# Supplementary material for: Bacillus velezensis M4 from Northeast Chinese Soybean Paste Combines Nattokinase and Antibacterial Activities
Source: Foods. 2026 Apr 30;15(9):1553. doi: 10.3390/foods15091553 (PMC13164281; doi:10.3390/foods15091553)
Supplement: Supplementary file 1 [file foods-15-01553-s001.zip]

Archive with 5 entries (4 files):
- foods-4247750-supplementary/
- foods-4247750-supplementary/Supplementary Material S1.pdf
- foods-4247750-supplementary/Supplementary Material S2.xlsx
- foods-4247750-supplementary/Supplementary Material S3.xlsx
- foods-4247750-supplementary/Supplementary Material S4.xlsx
