# Supplementary material for: Bacillus velezensis M4 from Northeast Chinese Soybean Paste Combines Nattokinase and Antibacterial Activities
Source: Foods. 2026 Apr 30;15(9):1553. doi: 10.3390/foods15091553 (PMC13164281; doi:10.3390/foods15091553)
Supplement: Supplementary file 1 [file foods-15-01553-s001.zip › foods-4247750-supplementary/Supplementary Material S2.xlsx]

## Sheet: snp.annot
#chr	start	end	ref	mut	variation_type	structure_type	structure_gene	function_type	function_gene
NZ_CP018133.1	9572	9572	C	T	SNP	downstream	BMJ37_RS00305	-	-
NZ_CP018133.1	9632	9632	A	G	SNP	downstream	BMJ37_RS00305	-	-
NZ_CP018133.1	11095	11095	-	A	Insertion	intergenic	BMJ37_RS00305(dist=2044),BMJ37_RS00325(dist=3175)	-	-
NZ_CP018133.1	11498	11498	A	G	SNP	intergenic	BMJ37_RS00305(dist=2447),BMJ37_RS00325(dist=2772)	-	-
NZ_CP018133.1	31148	31148	G	C	SNP	downstream	BMJ37_RS00405,BMJ37_RS00410,BMJ37_RS00415	-	-
NZ_CP018133.1	31208	31208	C	T	SNP	downstream	BMJ37_RS00410,BMJ37_RS00415	-	-
NZ_CP018133.1	31253	31253	A	G	SNP	downstream	BMJ37_RS00410,BMJ37_RS00415	-	-
NZ_CP018133.1	32716	32716	-	A	Insertion	intergenic	BMJ37_RS00415(dist=1996),BMJ37_RS00435(dist=3306)	-	-
NZ_CP018133.1	33036	33036	T	A	SNP	intergenic	BMJ37_RS00415(dist=2316),BMJ37_RS00435(dist=2986)	-	-
NZ_CP018133.1	33037	33037	T	A	SNP	intergenic	BMJ37_RS00415(dist=2317),BMJ37_RS00435(dist=2985)	-	-
NZ_CP018133.1	33119	33119	A	G	SNP	intergenic	BMJ37_RS00415(dist=2399),BMJ37_RS00435(dist=2903)	-	-
NZ_CP018133.1	40943	40943	A	T	SNP	exonic	BMJ37_RS00465	nonsynonymous SNV	BMJ37_RS00465:BMJ37_RS00465#NZ_CP018133.1#40671:exon1:c.A272T:p.E91V,
NZ_CP018133.1	40977	40977	T	C	SNP	exonic	BMJ37_RS00465	synonymous SNV	BMJ37_RS00465:BMJ37_RS00465#NZ_CP018133.1#40671:exon1:c.T306C:p.T102T,
NZ_CP018133.1	41019	41019	T	G	SNP	exonic	BMJ37_RS00465	synonymous SNV	BMJ37_RS00465:BMJ37_RS00465#NZ_CP018133.1#40671:exon1:c.T348G:p.L116L,
NZ_CP018133.1	41047	41047	T	C	SNP	exonic	BMJ37_RS00465	nonsynonymous SNV	BMJ37_RS00465:BMJ37_RS00465#NZ_CP018133.1#40671:exon1:c.T376C:p.S126P,
NZ_CP018133.1	41174	41174	G	T	SNP	exonic	BMJ37_RS00470	synonymous SNV	BMJ37_RS00470:BMJ37_RS00470#NZ_CP018133.1#41123:exon1:c.G51T:p.R17R,
NZ_CP018133.1	41295	41295	G	A	SNP	exonic	BMJ37_RS00470	nonsynonymous SNV	BMJ37_RS00470:BMJ37_RS00470#NZ_CP018133.1#41123:exon1:c.G172A:p.D58N,
NZ_CP018133.1	41318	41318	A	G	SNP	exonic	BMJ37_RS00470	synonymous SNV	BMJ37_RS00470:BMJ37_RS00470#NZ_CP018133.1#41123:exon1:c.A195G:p.E65E,
NZ_CP018133.1	41519	41519	A	G	SNP	exonic	BMJ37_RS00470	synonymous SNV	BMJ37_RS00470:BMJ37_RS00470#NZ_CP018133.1#41123:exon1:c.A396G:p.K132K,
NZ_CP018133.1	41558	41558	T	G	SNP	exonic	BMJ37_RS00470	synonymous SNV	BMJ37_RS00470:BMJ37_RS00470#NZ_CP018133.1#41123:exon1:c.T435G:p.L145L,
NZ_CP018133.1	41559	41559	A	C	SNP	exonic	BMJ37_RS00470	nonsynonymous SNV	BMJ37_RS00470:BMJ37_RS00470#NZ_CP018133.1#41123:exon1:c.A436C:p.I146L,
NZ_CP018133.1	41654	41654	G	A	SNP	exonic	BMJ37_RS00470	synonymous SNV	BMJ37_RS00470:BMJ37_RS00470#NZ_CP018133.1#41123:exon1:c.G531A:p.R177R,
NZ_CP018133.1	41720	41720	G	A	SNP	exonic	BMJ37_RS00470	synonymous SNV	BMJ37_RS00470:BMJ37_RS00470#NZ_CP018133.1#41123:exon1:c.G597A:p.A199A,
NZ_CP018133.1	42154	42154	A	G	SNP	exonic	BMJ37_RS00475	synonymous SNV	BMJ37_RS00475:BMJ37_RS00475#NZ_CP018133.1#42115:exon1:c.A39G:p.G13G,
NZ_CP018133.1	42307	42307	A	T	SNP	exonic	BMJ37_RS00475	synonymous SNV	BMJ37_RS00475:BMJ37_RS00475#NZ_CP018133.1#42115:exon1:c.A192T:p.I64I,
NZ_CP018133.1	42439	42439	A	G	SNP	exonic	BMJ37_RS00475	synonymous SNV	BMJ37_RS00475:BMJ37_RS00475#NZ_CP018133.1#42115:exon1:c.A324G:p.T108T,
NZ_CP018133.1	42448	42448	C	A	SNP	exonic	BMJ37_RS00475	synonymous SNV	BMJ37_RS00475:BMJ37_RS00475#NZ_CP018133.1#42115:exon1:c.C333A:p.R111R,
NZ_CP018133.1	42472	42472	A	G	SNP	exonic	BMJ37_RS00475	synonymous SNV	BMJ37_RS00475:BMJ37_RS00475#NZ_CP018133.1#42115:exon1:c.A357G:p.T119T,
NZ_CP018133.1	42760	42760	G	A	SNP	exonic	BMJ37_RS00475	synonymous SNV	BMJ37_RS00475:BMJ37_RS00475#NZ_CP018133.1#42115:exon1:c.G645A:p.A215A,
NZ_CP018133.1	43125	43125	A	G	SNP	exonic	BMJ37_RS00480	synonymous SNV	BMJ37_RS00480:BMJ37_RS00480#NZ_CP018133.1#42957:exon1:c.A168G:p.T56T,
NZ_CP018133.1	43596	43596	C	G	SNP	exonic	BMJ37_RS00485	synonymous SNV	BMJ37_RS00485:BMJ37_RS00485#NZ_CP018133.1#43377:exon1:c.C219G:p.G73G,
NZ_CP018133.1	43669	43669	A	C	SNP	exonic	BMJ37_RS00485	nonsynonymous SNV	BMJ37_RS00485:BMJ37_RS00485#NZ_CP018133.1#43377:exon1:c.A292C:p.S98R,
NZ_CP018133.1	43782	43782	C	T	SNP	exonic	BMJ37_RS00485	synonymous SNV	BMJ37_RS00485:BMJ37_RS00485#NZ_CP018133.1#43377:exon1:c.C405T:p.N135N,
NZ_CP018133.1	43818	43818	T	C	SNP	exonic	BMJ37_RS00485	synonymous SNV	BMJ37_RS00485:BMJ37_RS00485#NZ_CP018133.1#43377:exon1:c.T441C:p.I147I,
NZ_CP018133.1	43924	43924	T	C	SNP	exonic	BMJ37_RS00485	synonymous SNV	BMJ37_RS00485:BMJ37_RS00485#NZ_CP018133.1#43377:exon1:c.T547C:p.L183L,
NZ_CP018133.1	44055	44055	G	C	SNP	exonic	BMJ37_RS00485	synonymous SNV	BMJ37_RS00485:BMJ37_RS00485#NZ_CP018133.1#43377:exon1:c.G678C:p.L226L,
NZ_CP018133.1	44058	44058	C	T	SNP	exonic	BMJ37_RS00485	synonymous SNV	BMJ37_RS00485:BMJ37_RS00485#NZ_CP018133.1#43377:exon1:c.C681T:p.F227F,
NZ_CP018133.1	44227	44227	G	A	SNP	exonic	BMJ37_RS00490	synonymous SNV	BMJ37_RS00490:BMJ37_RS00490#NZ_CP018133.1#44107:exon1:c.G120A:p.K40K,
NZ_CP018133.1	44230	44230	C	T	SNP	exonic	BMJ37_RS00490	synonymous SNV	BMJ37_RS00490:BMJ37_RS00490#NZ_CP018133.1#44107:exon1:c.C123T:p.Y41Y,
NZ_CP018133.1	44240	44240	C	A	SNP	exonic	BMJ37_RS00490	synonymous SNV	BMJ37_RS00490:BMJ37_RS00490#NZ_CP018133.1#44107:exon1:c.C133A:p.R45R,
NZ_CP018133.1	44242	44242	G	A	SNP	exonic	BMJ37_RS00490	synonymous SNV	BMJ37_RS00490:BMJ37_RS00490#NZ_CP018133.1#44107:exon1:c.G135A:p.R45R,
NZ_CP018133.1	44253	44253	T	C	SNP	exonic	BMJ37_RS00490	nonsynonymous SNV	BMJ37_RS00490:BMJ37_RS00490#NZ_CP018133.1#44107:exon1:c.T146C:p.L49S,
NZ_CP018133.1	44259	44259	G	A	SNP	exonic	BMJ37_RS00490	nonsynonymous SNV	BMJ37_RS00490:BMJ37_RS00490#NZ_CP018133.1#44107:exon1:c.G152A:p.C51Y,
NZ_CP018133.1	44317	44317	A	G	SNP	exonic	BMJ37_RS00490	synonymous SNV	BMJ37_RS00490:BMJ37_RS00490#NZ_CP018133.1#44107:exon1:c.A210G:p.K70K,
NZ_CP018133.1	44361	44361	A	G	SNP	exonic	BMJ37_RS00490	nonsynonymous SNV	BMJ37_RS00490:BMJ37_RS00490#NZ_CP018133.1#44107:exon1:c.A254G:p.Q85R,
NZ_CP018133.1	44567	44567	C	A	SNP	exonic	BMJ37_RS00495	nonsynonymous SNV	BMJ37_RS00495:BMJ37_RS00495#NZ_CP018133.1#44381:exon1:c.C186A:p.D62E,
NZ_CP018133.1	44672	44672	C	T	SNP	exonic	BMJ37_RS00495	synonymous SNV	BMJ37_RS00495:BMJ37_RS00495#NZ_CP018133.1#44381:exon1:c.C291T:p.G97G,
NZ_CP018133.1	44789	44789	C	G	SNP	exonic	BMJ37_RS00495	synonymous SNV	BMJ37_RS00495:BMJ37_RS00495#NZ_CP018133.1#44381:exon1:c.C408G:p.G136G,
NZ_CP018133.1	44822	44822	T	C	SNP	exonic	BMJ37_RS00495	synonymous SNV	BMJ37_RS00495:BMJ37_RS00495#NZ_CP018133.1#44381:exon1:c.T441C:p.F147F,
NZ_CP018133.1	44951	44951	T	G	SNP	exonic	BMJ37_RS00495	synonymous SNV	BMJ37_RS00495:BMJ37_RS00495#NZ_CP018133.1#44381:exon1:c.T570G:p.G190G,
NZ_CP018133.1	44966	44966	T	C	SNP	exonic	BMJ37_RS00495	synonymous SNV	BMJ37_RS00495:BMJ37_RS00495#NZ_CP018133.1#44381:exon1:c.T585C:p.A195A,
NZ_CP018133.1	44975	44975	A	G	SNP	exonic	BMJ37_RS00495	synonymous SNV	BMJ37_RS00495:BMJ37_RS00495#NZ_CP018133.1#44381:exon1:c.A594G:p.R198R,
NZ_CP018133.1	90981	90981	A	G	SNP	downstream	BMJ37_RS00735	-	-
NZ_CP018133.1	90982	90982	A	C	SNP	downstream	BMJ37_RS00735	-	-
NZ_CP018133.1	92130	92130	A	G	SNP	intergenic	BMJ37_RS00735(dist=1578),BMJ37_RS00755(dist=3856)	-	-
NZ_CP018133.1	92512	92524	CTTCAAAACATAG	-	Deletion	intergenic	BMJ37_RS00735(dist=1960),BMJ37_RS00755(dist=3462)	-	-
NZ_CP018133.1	92527	92534	ACACCTGC	-	Deletion	intergenic	BMJ37_RS00735(dist=1975),BMJ37_RS00755(dist=3452)	-	-
NZ_CP018133.1	92536	92538	AAA	-	Deletion	intergenic	BMJ37_RS00735(dist=1984),BMJ37_RS00755(dist=3448)	-	-
NZ_CP018133.1	92540	92545	GCGCCA	-	Deletion	intergenic	BMJ37_RS00735(dist=1988),BMJ37_RS00755(dist=3441)	-	-
NZ_CP018133.1	92550	92565	CTGTGGCAACGCATGT	-	Deletion	intergenic	BMJ37_RS00735(dist=1998),BMJ37_RS00755(dist=3421)	-	-
NZ_CP018133.1	92567	92568	TT	-	Deletion	intergenic	BMJ37_RS00735(dist=2015),BMJ37_RS00755(dist=3418)	-	-
NZ_CP018133.1	92571	92578	CATGTCCT	-	Deletion	intergenic	BMJ37_RS00735(dist=2019),BMJ37_RS00755(dist=3408)	-	-
NZ_CP018133.1	92581	92582	GC	-	Deletion	intergenic	BMJ37_RS00735(dist=2029),BMJ37_RS00755(dist=3404)	-	-
NZ_CP018133.1	92627	92627	-	A	Insertion	intergenic	BMJ37_RS00735(dist=2075),BMJ37_RS00755(dist=3359)	-	-
NZ_CP018133.1	92740	92740	T	C	SNP	intergenic	BMJ37_RS00735(dist=2188),BMJ37_RS00755(dist=3246)	-	-
NZ_CP018133.1	93030	93030	A	G	SNP	intergenic	BMJ37_RS00735(dist=2478),BMJ37_RS00755(dist=2956)	-	-
NZ_CP018133.1	95534	95534	T	G	SNP	upstream	BMJ37_RS00755,BMJ37_RS00760	-	-
NZ_CP018133.1	95547	95547	G	C	SNP	upstream	BMJ37_RS00755,BMJ37_RS00760	-	-
NZ_CP018133.1	90759	90759	A	C	SNP	downstream	BMJ37_RS00735	-	-
NZ_CP018133.1	90761	90761	A	T	SNP	downstream	BMJ37_RS00735	-	-
NZ_CP018133.1	90763	90763	T	A	SNP	downstream	BMJ37_RS00735	-	-
NZ_CP018133.1	90769	90769	C	T	SNP	downstream	BMJ37_RS00735	-	-
NZ_CP018133.1	90776	90777	AC	-	Deletion	downstream	BMJ37_RS00735	-	-
NZ_CP018133.1	90782	90782	-	TGA	Insertion	downstream	BMJ37_RS00735	-	-
NZ_CP018133.1	90877	90877	T	-	Deletion	downstream	BMJ37_RS00735	-	-
NZ_CP018133.1	115070	115070	A	C	SNP	exonic	BMJ37_RS00860	nonsynonymous SNV	BMJ37_RS00860:BMJ37_RS00860#NZ_CP018133.1#114593:exon1:c.A477C:p.E159D,
NZ_CP018133.1	115282	115282	C	A	SNP	exonic	BMJ37_RS00865	synonymous SNV	BMJ37_RS00865:BMJ37_RS00865#NZ_CP018133.1#115135:exon1:c.C147A:p.G49G,
NZ_CP018133.1	115576	115576	C	A	SNP	upstream;downstream	BMJ37_RS00870,BMJ37_RS00875;BMJ37_RS00860,BMJ37_RS00865	-	-
NZ_CP018133.1	115581	115581	T	A	SNP	upstream;downstream	BMJ37_RS00870,BMJ37_RS00875;BMJ37_RS00860,BMJ37_RS00865	-	-
NZ_CP018133.1	115772	115772	T	C	SNP	exonic	BMJ37_RS00870	synonymous SNV	BMJ37_RS00870:BMJ37_RS00870#NZ_CP018133.1#115598:exon1:c.T174C:p.I58I,
NZ_CP018133.1	115823	115823	A	G	SNP	exonic	BMJ37_RS00870	synonymous SNV	BMJ37_RS00870:BMJ37_RS00870#NZ_CP018133.1#115598:exon1:c.A225G:p.S75S,
NZ_CP018133.1	115873	115873	G	A	SNP	exonic	BMJ37_RS00870	nonsynonymous SNV	BMJ37_RS00870:BMJ37_RS00870#NZ_CP018133.1#115598:exon1:c.G275A:p.G92E,
NZ_CP018133.1	155623	155623	T	G	SNP	upstream	BMJ37_RS01135	-	-
NZ_CP018133.1	155625	155625	T	G	SNP	upstream	BMJ37_RS01135	-	-
NZ_CP018133.1	155626	155626	A	G	SNP	upstream	BMJ37_RS01135	-	-
NZ_CP018133.1	155627	155627	T	C	SNP	upstream	BMJ37_RS01135	-	-
NZ_CP018133.1	155628	155628	T	G	SNP	upstream	BMJ37_RS01135	-	-
NZ_CP018133.1	155704	155704	G	C	SNP	upstream	BMJ37_RS01135	-	-
NZ_CP018133.1	156775	156775	A	G	SNP	intergenic	BMJ37_RS01135(dist=1589),BMJ37_RS01155(dist=3724)	-	-
NZ_CP018133.1	157157	157169	CTTCAAAACATAG	-	Deletion	intergenic	BMJ37_RS01135(dist=1971),BMJ37_RS01155(dist=3330)	-	-
NZ_CP018133.1	157172	157179	ACACCTGC	-	Deletion	intergenic	BMJ37_RS01135(dist=1986),BMJ37_RS01155(dist=3320)	-	-
NZ_CP018133.1	157181	157183	AAA	-	Deletion	intergenic	BMJ37_RS01135(dist=1995),BMJ37_RS01155(dist=3316)	-	-
NZ_CP018133.1	157185	157190	GCGCCA	-	Deletion	intergenic	BMJ37_RS01135(dist=1999),BMJ37_RS01155(dist=3309)	-	-
NZ_CP018133.1	157195	157210	CTGTGGCAACGCATGT	-	Deletion	intergenic	BMJ37_RS01135(dist=2009),BMJ37_RS01155(dist=3289)	-	-
NZ_CP018133.1	157212	157213	TT	-	Deletion	intergenic	BMJ37_RS01135(dist=2026),BMJ37_RS01155(dist=3286)	-	-
NZ_CP018133.1	157216	157223	CATGTCCT	-	Deletion	intergenic	BMJ37_RS01135(dist=2030),BMJ37_RS01155(dist=3276)	-	-
NZ_CP018133.1	157226	157227	GC	-	Deletion	intergenic	BMJ37_RS01135(dist=2040),BMJ37_RS01155(dist=3272)	-	-
NZ_CP018133.1	157272	157272	-	A	Insertion	intergenic	BMJ37_RS01135(dist=2086),BMJ37_RS01155(dist=3227)	-	-
NZ_CP018133.1	157675	157675	A	G	SNP	intergenic	BMJ37_RS01135(dist=2489),BMJ37_RS01155(dist=2824)	-	-
NZ_CP018133.1	160171	160171	C	A	SNP	downstream	BMJ37_RS01155	-	-
NZ_CP018133.1	160174	160174	C	T	SNP	downstream	BMJ37_RS01155	-	-
NZ_CP018133.1	155735	155735	G	A	SNP	upstream	BMJ37_RS01135	-	-
NZ_CP018133.1	157082	157082	A	G	SNP	intergenic	BMJ37_RS01135(dist=1896),BMJ37_RS01155(dist=3417)	-	-
NZ_CP018133.1	160068	160068	C	T	SNP	downstream	BMJ37_RS01155	-	-
NZ_CP018133.1	166624	166624	A	G	SNP	exonic	BMJ37_RS01175	synonymous SNV	BMJ37_RS01175:BMJ37_RS01175#NZ_CP018133.1#165406:exon1:c.A1218G:p.Q406Q,
NZ_CP018133.1	166684	166684	A	G	SNP	exonic	BMJ37_RS01175	synonymous SNV	BMJ37_RS01175:BMJ37_RS01175#NZ_CP018133.1#165406:exon1:c.A1278G:p.K426K,
NZ_CP018133.1	166687	166687	A	G	SNP	exonic	BMJ37_RS01175	synonymous SNV	BMJ37_RS01175:BMJ37_RS01175#NZ_CP018133.1#165406:exon1:c.A1281G:p.R427R,
NZ_CP018133.1	166750	166750	A	G	SNP	exonic	BMJ37_RS01175	synonymous SNV	BMJ37_RS01175:BMJ37_RS01175#NZ_CP018133.1#165406:exon1:c.A1344G:p.K448K,
NZ_CP018133.1	166801	166801	G	A	SNP	exonic	BMJ37_RS01175	synonymous SNV	BMJ37_RS01175:BMJ37_RS01175#NZ_CP018133.1#165406:exon1:c.G1395A:p.L465L,
NZ_CP018133.1	166807	166807	A	G	SNP	exonic	BMJ37_RS01175	synonymous SNV	BMJ37_RS01175:BMJ37_RS01175#NZ_CP018133.1#165406:exon1:c.A1401G:p.Q467Q,
NZ_CP018133.1	166892	166892	T	C	SNP	upstream;downstream	BMJ37_RS01180;BMJ37_RS01175	-	-
NZ_CP018133.1	166893	166893	G	C	SNP	upstream;downstream	BMJ37_RS01180;BMJ37_RS01175	-	-
NZ_CP018133.1	166897	166897	T	G	SNP	upstream;downstream	BMJ37_RS01180;BMJ37_RS01175	-	-
NZ_CP018133.1	166920	166920	T	C	SNP	upstream;downstream	BMJ37_RS01180;BMJ37_RS01175	-	-
NZ_CP018133.1	166984	166984	A	G	SNP	upstream;downstream	BMJ37_RS01180;BMJ37_RS01175	-	-
NZ_CP018133.1	167275	167275	T	C	SNP	exonic	BMJ37_RS01180	synonymous SNV	BMJ37_RS01180:BMJ37_RS01180#NZ_CP018133.1#166990:exon1:c.T285C:p.I95I,
NZ_CP018133.1	167320	167320	G	A	SNP	exonic	BMJ37_RS01180	synonymous SNV	BMJ37_RS01180:BMJ37_RS01180#NZ_CP018133.1#166990:exon1:c.G330A:p.G110G,
NZ_CP018133.1	167350	167350	G	T	SNP	exonic	BMJ37_RS01180	synonymous SNV	BMJ37_RS01180:BMJ37_RS01180#NZ_CP018133.1#166990:exon1:c.G360T:p.L120L,
NZ_CP018133.1	167362	167362	G	A	SNP	exonic	BMJ37_RS01180	synonymous SNV	BMJ37_RS01180:BMJ37_RS01180#NZ_CP018133.1#166990:exon1:c.G372A:p.V124V,
NZ_CP018133.1	167434	167434	A	C	SNP	exonic	BMJ37_RS01180	synonymous SNV	BMJ37_RS01180:BMJ37_RS01180#NZ_CP018133.1#166990:exon1:c.A444C:p.G148G,
NZ_CP018133.1	167536	167536	G	A	SNP	exonic	BMJ37_RS01180	synonymous SNV	BMJ37_RS01180:BMJ37_RS01180#NZ_CP018133.1#166990:exon1:c.G546A:p.S182S,
NZ_CP018133.1	167537	167537	C	T	SNP	exonic	BMJ37_RS01180	synonymous SNV	BMJ37_RS01180:BMJ37_RS01180#NZ_CP018133.1#166990:exon1:c.C547T:p.L183L,
NZ_CP018133.1	167614	167614	C	T	SNP	exonic	BMJ37_RS01180	synonymous SNV	BMJ37_RS01180:BMJ37_RS01180#NZ_CP018133.1#166990:exon1:c.C624T:p.H208H,
NZ_CP018133.1	167641	167641	A	T	SNP	exonic	BMJ37_RS01180	synonymous SNV	BMJ37_RS01180:BMJ37_RS01180#NZ_CP018133.1#166990:exon1:c.A651T:p.A217A,
NZ_CP018133.1	167743	167743	A	G	SNP	exonic	BMJ37_RS01180	synonymous SNV	BMJ37_RS01180:BMJ37_RS01180#NZ_CP018133.1#166990:exon1:c.A753G:p.T251T,
NZ_CP018133.1	167791	167791	C	T	SNP	exonic	BMJ37_RS01180	synonymous SNV	BMJ37_RS01180:BMJ37_RS01180#NZ_CP018133.1#166990:exon1:c.C801T:p.F267F,
NZ_CP018133.1	167902	167902	G	C	SNP	exonic	BMJ37_RS01180	nonsynonymous SNV	BMJ37_RS01180:BMJ37_RS01180#NZ_CP018133.1#166990:exon1:c.G912C:p.M304I,
NZ_CP018133.1	167937	167937	T	-	Deletion	downstream	BMJ37_RS01180,BMJ37_RS01190	-	-
NZ_CP018133.1	167966	167966	C	A	SNP	downstream	BMJ37_RS01180,BMJ37_RS01190	-	-
NZ_CP018133.1	167985	167985	T	C	SNP	downstream	BMJ37_RS01180,BMJ37_RS01190	-	-
NZ_CP018133.1	168006	168006	G	A	SNP	downstream	BMJ37_RS01180,BMJ37_RS01190	-	-
NZ_CP018133.1	168009	168009	T	C	SNP	downstream	BMJ37_RS01180,BMJ37_RS01190	-	-
NZ_CP018133.1	168015	168015	A	G	SNP	downstream	BMJ37_RS01180,BMJ37_RS01190	-	-
NZ_CP018133.1	168017	168017	C	T	SNP	downstream	BMJ37_RS01180,BMJ37_RS01190	-	-
NZ_CP018133.1	168018	168018	A	C	SNP	downstream	BMJ37_RS01180,BMJ37_RS01190	-	-
NZ_CP018133.1	168065	168065	C	T	SNP	downstream	BMJ37_RS01180,BMJ37_RS01190	-	-
NZ_CP018133.1	168066	168066	A	G	SNP	downstream	BMJ37_RS01180,BMJ37_RS01190	-	-
NZ_CP018133.1	168068	168068	G	A	SNP	downstream	BMJ37_RS01180,BMJ37_RS01190	-	-
NZ_CP018133.1	168108	168108	G	A	SNP	downstream	BMJ37_RS01180,BMJ37_RS01190	-	-
NZ_CP018133.1	168110	168110	T	A	SNP	downstream	BMJ37_RS01180,BMJ37_RS01190	-	-
NZ_CP018133.1	168120	168120	A	T	SNP	downstream	BMJ37_RS01180,BMJ37_RS01190	-	-
NZ_CP018133.1	168126	168126	G	A	SNP	downstream	BMJ37_RS01180,BMJ37_RS01190	-	-
NZ_CP018133.1	168135	168135	G	A	SNP	downstream	BMJ37_RS01180,BMJ37_RS01190	-	-
NZ_CP018133.1	168165	168165	A	C	SNP	downstream	BMJ37_RS01180,BMJ37_RS01190	-	-
NZ_CP018133.1	168173	168173	A	G	SNP	downstream	BMJ37_RS01180,BMJ37_RS01190	-	-
NZ_CP018133.1	168258	168258	T	C	SNP	downstream	BMJ37_RS01180,BMJ37_RS01190	-	-
NZ_CP018133.1	168312	168312	T	C	SNP	downstream	BMJ37_RS01180,BMJ37_RS01190	-	-
NZ_CP018133.1	168338	168338	A	G	SNP	downstream	BMJ37_RS01180,BMJ37_RS01190	-	-
NZ_CP018133.1	168342	168342	C	A	SNP	downstream	BMJ37_RS01180,BMJ37_RS01190	-	-
NZ_CP018133.1	168348	168348	T	A	SNP	downstream	BMJ37_RS01180,BMJ37_RS01190	-	-
NZ_CP018133.1	168364	168364	G	A	SNP	downstream	BMJ37_RS01180,BMJ37_RS01190	-	-
NZ_CP018133.1	168368	168368	C	T	SNP	downstream	BMJ37_RS01180,BMJ37_RS01190	-	-
NZ_CP018133.1	168381	168381	G	A	SNP	downstream	BMJ37_RS01180,BMJ37_RS01190	-	-
NZ_CP018133.1	168435	168435	C	T	SNP	downstream	BMJ37_RS01180,BMJ37_RS01190	-	-
NZ_CP018133.1	168438	168438	G	C	SNP	downstream	BMJ37_RS01180,BMJ37_RS01190	-	-
NZ_CP018133.1	168447	168447	C	T	SNP	downstream	BMJ37_RS01180,BMJ37_RS01190	-	-
NZ_CP018133.1	168462	168462	C	T	SNP	downstream	BMJ37_RS01180,BMJ37_RS01190	-	-
NZ_CP018133.1	168484	168484	G	A	SNP	downstream	BMJ37_RS01180,BMJ37_RS01190	-	-
NZ_CP018133.1	168485	168485	C	T	SNP	downstream	BMJ37_RS01180,BMJ37_RS01190	-	-
NZ_CP018133.1	168486	168486	A	G	SNP	downstream	BMJ37_RS01180,BMJ37_RS01190	-	-
NZ_CP018133.1	168500	168500	G	A	SNP	downstream	BMJ37_RS01180,BMJ37_RS01190	-	-
NZ_CP018133.1	168512	168512	T	C	SNP	downstream	BMJ37_RS01180,BMJ37_RS01190	-	-
NZ_CP018133.1	168513	168513	C	T	SNP	downstream	BMJ37_RS01180,BMJ37_RS01190	-	-
NZ_CP018133.1	168523	168523	G	A	SNP	downstream	BMJ37_RS01180,BMJ37_RS01190	-	-
NZ_CP018133.1	168537	168537	C	T	SNP	downstream	BMJ37_RS01180,BMJ37_RS01190	-	-
NZ_CP018133.1	168558	168558	C	G	SNP	downstream	BMJ37_RS01180,BMJ37_RS01190	-	-
NZ_CP018133.1	168561	168561	C	T	SNP	downstream	BMJ37_RS01180,BMJ37_RS01190	-	-
NZ_CP018133.1	168594	168594	T	C	SNP	downstream	BMJ37_RS01180,BMJ37_RS01190	-	-
NZ_CP018133.1	168612	168612	G	C	SNP	downstream	BMJ37_RS01180,BMJ37_RS01190	-	-
NZ_CP018133.1	168634	168634	A	T	SNP	downstream	BMJ37_RS01180,BMJ37_RS01190	-	-
NZ_CP018133.1	168637	168637	T	C	SNP	downstream	BMJ37_RS01180,BMJ37_RS01190	-	-
NZ_CP018133.1	168669	168669	C	T	SNP	downstream	BMJ37_RS01180,BMJ37_RS01190	-	-
NZ_CP018133.1	168677	168677	A	G	SNP	exonic	BMJ37_RS01190	synonymous SNV	BMJ37_RS01190:BMJ37_RS01190#NZ_CP018133.1#168670:exon1:c.T1005C:p.D335D,
NZ_CP018133.1	168740	168740	G	A	SNP	exonic	BMJ37_RS01190	synonymous SNV	BMJ37_RS01190:BMJ37_RS01190#NZ_CP018133.1#168670:exon1:c.C942T:p.I314I,
NZ_CP018133.1	168823	168823	A	G	SNP	exonic	BMJ37_RS01190	synonymous SNV	BMJ37_RS01190:BMJ37_RS01190#NZ_CP018133.1#168670:exon1:c.T859C:p.L287L,
NZ_CP018133.1	168866	168866	C	T	SNP	exonic	BMJ37_RS01190	synonymous SNV	BMJ37_RS01190:BMJ37_RS01190#NZ_CP018133.1#168670:exon1:c.G816A:p.R272R,
NZ_CP018133.1	168893	168893	C	T	SNP	exonic	BMJ37_RS01190	synonymous SNV	BMJ37_RS01190:BMJ37_RS01190#NZ_CP018133.1#168670:exon1:c.G789A:p.G263G,
NZ_CP018133.1	168965	168965	C	G	SNP	exonic	BMJ37_RS01190	synonymous SNV	BMJ37_RS01190:BMJ37_RS01190#NZ_CP018133.1#168670:exon1:c.G717C:p.T239T,
NZ_CP018133.1	168995	168995	A	G	SNP	exonic	BMJ37_RS01190	synonymous SNV	BMJ37_RS01190:BMJ37_RS01190#NZ_CP018133.1#168670:exon1:c.T687C:p.S229S,
NZ_CP018133.1	169088	169088	C	T	SNP	exonic	BMJ37_RS01190	synonymous SNV	BMJ37_RS01190:BMJ37_RS01190#NZ_CP018133.1#168670:exon1:c.G594A:p.A198A,
NZ_CP018133.1	176274	176274	T	C	SNP	exonic	BMJ37_RS01215	synonymous SNV	BMJ37_RS01215:BMJ37_RS01215#NZ_CP018133.1#174746:exon1:c.A387G:p.E129E,
NZ_CP018133.1	176331	176331	A	G	SNP	exonic	BMJ37_RS01215	synonymous SNV	BMJ37_RS01215:BMJ37_RS01215#NZ_CP018133.1#174746:exon1:c.T330C:p.D110D,
NZ_CP018133.1	176441	176441	C	T	SNP	exonic	BMJ37_RS01215	nonsynonymous SNV	BMJ37_RS01215:BMJ37_RS01215#NZ_CP018133.1#174746:exon1:c.G220A:p.G74R,
NZ_CP018133.1	176586	176586	G	A	SNP	exonic	BMJ37_RS01215	synonymous SNV	BMJ37_RS01215:BMJ37_RS01215#NZ_CP018133.1#174746:exon1:c.C75T:p.D25D,
NZ_CP018133.1	176616	176616	G	A	SNP	exonic	BMJ37_RS01215	synonymous SNV	BMJ37_RS01215:BMJ37_RS01215#NZ_CP018133.1#174746:exon1:c.C45T:p.F15F,
NZ_CP018133.1	176619	176619	A	T	SNP	exonic	BMJ37_RS01215	synonymous SNV	BMJ37_RS01215:BMJ37_RS01215#NZ_CP018133.1#174746:exon1:c.T42A:p.V14V,
NZ_CP018133.1	176651	176651	C	A	SNP	exonic	BMJ37_RS01215	nonsynonymous SNV	BMJ37_RS01215:BMJ37_RS01215#NZ_CP018133.1#174746:exon1:c.G10T:p.V4F,
NZ_CP018133.1	176661	176661	G	A	SNP	upstream;downstream	BMJ37_RS01215;BMJ37_RS01220	-	-
NZ_CP018133.1	176706	176706	A	G	SNP	upstream;downstream	BMJ37_RS01215;BMJ37_RS01220	-	-
NZ_CP018133.1	176730	176730	T	C	SNP	exonic	BMJ37_RS01220	nonsynonymous SNV	BMJ37_RS01220:BMJ37_RS01220#NZ_CP018133.1#176706:exon1:c.A1261G:p.T421A,
NZ_CP018133.1	176765	176765	T	A	SNP	exonic	BMJ37_RS01220	nonsynonymous SNV	BMJ37_RS01220:BMJ37_RS01220#NZ_CP018133.1#176706:exon1:c.A1226T:p.H409L,
NZ_CP018133.1	176800	176800	A	G	SNP	exonic	BMJ37_RS01220	synonymous SNV	BMJ37_RS01220:BMJ37_RS01220#NZ_CP018133.1#176706:exon1:c.T1191C:p.S397S,
NZ_CP018133.1	176874	176874	C	T	SNP	exonic	BMJ37_RS01220	nonsynonymous SNV	BMJ37_RS01220:BMJ37_RS01220#NZ_CP018133.1#176706:exon1:c.G1117A:p.V373I,
NZ_CP018133.1	176923	176923	G	T	SNP	exonic	BMJ37_RS01220	synonymous SNV	BMJ37_RS01220:BMJ37_RS01220#NZ_CP018133.1#176706:exon1:c.C1068A:p.G356G,
NZ_CP018133.1	176974	176974	A	G	SNP	exonic	BMJ37_RS01220	synonymous SNV	BMJ37_RS01220:BMJ37_RS01220#NZ_CP018133.1#176706:exon1:c.T1017C:p.F339F,
NZ_CP018133.1	176977	176977	A	T	SNP	exonic	BMJ37_RS01220	synonymous SNV	BMJ37_RS01220:BMJ37_RS01220#NZ_CP018133.1#176706:exon1:c.T1014A:p.T338T,
NZ_CP018133.1	176998	176998	C	G	SNP	exonic	BMJ37_RS01220	synonymous SNV	BMJ37_RS01220:BMJ37_RS01220#NZ_CP018133.1#176706:exon1:c.G993C:p.T331T,
NZ_CP018133.1	177040	177040	G	A	SNP	exonic	BMJ37_RS01220	synonymous SNV	BMJ37_RS01220:BMJ37_RS01220#NZ_CP018133.1#176706:exon1:c.C951T:p.H317H,
NZ_CP018133.1	177064	177064	C	T	SNP	exonic	BMJ37_RS01220	nonsynonymous SNV	BMJ37_RS01220:BMJ37_RS01220#NZ_CP018133.1#176706:exon1:c.G927A:p.M309I,
NZ_CP018133.1	177076	177076	A	G	SNP	exonic	BMJ37_RS01220	synonymous SNV	BMJ37_RS01220:BMJ37_RS01220#NZ_CP018133.1#176706:exon1:c.T915C:p.L305L,
NZ_CP018133.1	177136	177136	G	T	SNP	exonic	BMJ37_RS01220	synonymous SNV	BMJ37_RS01220:BMJ37_RS01220#NZ_CP018133.1#176706:exon1:c.C855A:p.S285S,
NZ_CP018133.1	177259	177259	A	G	SNP	exonic	BMJ37_RS01220	synonymous SNV	BMJ37_RS01220:BMJ37_RS01220#NZ_CP018133.1#176706:exon1:c.T732C:p.F244F,
NZ_CP018133.1	177262	177262	G	A	SNP	exonic	BMJ37_RS01220	synonymous SNV	BMJ37_RS01220:BMJ37_RS01220#NZ_CP018133.1#176706:exon1:c.C729T:p.G243G,
NZ_CP018133.1	177333	177333	C	T	SNP	exonic	BMJ37_RS01220	nonsynonymous SNV	BMJ37_RS01220:BMJ37_RS01220#NZ_CP018133.1#176706:exon1:c.G658A:p.A220T,
NZ_CP018133.1	177346	177346	T	C	SNP	exonic	BMJ37_RS01220	synonymous SNV	BMJ37_RS01220:BMJ37_RS01220#NZ_CP018133.1#176706:exon1:c.A645G:p.G215G,
NZ_CP018133.1	177364	177364	G	A	SNP	exonic	BMJ37_RS01220	synonymous SNV	BMJ37_RS01220:BMJ37_RS01220#NZ_CP018133.1#176706:exon1:c.C627T:p.I209I,
NZ_CP018133.1	177366	177366	T	G	SNP	exonic	BMJ37_RS01220	nonsynonymous SNV	BMJ37_RS01220:BMJ37_RS01220#NZ_CP018133.1#176706:exon1:c.A625C:p.I209L,
NZ_CP018133.1	177418	177418	T	C	SNP	exonic	BMJ37_RS01220	synonymous SNV	BMJ37_RS01220:BMJ37_RS01220#NZ_CP018133.1#176706:exon1:c.A573G:p.K191K,
NZ_CP018133.1	177478	177478	C	T	SNP	exonic	BMJ37_RS01220	synonymous SNV	BMJ37_RS01220:BMJ37_RS01220#NZ_CP018133.1#176706:exon1:c.G513A:p.L171L,
NZ_CP018133.1	177535	177535	G	A	SNP	exonic	BMJ37_RS01220	synonymous SNV	BMJ37_RS01220:BMJ37_RS01220#NZ_CP018133.1#176706:exon1:c.C456T:p.H152H,
NZ_CP018133.1	177559	177559	A	T	SNP	exonic	BMJ37_RS01220	synonymous SNV	BMJ37_RS01220:BMJ37_RS01220#NZ_CP018133.1#176706:exon1:c.T432A:p.I144I,
NZ_CP018133.1	177572	177572	T	C	SNP	exonic	BMJ37_RS01220	nonsynonymous SNV	BMJ37_RS01220:BMJ37_RS01220#NZ_CP018133.1#176706:exon1:c.A419G:p.E140G,
NZ_CP018133.1	177669	177669	A	G	SNP	exonic	BMJ37_RS01220	synonymous SNV	BMJ37_RS01220:BMJ37_RS01220#NZ_CP018133.1#176706:exon1:c.T322C:p.L108L,
NZ_CP018133.1	177708	177708	G	A	SNP	exonic	BMJ37_RS01220	synonymous SNV	BMJ37_RS01220:BMJ37_RS01220#NZ_CP018133.1#176706:exon1:c.C283T:p.L95L,
NZ_CP018133.1	177748	177748	C	T	SNP	exonic	BMJ37_RS01220	synonymous SNV	BMJ37_RS01220:BMJ37_RS01220#NZ_CP018133.1#176706:exon1:c.G243A:p.L81L,
NZ_CP018133.1	177785	177785	T	A	SNP	exonic	BMJ37_RS01220	nonsynonymous SNV	BMJ37_RS01220:BMJ37_RS01220#NZ_CP018133.1#176706:exon1:c.A206T:p.Y69F,
NZ_CP018133.1	177847	177847	A	T	SNP	exonic	BMJ37_RS01220	synonymous SNV	BMJ37_RS01220:BMJ37_RS01220#NZ_CP018133.1#176706:exon1:c.T144A:p.A48A,
NZ_CP018133.1	177952	177952	G	C	SNP	exonic	BMJ37_RS01220	nonsynonymous SNV	BMJ37_RS01220:BMJ37_RS01220#NZ_CP018133.1#176706:exon1:c.C39G:p.I13M,
NZ_CP018133.1	177969	177969	T	C	SNP	exonic	BMJ37_RS01220	nonsynonymous SNV	BMJ37_RS01220:BMJ37_RS01220#NZ_CP018133.1#176706:exon1:c.A22G:p.I8V,
NZ_CP018133.1	178174	178174	C	T	SNP	exonic	BMJ37_RS01225	synonymous SNV	BMJ37_RS01225:BMJ37_RS01225#NZ_CP018133.1#178008:exon1:c.G1203A:p.Q401Q,
NZ_CP018133.1	178321	178321	C	T	SNP	exonic	BMJ37_RS01225	synonymous SNV	BMJ37_RS01225:BMJ37_RS01225#NZ_CP018133.1#178008:exon1:c.G1056A:p.L352L,
NZ_CP018133.1	178360	178360	T	C	SNP	exonic	BMJ37_RS01225	synonymous SNV	BMJ37_RS01225:BMJ37_RS01225#NZ_CP018133.1#178008:exon1:c.A1017G:p.A339A,
NZ_CP018133.1	178363	178363	C	G	SNP	exonic	BMJ37_RS01225	synonymous SNV	BMJ37_RS01225:BMJ37_RS01225#NZ_CP018133.1#178008:exon1:c.G1014C:p.G338G,
NZ_CP018133.1	178549	178549	A	T	SNP	exonic	BMJ37_RS01225	synonymous SNV	BMJ37_RS01225:BMJ37_RS01225#NZ_CP018133.1#178008:exon1:c.T828A:p.S276S,
NZ_CP018133.1	178558	178558	G	C	SNP	exonic	BMJ37_RS01225	synonymous SNV	BMJ37_RS01225:BMJ37_RS01225#NZ_CP018133.1#178008:exon1:c.C819G:p.L273L,
NZ_CP018133.1	178591	178591	C	A	SNP	exonic	BMJ37_RS01225	synonymous SNV	BMJ37_RS01225:BMJ37_RS01225#NZ_CP018133.1#178008:exon1:c.G786T:p.V262V,
NZ_CP018133.1	178878	178878	T	C	SNP	exonic	BMJ37_RS01225	nonsynonymous SNV	BMJ37_RS01225:BMJ37_RS01225#NZ_CP018133.1#178008:exon1:c.A499G:p.T167A,
NZ_CP018133.1	182215	182215	A	G	SNP	upstream	BMJ37_RS01240,BMJ37_RS01270,BMJ37_RS01275	-	-
NZ_CP018133.1	198340	198340	T	G	SNP	exonic	BMJ37_RS01345	nonsynonymous SNV	BMJ37_RS01345:BMJ37_RS01345#NZ_CP018133.1#198315:exon1:c.T25G:p.F9V,
NZ_CP018133.1	219346	219346	T	G	SNP	exonic	BMJ37_RS01455	nonsynonymous SNV	BMJ37_RS01455:BMJ37_RS01455#NZ_CP018133.1#218411:exon1:c.A1274C:p.K425T,
NZ_CP018133.1	237791	237791	C	T	SNP	exonic	BMJ37_RS01540	synonymous SNV	BMJ37_RS01540:BMJ37_RS01540#NZ_CP018133.1#237572:exon1:c.C219T:p.Y73Y,
NZ_CP018133.1	262360	262360	A	C	SNP	exonic	BMJ37_RS01670	nonsynonymous SNV	BMJ37_RS01670:BMJ37_RS01670#NZ_CP018133.1#262341:exon1:c.A19C:p.K7Q,
NZ_CP018133.1	262362	262362	A	G	SNP	exonic	BMJ37_RS01670	synonymous SNV	BMJ37_RS01670:BMJ37_RS01670#NZ_CP018133.1#262341:exon1:c.A21G:p.K7K,
NZ_CP018133.1	262392	262392	G	C	SNP	exonic	BMJ37_RS01670	synonymous SNV	BMJ37_RS01670:BMJ37_RS01670#NZ_CP018133.1#262341:exon1:c.G51C:p.P17P,
NZ_CP018133.1	262404	262404	C	T	SNP	exonic	BMJ37_RS01670	synonymous SNV	BMJ37_RS01670:BMJ37_RS01670#NZ_CP018133.1#262341:exon1:c.C63T:p.G21G,
NZ_CP018133.1	262476	262476	C	G	SNP	exonic	BMJ37_RS01670	synonymous SNV	BMJ37_RS01670:BMJ37_RS01670#NZ_CP018133.1#262341:exon1:c.C135G:p.L45L,
NZ_CP018133.1	262491	262491	T	C	SNP	exonic	BMJ37_RS01670	synonymous SNV	BMJ37_RS01670:BMJ37_RS01670#NZ_CP018133.1#262341:exon1:c.T150C:p.L50L,
NZ_CP018133.1	262539	262539	T	C	SNP	exonic	BMJ37_RS01670	synonymous SNV	BMJ37_RS01670:BMJ37_RS01670#NZ_CP018133.1#262341:exon1:c.T198C:p.N66N,
NZ_CP018133.1	262800	262800	G	A	SNP	exonic	BMJ37_RS01670	synonymous SNV	BMJ37_RS01670:BMJ37_RS01670#NZ_CP018133.1#262341:exon1:c.G459A:p.A153A,
NZ_CP018133.1	262830	262830	G	A	SNP	exonic	BMJ37_RS01670	synonymous SNV	BMJ37_RS01670:BMJ37_RS01670#NZ_CP018133.1#262341:exon1:c.G489A:p.E163E,
NZ_CP018133.1	262854	262854	A	G	SNP	exonic	BMJ37_RS01670	synonymous SNV	BMJ37_RS01670:BMJ37_RS01670#NZ_CP018133.1#262341:exon1:c.A513G:p.E171E,
NZ_CP018133.1	262884	262884	C	T	SNP	exonic	BMJ37_RS01670	synonymous SNV	BMJ37_RS01670:BMJ37_RS01670#NZ_CP018133.1#262341:exon1:c.C543T:p.H181H,
NZ_CP018133.1	262938	262938	C	T	SNP	exonic	BMJ37_RS01670	synonymous SNV	BMJ37_RS01670:BMJ37_RS01670#NZ_CP018133.1#262341:exon1:c.C597T:p.N199N,
NZ_CP018133.1	262954	262954	C	T	SNP	exonic	BMJ37_RS01670	synonymous SNV	BMJ37_RS01670:BMJ37_RS01670#NZ_CP018133.1#262341:exon1:c.C613T:p.L205L,
NZ_CP018133.1	263219	263219	T	C	SNP	exonic	BMJ37_RS01675	synonymous SNV	BMJ37_RS01675:BMJ37_RS01675#NZ_CP018133.1#262994:exon1:c.T225C:p.I75I,
NZ_CP018133.1	263225	263225	C	T	SNP	exonic	BMJ37_RS01675	synonymous SNV	BMJ37_RS01675:BMJ37_RS01675#NZ_CP018133.1#262994:exon1:c.C231T:p.Y77Y,
NZ_CP018133.1	263237	263237	G	A	SNP	exonic	BMJ37_RS01675	synonymous SNV	BMJ37_RS01675:BMJ37_RS01675#NZ_CP018133.1#262994:exon1:c.G243A:p.A81A,
NZ_CP018133.1	263255	263255	G	A	SNP	exonic	BMJ37_RS01675	synonymous SNV	BMJ37_RS01675:BMJ37_RS01675#NZ_CP018133.1#262994:exon1:c.G261A:p.E87E,
NZ_CP018133.1	263261	263261	T	C	SNP	exonic	BMJ37_RS01675	synonymous SNV	BMJ37_RS01675:BMJ37_RS01675#NZ_CP018133.1#262994:exon1:c.T267C:p.S89S,
NZ_CP018133.1	263432	263432	T	C	SNP	exonic	BMJ37_RS01675	synonymous SNV	BMJ37_RS01675:BMJ37_RS01675#NZ_CP018133.1#262994:exon1:c.T438C:p.F146F,
NZ_CP018133.1	263439	263439	C	T	SNP	exonic	BMJ37_RS01675	synonymous SNV	BMJ37_RS01675:BMJ37_RS01675#NZ_CP018133.1#262994:exon1:c.C445T:p.L149L,
NZ_CP018133.1	263456	263456	C	T	SNP	exonic	BMJ37_RS01675	synonymous SNV	BMJ37_RS01675:BMJ37_RS01675#NZ_CP018133.1#262994:exon1:c.C462T:p.Y154Y,
NZ_CP018133.1	263483	263483	T	A	SNP	exonic	BMJ37_RS01675	synonymous SNV	BMJ37_RS01675:BMJ37_RS01675#NZ_CP018133.1#262994:exon1:c.T489A:p.A163A,
NZ_CP018133.1	263576	263576	G	A	SNP	exonic	BMJ37_RS01675	synonymous SNV	BMJ37_RS01675:BMJ37_RS01675#NZ_CP018133.1#262994:exon1:c.G582A:p.V194V,
NZ_CP018133.1	263582	263582	C	G	SNP	exonic	BMJ37_RS01675	synonymous SNV	BMJ37_RS01675:BMJ37_RS01675#NZ_CP018133.1#262994:exon1:c.C588G:p.L196L,
NZ_CP018133.1	263627	263627	T	C	SNP	exonic	BMJ37_RS01675	synonymous SNV	BMJ37_RS01675:BMJ37_RS01675#NZ_CP018133.1#262994:exon1:c.T633C:p.I211I,
NZ_CP018133.1	263657	263657	G	A	SNP	exonic	BMJ37_RS01675	synonymous SNV	BMJ37_RS01675:BMJ37_RS01675#NZ_CP018133.1#262994:exon1:c.G663A:p.A221A,
NZ_CP018133.1	263953	263953	T	C	SNP	exonic	BMJ37_RS01680	nonsynonymous SNV	BMJ37_RS01680:BMJ37_RS01680#NZ_CP018133.1#263877:exon1:c.A921G:p.I307M,
NZ_CP018133.1	263975	263975	T	G	SNP	exonic	BMJ37_RS01680	nonsynonymous SNV	BMJ37_RS01680:BMJ37_RS01680#NZ_CP018133.1#263877:exon1:c.A899C:p.E300A,
NZ_CP018133.1	263977	263977	G	A	SNP	exonic	BMJ37_RS01680	synonymous SNV	BMJ37_RS01680:BMJ37_RS01680#NZ_CP018133.1#263877:exon1:c.C897T:p.S299S,
NZ_CP018133.1	264021	264021	C	T	SNP	exonic	BMJ37_RS01680	nonsynonymous SNV	BMJ37_RS01680:BMJ37_RS01680#NZ_CP018133.1#263877:exon1:c.G853A:p.V285I,
NZ_CP018133.1	264036	264036	T	G	SNP	exonic	BMJ37_RS01680	synonymous SNV	BMJ37_RS01680:BMJ37_RS01680#NZ_CP018133.1#263877:exon1:c.A838C:p.R280R,
NZ_CP018133.1	264058	264058	G	A	SNP	exonic	BMJ37_RS01680	synonymous SNV	BMJ37_RS01680:BMJ37_RS01680#NZ_CP018133.1#263877:exon1:c.C816T:p.D272D,
NZ_CP018133.1	264073	264073	C	T	SNP	exonic	BMJ37_RS01680	synonymous SNV	BMJ37_RS01680:BMJ37_RS01680#NZ_CP018133.1#263877:exon1:c.G801A:p.P267P,
NZ_CP018133.1	264361	264361	T	G	SNP	exonic	BMJ37_RS01680	synonymous SNV	BMJ37_RS01680:BMJ37_RS01680#NZ_CP018133.1#263877:exon1:c.A513C:p.G171G,
NZ_CP018133.1	264382	264382	A	G	SNP	exonic	BMJ37_RS01680	synonymous SNV	BMJ37_RS01680:BMJ37_RS01680#NZ_CP018133.1#263877:exon1:c.T492C:p.A164A,
NZ_CP018133.1	264429	264429	T	C	SNP	exonic	BMJ37_RS01680	nonsynonymous SNV	BMJ37_RS01680:BMJ37_RS01680#NZ_CP018133.1#263877:exon1:c.A445G:p.N149D,
NZ_CP018133.1	264438	264438	T	C	SNP	exonic	BMJ37_RS01680	nonsynonymous SNV	BMJ37_RS01680:BMJ37_RS01680#NZ_CP018133.1#263877:exon1:c.A436G:p.I146V,
NZ_CP018133.1	264468	264468	C	G	SNP	exonic	BMJ37_RS01680	nonsynonymous SNV	BMJ37_RS01680:BMJ37_RS01680#NZ_CP018133.1#263877:exon1:c.G406C:p.E136Q,
NZ_CP018133.1	264481	264481	G	A	SNP	exonic	BMJ37_RS01680	synonymous SNV	BMJ37_RS01680:BMJ37_RS01680#NZ_CP018133.1#263877:exon1:c.C393T:p.F131F,
NZ_CP018133.1	264484	264484	T	C	SNP	exonic	BMJ37_RS01680	synonymous SNV	BMJ37_RS01680:BMJ37_RS01680#NZ_CP018133.1#263877:exon1:c.A390G:p.E130E,
NZ_CP018133.1	264535	264535	T	C	SNP	exonic	BMJ37_RS01680	synonymous SNV	BMJ37_RS01680:BMJ37_RS01680#NZ_CP018133.1#263877:exon1:c.A339G:p.T113T,
NZ_CP018133.1	264562	264562	G	A	SNP	exonic	BMJ37_RS01680	synonymous SNV	BMJ37_RS01680:BMJ37_RS01680#NZ_CP018133.1#263877:exon1:c.C312T:p.L104L,
NZ_CP018133.1	264580	264580	A	G	SNP	exonic	BMJ37_RS01680	synonymous SNV	BMJ37_RS01680:BMJ37_RS01680#NZ_CP018133.1#263877:exon1:c.T294C:p.H98H,
NZ_CP018133.1	264929	264929	C	T	SNP	upstream	BMJ37_RS01680,BMJ37_RS01685,BMJ37_RS01690	-	-
NZ_CP018133.1	264930	264930	C	T	SNP	upstream	BMJ37_RS01680,BMJ37_RS01685,BMJ37_RS01690	-	-
NZ_CP018133.1	264956	264956	C	T	SNP	upstream	BMJ37_RS01680,BMJ37_RS01685,BMJ37_RS01690	-	-
NZ_CP018133.1	264986	264986	G	A	SNP	upstream	BMJ37_RS01680,BMJ37_RS01685,BMJ37_RS01690	-	-
NZ_CP018133.1	265081	265081	T	C	SNP	upstream	BMJ37_RS01680,BMJ37_RS01685,BMJ37_RS01690	-	-
NZ_CP018133.1	265371	265371	C	T	SNP	exonic	BMJ37_RS01685	synonymous SNV	BMJ37_RS01685:BMJ37_RS01685#NZ_CP018133.1#265148:exon1:c.C223T:p.L75L,
NZ_CP018133.1	265448	265448	T	C	SNP	exonic	BMJ37_RS01685	synonymous SNV	BMJ37_RS01685:BMJ37_RS01685#NZ_CP018133.1#265148:exon1:c.T300C:p.I100I,
NZ_CP018133.1	265460	265460	A	G	SNP	exonic	BMJ37_RS01685	synonymous SNV	BMJ37_RS01685:BMJ37_RS01685#NZ_CP018133.1#265148:exon1:c.A312G:p.L104L,
NZ_CP018133.1	265493	265493	A	G	SNP	exonic	BMJ37_RS01685	synonymous SNV	BMJ37_RS01685:BMJ37_RS01685#NZ_CP018133.1#265148:exon1:c.A345G:p.V115V,
NZ_CP018133.1	265562	265562	C	T	SNP	exonic	BMJ37_RS01685	synonymous SNV	BMJ37_RS01685:BMJ37_RS01685#NZ_CP018133.1#265148:exon1:c.C414T:p.I138I,
NZ_CP018133.1	265568	265568	T	C	SNP	exonic	BMJ37_RS01685	synonymous SNV	BMJ37_RS01685:BMJ37_RS01685#NZ_CP018133.1#265148:exon1:c.T420C:p.V140V,
NZ_CP018133.1	265702	265702	T	C	SNP	exonic	BMJ37_RS01685	nonsynonymous SNV	BMJ37_RS01685:BMJ37_RS01685#NZ_CP018133.1#265148:exon1:c.T554C:p.I185T,
NZ_CP018133.1	265764	265764	T	C	SNP	upstream;downstream	BMJ37_RS01680,BMJ37_RS01690,BMJ37_RS01695;BMJ37_RS01685	-	-
NZ_CP018133.1	265767	265767	T	A	SNP	upstream;downstream	BMJ37_RS01680,BMJ37_RS01690,BMJ37_RS01695;BMJ37_RS01685	-	-
NZ_CP018133.1	265810	265810	A	T	SNP	exonic	BMJ37_RS01690	synonymous SNV	BMJ37_RS01690:BMJ37_RS01690#NZ_CP018133.1#265768:exon1:c.A42T:p.T14T,
NZ_CP018133.1	265929	265929	G	A	SNP	exonic	BMJ37_RS01690	nonsynonymous SNV	BMJ37_RS01690:BMJ37_RS01690#NZ_CP018133.1#265768:exon1:c.G161A:p.R54K,
NZ_CP018133.1	266026	266026	A	G	SNP	exonic	BMJ37_RS01690	synonymous SNV	BMJ37_RS01690:BMJ37_RS01690#NZ_CP018133.1#265768:exon1:c.A258G:p.E86E,
NZ_CP018133.1	266062	266062	G	A	SNP	exonic	BMJ37_RS01690	synonymous SNV	BMJ37_RS01690:BMJ37_RS01690#NZ_CP018133.1#265768:exon1:c.G294A:p.A98A,
NZ_CP018133.1	266068	266068	T	C	SNP	exonic	BMJ37_RS01690	synonymous SNV	BMJ37_RS01690:BMJ37_RS01690#NZ_CP018133.1#265768:exon1:c.T300C:p.P100P,
NZ_CP018133.1	266071	266071	C	G	SNP	exonic	BMJ37_RS01690	synonymous SNV	BMJ37_RS01690:BMJ37_RS01690#NZ_CP018133.1#265768:exon1:c.C303G:p.A101A,
NZ_CP018133.1	266152	266152	G	A	SNP	exonic	BMJ37_RS01690	synonymous SNV	BMJ37_RS01690:BMJ37_RS01690#NZ_CP018133.1#265768:exon1:c.G384A:p.A128A,
NZ_CP018133.1	266185	266185	A	G	SNP	exonic	BMJ37_RS01690	synonymous SNV	BMJ37_RS01690:BMJ37_RS01690#NZ_CP018133.1#265768:exon1:c.A417G:p.E139E,
NZ_CP018133.1	266197	266197	T	C	SNP	exonic	BMJ37_RS01690	synonymous SNV	BMJ37_RS01690:BMJ37_RS01690#NZ_CP018133.1#265768:exon1:c.T429C:p.R143R,
NZ_CP018133.1	266360	266360	A	C	SNP	upstream;downstream	BMJ37_RS01695,BMJ37_RS01700;BMJ37_RS01685,BMJ37_RS01690	-	-
NZ_CP018133.1	266378	266378	A	G	SNP	upstream;downstream	BMJ37_RS01695,BMJ37_RS01700;BMJ37_RS01685,BMJ37_RS01690	-	-
NZ_CP018133.1	266439	266439	T	C	SNP	exonic	BMJ37_RS01695	synonymous SNV	BMJ37_RS01695:BMJ37_RS01695#NZ_CP018133.1#266382:exon1:c.T57C:p.G19G,
NZ_CP018133.1	266460	266460	T	C	SNP	exonic	BMJ37_RS01695	synonymous SNV	BMJ37_RS01695:BMJ37_RS01695#NZ_CP018133.1#266382:exon1:c.T78C:p.G26G,
NZ_CP018133.1	266466	266466	C	G	SNP	exonic	BMJ37_RS01695	synonymous SNV	BMJ37_RS01695:BMJ37_RS01695#NZ_CP018133.1#266382:exon1:c.C84G:p.G28G,
NZ_CP018133.1	266592	266592	G	A	SNP	exonic	BMJ37_RS01695	synonymous SNV	BMJ37_RS01695:BMJ37_RS01695#NZ_CP018133.1#266382:exon1:c.G210A:p.P70P,
NZ_CP018133.1	266757	266757	G	T	SNP	exonic	BMJ37_RS01695	synonymous SNV	BMJ37_RS01695:BMJ37_RS01695#NZ_CP018133.1#266382:exon1:c.G375T:p.V125V,
NZ_CP018133.1	266760	266760	T	G	SNP	exonic	BMJ37_RS01695	synonymous SNV	BMJ37_RS01695:BMJ37_RS01695#NZ_CP018133.1#266382:exon1:c.T378G:p.S126S,
NZ_CP018133.1	267065	267065	G	A	SNP	exonic	BMJ37_RS01700	synonymous SNV	BMJ37_RS01700:BMJ37_RS01700#NZ_CP018133.1#266999:exon1:c.G66A:p.E22E,
NZ_CP018133.1	267281	267281	C	T	SNP	exonic	BMJ37_RS01700	synonymous SNV	BMJ37_RS01700:BMJ37_RS01700#NZ_CP018133.1#266999:exon1:c.C282T:p.I94I,
NZ_CP018133.1	267438	267438	C	T	SNP	exonic	BMJ37_RS01700	synonymous SNV	BMJ37_RS01700:BMJ37_RS01700#NZ_CP018133.1#266999:exon1:c.C439T:p.L147L,
NZ_CP018133.1	267794	267794	T	-	Deletion	upstream;downstream	BMJ37_RS01705;BMJ37_RS01695,BMJ37_RS01700	-	-
NZ_CP018133.1	267821	267821	A	C	SNP	upstream;downstream	BMJ37_RS01705;BMJ37_RS01695,BMJ37_RS01700	-	-
NZ_CP018133.1	267853	267853	C	A	SNP	exonic	BMJ37_RS01705	nonsynonymous SNV	BMJ37_RS01705:BMJ37_RS01705#NZ_CP018133.1#267846:exon1:c.C7A:p.Q3K,
NZ_CP018133.1	267893	267893	G	A	SNP	exonic	BMJ37_RS01705	nonsynonymous SNV	BMJ37_RS01705:BMJ37_RS01705#NZ_CP018133.1#267846:exon1:c.G47A:p.G16D,
NZ_CP018133.1	267942	267942	T	C	SNP	exonic	BMJ37_RS01705	synonymous SNV	BMJ37_RS01705:BMJ37_RS01705#NZ_CP018133.1#267846:exon1:c.T96C:p.Y32Y,
NZ_CP018133.1	267972	267972	G	T	SNP	exonic	BMJ37_RS01705	synonymous SNV	BMJ37_RS01705:BMJ37_RS01705#NZ_CP018133.1#267846:exon1:c.G126T:p.R42R,
NZ_CP018133.1	267993	267993	C	T	SNP	exonic	BMJ37_RS01705	synonymous SNV	BMJ37_RS01705:BMJ37_RS01705#NZ_CP018133.1#267846:exon1:c.C147T:p.G49G,
NZ_CP018133.1	268122	268122	T	C	SNP	exonic	BMJ37_RS01705	synonymous SNV	BMJ37_RS01705:BMJ37_RS01705#NZ_CP018133.1#267846:exon1:c.T276C:p.I92I,
NZ_CP018133.1	268128	268128	C	G	SNP	exonic	BMJ37_RS01705	synonymous SNV	BMJ37_RS01705:BMJ37_RS01705#NZ_CP018133.1#267846:exon1:c.C282G:p.S94S,
NZ_CP018133.1	268140	268140	G	A	SNP	exonic	BMJ37_RS01705	synonymous SNV	BMJ37_RS01705:BMJ37_RS01705#NZ_CP018133.1#267846:exon1:c.G294A:p.K98K,
NZ_CP018133.1	268164	268164	G	A	SNP	exonic	BMJ37_RS01705	synonymous SNV	BMJ37_RS01705:BMJ37_RS01705#NZ_CP018133.1#267846:exon1:c.G318A:p.R106R,
NZ_CP018133.1	268185	268185	A	G	SNP	exonic	BMJ37_RS01705	synonymous SNV	BMJ37_RS01705:BMJ37_RS01705#NZ_CP018133.1#267846:exon1:c.A339G:p.G113G,
NZ_CP018133.1	268362	268362	T	C	SNP	exonic	BMJ37_RS01705	synonymous SNV	BMJ37_RS01705:BMJ37_RS01705#NZ_CP018133.1#267846:exon1:c.T516C:p.L172L,
NZ_CP018133.1	268417	268417	A	G	SNP	exonic	BMJ37_RS01705	nonsynonymous SNV	BMJ37_RS01705:BMJ37_RS01705#NZ_CP018133.1#267846:exon1:c.A571G:p.T191A,
NZ_CP018133.1	268447	268447	A	C	SNP	exonic	BMJ37_RS01705	nonsynonymous SNV	BMJ37_RS01705:BMJ37_RS01705#NZ_CP018133.1#267846:exon1:c.A601C:p.I201L,
NZ_CP018133.1	268449	268449	A	C	SNP	exonic	BMJ37_RS01705	synonymous SNV	BMJ37_RS01705:BMJ37_RS01705#NZ_CP018133.1#267846:exon1:c.A603C:p.I201I,
NZ_CP018133.1	268486	268486	G	A	SNP	exonic	BMJ37_RS01705	nonsynonymous SNV	BMJ37_RS01705:BMJ37_RS01705#NZ_CP018133.1#267846:exon1:c.G640A:p.A214T,
NZ_CP018133.1	268497	268497	T	C	SNP	exonic	BMJ37_RS01705	synonymous SNV	BMJ37_RS01705:BMJ37_RS01705#NZ_CP018133.1#267846:exon1:c.T651C:p.D217D,
NZ_CP018133.1	268743	268743	T	C	SNP	exonic	BMJ37_RS01705	synonymous SNV	BMJ37_RS01705:BMJ37_RS01705#NZ_CP018133.1#267846:exon1:c.T897C:p.I299I,
NZ_CP018133.1	268878	268878	G	A	SNP	exonic	BMJ37_RS01705	synonymous SNV	BMJ37_RS01705:BMJ37_RS01705#NZ_CP018133.1#267846:exon1:c.G1032A:p.A344A,
NZ_CP018133.1	269031	269031	G	C	SNP	exonic	BMJ37_RS01705	synonymous SNV	BMJ37_RS01705:BMJ37_RS01705#NZ_CP018133.1#267846:exon1:c.G1185C:p.L395L,
NZ_CP018133.1	269034	269034	T	G	SNP	exonic	BMJ37_RS01705	synonymous SNV	BMJ37_RS01705:BMJ37_RS01705#NZ_CP018133.1#267846:exon1:c.T1188G:p.P396P,
NZ_CP018133.1	269040	269040	T	C	SNP	exonic	BMJ37_RS01705	synonymous SNV	BMJ37_RS01705:BMJ37_RS01705#NZ_CP018133.1#267846:exon1:c.T1194C:p.G398G,
NZ_CP018133.1	269048	269048	G	A	SNP	exonic	BMJ37_RS01705	nonsynonymous SNV	BMJ37_RS01705:BMJ37_RS01705#NZ_CP018133.1#267846:exon1:c.G1202A:p.S401N,
NZ_CP018133.1	269088	269088	C	A	SNP	exonic	BMJ37_RS01705	synonymous SNV	BMJ37_RS01705:BMJ37_RS01705#NZ_CP018133.1#267846:exon1:c.C1242A:p.P414P,
NZ_CP018133.1	269109	269109	C	G	SNP	exonic	BMJ37_RS01705	synonymous SNV	BMJ37_RS01705:BMJ37_RS01705#NZ_CP018133.1#267846:exon1:c.C1263G:p.G421G,
NZ_CP018133.1	269253	269253	C	T	SNP	exonic	BMJ37_RS01705	synonymous SNV	BMJ37_RS01705:BMJ37_RS01705#NZ_CP018133.1#267846:exon1:c.C1407T:p.L469L,
NZ_CP018133.1	269277	269277	G	A	SNP	exonic	BMJ37_RS01705	synonymous SNV	BMJ37_RS01705:BMJ37_RS01705#NZ_CP018133.1#267846:exon1:c.G1431A:p.L477L,
NZ_CP018133.1	269328	269328	G	C	SNP	exonic	BMJ37_RS01705	synonymous SNV	BMJ37_RS01705:BMJ37_RS01705#NZ_CP018133.1#267846:exon1:c.G1482C:p.G494G,
NZ_CP018133.1	269334	269334	A	G	SNP	exonic	BMJ37_RS01705	synonymous SNV	BMJ37_RS01705:BMJ37_RS01705#NZ_CP018133.1#267846:exon1:c.A1488G:p.Q496Q,
NZ_CP018133.1	269337	269337	T	C	SNP	exonic	BMJ37_RS01705	synonymous SNV	BMJ37_RS01705:BMJ37_RS01705#NZ_CP018133.1#267846:exon1:c.T1491C:p.D497D,
NZ_CP018133.1	269394	269394	G	A	SNP	exonic	BMJ37_RS01705	synonymous SNV	BMJ37_RS01705:BMJ37_RS01705#NZ_CP018133.1#267846:exon1:c.G1548A:p.V516V,
NZ_CP018133.1	269473	269473	-	A	Insertion	upstream;downstream	BMJ37_RS01710;BMJ37_RS01705	-	-
NZ_CP018133.1	269568	269568	C	T	SNP	exonic	BMJ37_RS01710	synonymous SNV	BMJ37_RS01710:BMJ37_RS01710#NZ_CP018133.1#269475:exon1:c.C93T:p.D31D,
NZ_CP018133.1	269589	269589	G	A	SNP	exonic	BMJ37_RS01710	synonymous SNV	BMJ37_RS01710:BMJ37_RS01710#NZ_CP018133.1#269475:exon1:c.G114A:p.S38S,
NZ_CP018133.1	269667	269667	A	C	SNP	exonic	BMJ37_RS01710	synonymous SNV	BMJ37_RS01710:BMJ37_RS01710#NZ_CP018133.1#269475:exon1:c.A192C:p.S64S,
NZ_CP018133.1	269754	269754	C	T	SNP	exonic	BMJ37_RS01710	synonymous SNV	BMJ37_RS01710:BMJ37_RS01710#NZ_CP018133.1#269475:exon1:c.C279T:p.F93F,
NZ_CP018133.1	269928	269928	A	T	SNP	exonic	BMJ37_RS01710	synonymous SNV	BMJ37_RS01710:BMJ37_RS01710#NZ_CP018133.1#269475:exon1:c.A453T:p.L151L,
NZ_CP018133.1	269952	269952	T	G	SNP	exonic	BMJ37_RS01710	nonsynonymous SNV	BMJ37_RS01710:BMJ37_RS01710#NZ_CP018133.1#269475:exon1:c.T477G:p.I159M,
NZ_CP018133.1	269976	269976	A	G	SNP	exonic	BMJ37_RS01710	synonymous SNV	BMJ37_RS01710:BMJ37_RS01710#NZ_CP018133.1#269475:exon1:c.A501G:p.K167K,
NZ_CP018133.1	270078	270078	C	T	SNP	exonic	BMJ37_RS01710	synonymous SNV	BMJ37_RS01710:BMJ37_RS01710#NZ_CP018133.1#269475:exon1:c.C603T:p.L201L,
NZ_CP018133.1	270087	270087	T	G	SNP	exonic	BMJ37_RS01710	synonymous SNV	BMJ37_RS01710:BMJ37_RS01710#NZ_CP018133.1#269475:exon1:c.T612G:p.L204L,
NZ_CP018133.1	271322	271322	C	T	SNP	exonic	BMJ37_RS01715	nonsynonymous SNV	BMJ37_RS01715:BMJ37_RS01715#NZ_CP018133.1#270679:exon1:c.C643T:p.P215S,
NZ_CP018133.1	271366	271366	A	T	SNP	exonic	BMJ37_RS01715	synonymous SNV	BMJ37_RS01715:BMJ37_RS01715#NZ_CP018133.1#270679:exon1:c.A687T:p.S229S,
NZ_CP018133.1	271583	271583	C	T	SNP	exonic	BMJ37_RS01715	synonymous SNV	BMJ37_RS01715:BMJ37_RS01715#NZ_CP018133.1#270679:exon1:c.C904T:p.L302L,
NZ_CP018133.1	271598	271598	G	A	SNP	exonic	BMJ37_RS01715	nonsynonymous SNV	BMJ37_RS01715:BMJ37_RS01715#NZ_CP018133.1#270679:exon1:c.G919A:p.A307T,
NZ_CP018133.1	271600	271600	G	A	SNP	exonic	BMJ37_RS01715	synonymous SNV	BMJ37_RS01715:BMJ37_RS01715#NZ_CP018133.1#270679:exon1:c.G921A:p.A307A,
NZ_CP018133.1	271603	271603	C	G	SNP	exonic	BMJ37_RS01715	synonymous SNV	BMJ37_RS01715:BMJ37_RS01715#NZ_CP018133.1#270679:exon1:c.C924G:p.A308A,
NZ_CP018133.1	271680	271680	C	T	SNP	exonic	BMJ37_RS01715	nonsynonymous SNV	BMJ37_RS01715:BMJ37_RS01715#NZ_CP018133.1#270679:exon1:c.C1001T:p.A334V,
NZ_CP018133.1	271684	271684	C	T	SNP	exonic	BMJ37_RS01715	synonymous SNV	BMJ37_RS01715:BMJ37_RS01715#NZ_CP018133.1#270679:exon1:c.C1005T:p.I335I,
NZ_CP018133.1	271714	271714	G	C	SNP	exonic	BMJ37_RS01715	synonymous SNV	BMJ37_RS01715:BMJ37_RS01715#NZ_CP018133.1#270679:exon1:c.G1035C:p.A345A,
NZ_CP018133.1	271788	271788	C	T	SNP	exonic	BMJ37_RS01715	nonsynonymous SNV	BMJ37_RS01715:BMJ37_RS01715#NZ_CP018133.1#270679:exon1:c.C1109T:p.A370V,
NZ_CP018133.1	271789	271789	A	G	SNP	exonic	BMJ37_RS01715	synonymous SNV	BMJ37_RS01715:BMJ37_RS01715#NZ_CP018133.1#270679:exon1:c.A1110G:p.A370A,
NZ_CP018133.1	271820	271820	G	A	SNP	exonic	BMJ37_RS01715	nonsynonymous SNV	BMJ37_RS01715:BMJ37_RS01715#NZ_CP018133.1#270679:exon1:c.G1141A:p.V381I,
NZ_CP018133.1	271894	271894	A	G	SNP	upstream;downstream	BMJ37_RS01720;BMJ37_RS01715	-	-
NZ_CP018133.1	326011	326011	C	T	SNP	exonic	BMJ37_RS01940	nonsynonymous SNV	BMJ37_RS01940:BMJ37_RS01940#NZ_CP018133.1#320417:exon1:c.C5594T:p.T1865M,
NZ_CP018133.1	329348	329348	A	C	SNP	exonic	BMJ37_RS01940	synonymous SNV	BMJ37_RS01940:BMJ37_RS01940#NZ_CP018133.1#320417:exon1:c.A8931C:p.A2977A,
NZ_CP018133.1	329489	329489	A	C	SNP	exonic	BMJ37_RS01940	synonymous SNV	BMJ37_RS01940:BMJ37_RS01940#NZ_CP018133.1#320417:exon1:c.A9072C:p.A3024A,
NZ_CP018133.1	329497	329497	C	A	SNP	exonic	BMJ37_RS01940	nonsynonymous SNV	BMJ37_RS01940:BMJ37_RS01940#NZ_CP018133.1#320417:exon1:c.C9080A:p.A3027E,
NZ_CP018133.1	329498	329498	G	A	SNP	exonic	BMJ37_RS01940	synonymous SNV	BMJ37_RS01940:BMJ37_RS01940#NZ_CP018133.1#320417:exon1:c.G9081A:p.A3027A,
NZ_CP018133.1	329501	329501	T	G	SNP	exonic	BMJ37_RS01940	synonymous SNV	BMJ37_RS01940:BMJ37_RS01940#NZ_CP018133.1#320417:exon1:c.T9084G:p.P3028P,
NZ_CP018133.1	329524	329524	T	C	SNP	exonic	BMJ37_RS01940	nonsynonymous SNV	BMJ37_RS01940:BMJ37_RS01940#NZ_CP018133.1#320417:exon1:c.T9107C:p.V3036A,
NZ_CP018133.1	329525	329525	A	T	SNP	exonic	BMJ37_RS01940	synonymous SNV	BMJ37_RS01940:BMJ37_RS01940#NZ_CP018133.1#320417:exon1:c.A9108T:p.V3036V,
NZ_CP018133.1	329537	329537	G	A	SNP	exonic	BMJ37_RS01940	synonymous SNV	BMJ37_RS01940:BMJ37_RS01940#NZ_CP018133.1#320417:exon1:c.G9120A:p.P3040P,
NZ_CP018133.1	329594	329594	T	C	SNP	exonic	BMJ37_RS01940	synonymous SNV	BMJ37_RS01940:BMJ37_RS01940#NZ_CP018133.1#320417:exon1:c.T9177C:p.D3059D,
NZ_CP018133.1	332552	332567	ATTCAATGATACGAAA	-	Deletion	exonic	BMJ37_RS20115	frameshift deletion	BMJ37_RS20115:BMJ37_RS20115#NZ_CP018133.1#331193:exon1:c.1359_1374del:p.V453fs,
NZ_CP018133.1	337718	337718	C	T	SNP	exonic	BMJ37_RS20115	synonymous SNV	BMJ37_RS20115:BMJ37_RS20115#NZ_CP018133.1#331193:exon1:c.C6525T:p.I2175I,
NZ_CP018133.1	337751	337751	C	T	SNP	exonic	BMJ37_RS20115	synonymous SNV	BMJ37_RS20115:BMJ37_RS20115#NZ_CP018133.1#331193:exon1:c.C6558T:p.L2186L,
NZ_CP018133.1	337766	337766	C	T	SNP	exonic	BMJ37_RS20115	synonymous SNV	BMJ37_RS20115:BMJ37_RS20115#NZ_CP018133.1#331193:exon1:c.C6573T:p.F2191F,
NZ_CP018133.1	337826	337826	C	T	SNP	exonic	BMJ37_RS20115	synonymous SNV	BMJ37_RS20115:BMJ37_RS20115#NZ_CP018133.1#331193:exon1:c.C6633T:p.N2211N,
NZ_CP018133.1	337913	337913	T	C	SNP	exonic	BMJ37_RS20115	synonymous SNV	BMJ37_RS20115:BMJ37_RS20115#NZ_CP018133.1#331193:exon1:c.T6720C:p.H2240H,
NZ_CP018133.1	337931	337931	C	T	SNP	exonic	BMJ37_RS20115	synonymous SNV	BMJ37_RS20115:BMJ37_RS20115#NZ_CP018133.1#331193:exon1:c.C6738T:p.S2246S,
NZ_CP018133.1	337985	337985	T	C	SNP	exonic	BMJ37_RS20115	synonymous SNV	BMJ37_RS20115:BMJ37_RS20115#NZ_CP018133.1#331193:exon1:c.T6792C:p.P2264P,
NZ_CP018133.1	337987	337987	A	G	SNP	exonic	BMJ37_RS20115	nonsynonymous SNV	BMJ37_RS20115:BMJ37_RS20115#NZ_CP018133.1#331193:exon1:c.A6794G:p.E2265G,
NZ_CP018133.1	338069	338069	T	C	SNP	exonic	BMJ37_RS20115	synonymous SNV	BMJ37_RS20115:BMJ37_RS20115#NZ_CP018133.1#331193:exon1:c.T6876C:p.T2292T,
NZ_CP018133.1	338075	338075	C	T	SNP	exonic	BMJ37_RS20115	synonymous SNV	BMJ37_RS20115:BMJ37_RS20115#NZ_CP018133.1#331193:exon1:c.C6882T:p.F2294F,
NZ_CP018133.1	338110	338110	A	C	SNP	exonic	BMJ37_RS20115	nonsynonymous SNV	BMJ37_RS20115:BMJ37_RS20115#NZ_CP018133.1#331193:exon1:c.A6917C:p.Y2306S,
NZ_CP018133.1	338171	338171	A	G	SNP	exonic	BMJ37_RS20115	synonymous SNV	BMJ37_RS20115:BMJ37_RS20115#NZ_CP018133.1#331193:exon1:c.A6978G:p.S2326S,
NZ_CP018133.1	338199	338199	G	A	SNP	exonic	BMJ37_RS20115	nonsynonymous SNV	BMJ37_RS20115:BMJ37_RS20115#NZ_CP018133.1#331193:exon1:c.G7006A:p.A2336T,
NZ_CP018133.1	338255	338255	C	T	SNP	exonic	BMJ37_RS20115	synonymous SNV	BMJ37_RS20115:BMJ37_RS20115#NZ_CP018133.1#331193:exon1:c.C7062T:p.G2354G,
NZ_CP018133.1	338278	338278	A	G	SNP	exonic	BMJ37_RS20115	nonsynonymous SNV	BMJ37_RS20115:BMJ37_RS20115#NZ_CP018133.1#331193:exon1:c.A7085G:p.N2362S,
NZ_CP018133.1	338342	338342	C	A	SNP	exonic	BMJ37_RS20115	synonymous SNV	BMJ37_RS20115:BMJ37_RS20115#NZ_CP018133.1#331193:exon1:c.C7149A:p.R2383R,
NZ_CP018133.1	338451	338451	T	C	SNP	exonic	BMJ37_RS20115	nonsynonymous SNV	BMJ37_RS20115:BMJ37_RS20115#NZ_CP018133.1#331193:exon1:c.T7258C:p.S2420P,
NZ_CP018133.1	338468	338468	A	C	SNP	exonic	BMJ37_RS20115	synonymous SNV	BMJ37_RS20115:BMJ37_RS20115#NZ_CP018133.1#331193:exon1:c.A7275C:p.R2425R,
NZ_CP018133.1	338471	338471	T	C	SNP	exonic	BMJ37_RS20115	synonymous SNV	BMJ37_RS20115:BMJ37_RS20115#NZ_CP018133.1#331193:exon1:c.T7278C:p.N2426N,
NZ_CP018133.1	338483	338483	A	G	SNP	exonic	BMJ37_RS20115	synonymous SNV	BMJ37_RS20115:BMJ37_RS20115#NZ_CP018133.1#331193:exon1:c.A7290G:p.Q2430Q,
NZ_CP018133.1	338486	338486	C	G	SNP	exonic	BMJ37_RS20115	synonymous SNV	BMJ37_RS20115:BMJ37_RS20115#NZ_CP018133.1#331193:exon1:c.C7293G:p.V2431V,
NZ_CP018133.1	338597	338597	A	C	SNP	exonic	BMJ37_RS20115	synonymous SNV	BMJ37_RS20115:BMJ37_RS20115#NZ_CP018133.1#331193:exon1:c.A7404C:p.G2468G,
NZ_CP018133.1	338615	338615	C	T	SNP	exonic	BMJ37_RS20115	synonymous SNV	BMJ37_RS20115:BMJ37_RS20115#NZ_CP018133.1#331193:exon1:c.C7422T:p.G2474G,
NZ_CP018133.1	338663	338663	A	C	SNP	exonic	BMJ37_RS20115	synonymous SNV	BMJ37_RS20115:BMJ37_RS20115#NZ_CP018133.1#331193:exon1:c.A7470C:p.T2490T,
NZ_CP018133.1	338711	338711	A	G	SNP	exonic	BMJ37_RS20115	synonymous SNV	BMJ37_RS20115:BMJ37_RS20115#NZ_CP018133.1#331193:exon1:c.A7518G:p.A2506A,
NZ_CP018133.1	338739	338739	C	A	SNP	exonic	BMJ37_RS20115	nonsynonymous SNV	BMJ37_RS20115:BMJ37_RS20115#NZ_CP018133.1#331193:exon1:c.C7546A:p.L2516I,
NZ_CP018133.1	338771	338771	T	C	SNP	exonic	BMJ37_RS20115	synonymous SNV	BMJ37_RS20115:BMJ37_RS20115#NZ_CP018133.1#331193:exon1:c.T7578C:p.A2526A,
NZ_CP018133.1	338774	338774	C	T	SNP	exonic	BMJ37_RS20115	synonymous SNV	BMJ37_RS20115:BMJ37_RS20115#NZ_CP018133.1#331193:exon1:c.C7581T:p.L2527L,
NZ_CP018133.1	338777	338777	C	T	SNP	exonic	BMJ37_RS20115	synonymous SNV	BMJ37_RS20115:BMJ37_RS20115#NZ_CP018133.1#331193:exon1:c.C7584T:p.L2528L,
NZ_CP018133.1	338778	338778	A	G	SNP	exonic	BMJ37_RS20115	nonsynonymous SNV	BMJ37_RS20115:BMJ37_RS20115#NZ_CP018133.1#331193:exon1:c.A7585G:p.N2529D,
NZ_CP018133.1	338799	338799	C	A	SNP	exonic	BMJ37_RS20115	nonsynonymous SNV	BMJ37_RS20115:BMJ37_RS20115#NZ_CP018133.1#331193:exon1:c.C7606A:p.L2536I,
NZ_CP018133.1	338801	338801	C	T	SNP	exonic	BMJ37_RS20115	synonymous SNV	BMJ37_RS20115:BMJ37_RS20115#NZ_CP018133.1#331193:exon1:c.C7608T:p.L2536L,
NZ_CP018133.1	338812	338812	A	G	SNP	exonic	BMJ37_RS20115	nonsynonymous SNV	BMJ37_RS20115:BMJ37_RS20115#NZ_CP018133.1#331193:exon1:c.A7619G:p.Q2540R,
NZ_CP018133.1	338828	338828	C	T	SNP	exonic	BMJ37_RS20115	synonymous SNV	BMJ37_RS20115:BMJ37_RS20115#NZ_CP018133.1#331193:exon1:c.C7635T:p.H2545H,
NZ_CP018133.1	338830	338830	A	G	SNP	exonic	BMJ37_RS20115	nonsynonymous SNV	BMJ37_RS20115:BMJ37_RS20115#NZ_CP018133.1#331193:exon1:c.A7637G:p.H2546R,
NZ_CP018133.1	338882	338882	T	C	SNP	exonic	BMJ37_RS20115	synonymous SNV	BMJ37_RS20115:BMJ37_RS20115#NZ_CP018133.1#331193:exon1:c.T7689C:p.Y2563Y,
NZ_CP018133.1	338906	338906	C	T	SNP	exonic	BMJ37_RS20115	synonymous SNV	BMJ37_RS20115:BMJ37_RS20115#NZ_CP018133.1#331193:exon1:c.C7713T:p.G2571G,
NZ_CP018133.1	338945	338945	C	T	SNP	exonic	BMJ37_RS20115	synonymous SNV	BMJ37_RS20115:BMJ37_RS20115#NZ_CP018133.1#331193:exon1:c.C7752T:p.L2584L,
NZ_CP018133.1	338951	338951	C	T	SNP	exonic	BMJ37_RS20115	synonymous SNV	BMJ37_RS20115:BMJ37_RS20115#NZ_CP018133.1#331193:exon1:c.C7758T:p.D2586D,
NZ_CP018133.1	339032	339032	G	A	SNP	exonic	BMJ37_RS20115	synonymous SNV	BMJ37_RS20115:BMJ37_RS20115#NZ_CP018133.1#331193:exon1:c.G7839A:p.L2613L,
NZ_CP018133.1	339062	339062	T	C	SNP	exonic	BMJ37_RS20115	synonymous SNV	BMJ37_RS20115:BMJ37_RS20115#NZ_CP018133.1#331193:exon1:c.T7869C:p.D2623D,
NZ_CP018133.1	339065	339065	G	C	SNP	exonic	BMJ37_RS20115	synonymous SNV	BMJ37_RS20115:BMJ37_RS20115#NZ_CP018133.1#331193:exon1:c.G7872C:p.P2624P,
NZ_CP018133.1	339071	339071	T	C	SNP	exonic	BMJ37_RS20115	synonymous SNV	BMJ37_RS20115:BMJ37_RS20115#NZ_CP018133.1#331193:exon1:c.T7878C:p.Y2626Y,
NZ_CP018133.1	339083	339083	G	C	SNP	exonic	BMJ37_RS20115	synonymous SNV	BMJ37_RS20115:BMJ37_RS20115#NZ_CP018133.1#331193:exon1:c.G7890C:p.R2630R,
NZ_CP018133.1	339100	339100	T	A	SNP	exonic	BMJ37_RS20115	nonsynonymous SNV	BMJ37_RS20115:BMJ37_RS20115#NZ_CP018133.1#331193:exon1:c.T7907A:p.L2636Q,
NZ_CP018133.1	339110	339110	C	G	SNP	exonic	BMJ37_RS20115	synonymous SNV	BMJ37_RS20115:BMJ37_RS20115#NZ_CP018133.1#331193:exon1:c.C7917G:p.G2639G,
NZ_CP018133.1	339119	339119	T	G	SNP	exonic	BMJ37_RS20115	synonymous SNV	BMJ37_RS20115:BMJ37_RS20115#NZ_CP018133.1#331193:exon1:c.T7926G:p.L2642L,
NZ_CP018133.1	339140	339140	G	C	SNP	exonic	BMJ37_RS20115	synonymous SNV	BMJ37_RS20115:BMJ37_RS20115#NZ_CP018133.1#331193:exon1:c.G7947C:p.L2649L,
NZ_CP018133.1	339152	339152	C	A	SNP	exonic	BMJ37_RS20115	nonsynonymous SNV	BMJ37_RS20115:BMJ37_RS20115#NZ_CP018133.1#331193:exon1:c.C7959A:p.D2653E,
NZ_CP018133.1	339160	339160	A	C	SNP	exonic	BMJ37_RS20115	nonsynonymous SNV	BMJ37_RS20115:BMJ37_RS20115#NZ_CP018133.1#331193:exon1:c.A7967C:p.K2656T,
NZ_CP018133.1	339167	339167	A	T	SNP	exonic	BMJ37_RS20115	nonsynonymous SNV	BMJ37_RS20115:BMJ37_RS20115#NZ_CP018133.1#331193:exon1:c.A7974T:p.E2658D,
NZ_CP018133.1	339221	339221	T	C	SNP	exonic	BMJ37_RS20115	synonymous SNV	BMJ37_RS20115:BMJ37_RS20115#NZ_CP018133.1#331193:exon1:c.T8028C:p.N2676N,
NZ_CP018133.1	339305	339305	A	G	SNP	exonic	BMJ37_RS20115	synonymous SNV	BMJ37_RS20115:BMJ37_RS20115#NZ_CP018133.1#331193:exon1:c.A8112G:p.K2704K,
NZ_CP018133.1	339353	339353	T	C	SNP	exonic	BMJ37_RS20115	synonymous SNV	BMJ37_RS20115:BMJ37_RS20115#NZ_CP018133.1#331193:exon1:c.T8160C:p.H2720H,
NZ_CP018133.1	339449	339449	C	T	SNP	exonic	BMJ37_RS20115	synonymous SNV	BMJ37_RS20115:BMJ37_RS20115#NZ_CP018133.1#331193:exon1:c.C8256T:p.T2752T,
NZ_CP018133.1	339479	339479	A	G	SNP	exonic	BMJ37_RS20115	synonymous SNV	BMJ37_RS20115:BMJ37_RS20115#NZ_CP018133.1#331193:exon1:c.A8286G:p.E2762E,
NZ_CP018133.1	339521	339521	A	G	SNP	exonic	BMJ37_RS20115	synonymous SNV	BMJ37_RS20115:BMJ37_RS20115#NZ_CP018133.1#331193:exon1:c.A8328G:p.E2776E,
NZ_CP018133.1	339525	339525	C	A	SNP	exonic	BMJ37_RS20115	nonsynonymous SNV	BMJ37_RS20115:BMJ37_RS20115#NZ_CP018133.1#331193:exon1:c.C8332A:p.H2778N,
NZ_CP018133.1	339560	339560	C	G	SNP	exonic	BMJ37_RS20115	synonymous SNV	BMJ37_RS20115:BMJ37_RS20115#NZ_CP018133.1#331193:exon1:c.C8367G:p.L2789L,
NZ_CP018133.1	339579	339579	C	G	SNP	exonic	BMJ37_RS20115	nonsynonymous SNV	BMJ37_RS20115:BMJ37_RS20115#NZ_CP018133.1#331193:exon1:c.C8386G:p.L2796V,
NZ_CP018133.1	339620	339620	T	C	SNP	exonic	BMJ37_RS20115	synonymous SNV	BMJ37_RS20115:BMJ37_RS20115#NZ_CP018133.1#331193:exon1:c.T8427C:p.D2809D,
NZ_CP018133.1	339710	339710	C	T	SNP	exonic	BMJ37_RS20115	synonymous SNV	BMJ37_RS20115:BMJ37_RS20115#NZ_CP018133.1#331193:exon1:c.C8517T:p.I2839I,
NZ_CP018133.1	339716	339716	G	T	SNP	exonic	BMJ37_RS20115	synonymous SNV	BMJ37_RS20115:BMJ37_RS20115#NZ_CP018133.1#331193:exon1:c.G8523T:p.P2841P,
NZ_CP018133.1	339725	339725	G	A	SNP	exonic	BMJ37_RS20115	synonymous SNV	BMJ37_RS20115:BMJ37_RS20115#NZ_CP018133.1#331193:exon1:c.G8532A:p.G2844G,
NZ_CP018133.1	339734	339734	G	A	SNP	exonic	BMJ37_RS20115	synonymous SNV	BMJ37_RS20115:BMJ37_RS20115#NZ_CP018133.1#331193:exon1:c.G8541A:p.S2847S,
NZ_CP018133.1	339763	339763	T	C	SNP	exonic	BMJ37_RS20115	nonsynonymous SNV	BMJ37_RS20115:BMJ37_RS20115#NZ_CP018133.1#331193:exon1:c.T8570C:p.V2857A,
NZ_CP018133.1	339791	339791	G	A	SNP	exonic	BMJ37_RS20115	synonymous SNV	BMJ37_RS20115:BMJ37_RS20115#NZ_CP018133.1#331193:exon1:c.G8598A:p.V2866V,
NZ_CP018133.1	339842	339842	G	A	SNP	exonic	BMJ37_RS20115	synonymous SNV	BMJ37_RS20115:BMJ37_RS20115#NZ_CP018133.1#331193:exon1:c.G8649A:p.A2883A,
NZ_CP018133.1	339944	339944	T	G	SNP	exonic	BMJ37_RS20115	nonsynonymous SNV	BMJ37_RS20115:BMJ37_RS20115#NZ_CP018133.1#331193:exon1:c.T8751G:p.C2917W,
NZ_CP018133.1	339959	339959	G	C	SNP	exonic	BMJ37_RS20115	synonymous SNV	BMJ37_RS20115:BMJ37_RS20115#NZ_CP018133.1#331193:exon1:c.G8766C:p.G2922G,
NZ_CP018133.1	340037	340037	C	T	SNP	exonic	BMJ37_RS20115	synonymous SNV	BMJ37_RS20115:BMJ37_RS20115#NZ_CP018133.1#331193:exon1:c.C8844T:p.R2948R,
NZ_CP018133.1	340043	340043	C	T	SNP	exonic	BMJ37_RS20115	synonymous SNV	BMJ37_RS20115:BMJ37_RS20115#NZ_CP018133.1#331193:exon1:c.C8850T:p.A2950A,
NZ_CP018133.1	340079	340079	G	T	SNP	exonic	BMJ37_RS20115	synonymous SNV	BMJ37_RS20115:BMJ37_RS20115#NZ_CP018133.1#331193:exon1:c.G8886T:p.A2962A,
NZ_CP018133.1	340100	340100	T	C	SNP	exonic	BMJ37_RS20115	synonymous SNV	BMJ37_RS20115:BMJ37_RS20115#NZ_CP018133.1#331193:exon1:c.T8907C:p.N2969N,
NZ_CP018133.1	340129	340129	A	G	SNP	exonic	BMJ37_RS20115	nonsynonymous SNV	BMJ37_RS20115:BMJ37_RS20115#NZ_CP018133.1#331193:exon1:c.A8936G:p.Q2979R,
NZ_CP018133.1	340238	340238	C	A	SNP	exonic	BMJ37_RS20115	synonymous SNV	BMJ37_RS20115:BMJ37_RS20115#NZ_CP018133.1#331193:exon1:c.C9045A:p.G3015G,
NZ_CP018133.1	340264	340264	C	A	SNP	exonic	BMJ37_RS20115	nonsynonymous SNV	BMJ37_RS20115:BMJ37_RS20115#NZ_CP018133.1#331193:exon1:c.C9071A:p.A3024E,
NZ_CP018133.1	340265	340265	G	A	SNP	exonic	BMJ37_RS20115	synonymous SNV	BMJ37_RS20115:BMJ37_RS20115#NZ_CP018133.1#331193:exon1:c.G9072A:p.A3024A,
NZ_CP018133.1	340268	340268	T	G	SNP	exonic	BMJ37_RS20115	synonymous SNV	BMJ37_RS20115:BMJ37_RS20115#NZ_CP018133.1#331193:exon1:c.T9075G:p.P3025P,
NZ_CP018133.1	340291	340291	T	C	SNP	exonic	BMJ37_RS20115	nonsynonymous SNV	BMJ37_RS20115:BMJ37_RS20115#NZ_CP018133.1#331193:exon1:c.T9098C:p.V3033A,
NZ_CP018133.1	340292	340292	A	G	SNP	exonic	BMJ37_RS20115	synonymous SNV	BMJ37_RS20115:BMJ37_RS20115#NZ_CP018133.1#331193:exon1:c.A9099G:p.V3033V,
NZ_CP018133.1	340295	340295	C	T	SNP	exonic	BMJ37_RS20115	synonymous SNV	BMJ37_RS20115:BMJ37_RS20115#NZ_CP018133.1#331193:exon1:c.C9102T:p.Y3034Y,
NZ_CP018133.1	340331	340331	C	T	SNP	exonic	BMJ37_RS20115	synonymous SNV	BMJ37_RS20115:BMJ37_RS20115#NZ_CP018133.1#331193:exon1:c.C9138T:p.S3046S,
NZ_CP018133.1	340454	340454	A	G	SNP	exonic	BMJ37_RS20115	synonymous SNV	BMJ37_RS20115:BMJ37_RS20115#NZ_CP018133.1#331193:exon1:c.A9261G:p.K3087K,
NZ_CP018133.1	340455	340455	T	C	SNP	exonic	BMJ37_RS20115	synonymous SNV	BMJ37_RS20115:BMJ37_RS20115#NZ_CP018133.1#331193:exon1:c.T9262C:p.L3088L,
NZ_CP018133.1	340469	340469	C	T	SNP	exonic	BMJ37_RS20115	synonymous SNV	BMJ37_RS20115:BMJ37_RS20115#NZ_CP018133.1#331193:exon1:c.C9276T:p.D3092D,
NZ_CP018133.1	340481	340481	C	T	SNP	exonic	BMJ37_RS20115	synonymous SNV	BMJ37_RS20115:BMJ37_RS20115#NZ_CP018133.1#331193:exon1:c.C9288T:p.H3096H,
NZ_CP018133.1	340496	340496	A	G	SNP	exonic	BMJ37_RS20115	synonymous SNV	BMJ37_RS20115:BMJ37_RS20115#NZ_CP018133.1#331193:exon1:c.A9303G:p.E3101E,
NZ_CP018133.1	340508	340508	T	C	SNP	exonic	BMJ37_RS20115	synonymous SNV	BMJ37_RS20115:BMJ37_RS20115#NZ_CP018133.1#331193:exon1:c.T9315C:p.Y3105Y,
NZ_CP018133.1	340538	340538	C	T	SNP	exonic	BMJ37_RS20115	synonymous SNV	BMJ37_RS20115:BMJ37_RS20115#NZ_CP018133.1#331193:exon1:c.C9345T:p.D3115D,
NZ_CP018133.1	340565	340565	G	C	SNP	exonic	BMJ37_RS20115	nonsynonymous SNV	BMJ37_RS20115:BMJ37_RS20115#NZ_CP018133.1#331193:exon1:c.G9372C:p.E3124D,
NZ_CP018133.1	340595	340595	A	G	SNP	exonic	BMJ37_RS20115	synonymous SNV	BMJ37_RS20115:BMJ37_RS20115#NZ_CP018133.1#331193:exon1:c.A9402G:p.E3134E,
NZ_CP018133.1	340596	340596	C	A	SNP	exonic	BMJ37_RS20115	synonymous SNV	BMJ37_RS20115:BMJ37_RS20115#NZ_CP018133.1#331193:exon1:c.C9403A:p.R3135R,
NZ_CP018133.1	340597	340597	G	A	SNP	exonic	BMJ37_RS20115	nonsynonymous SNV	BMJ37_RS20115:BMJ37_RS20115#NZ_CP018133.1#331193:exon1:c.G9404A:p.R3135Q,
NZ_CP018133.1	340625	340625	T	C	SNP	exonic	BMJ37_RS20115	synonymous SNV	BMJ37_RS20115:BMJ37_RS20115#NZ_CP018133.1#331193:exon1:c.T9432C:p.N3144N,
NZ_CP018133.1	340643	340643	C	T	SNP	exonic	BMJ37_RS20115	synonymous SNV	BMJ37_RS20115:BMJ37_RS20115#NZ_CP018133.1#331193:exon1:c.C9450T:p.H3150H,
NZ_CP018133.1	340793	340793	C	A	SNP	exonic	BMJ37_RS20115	nonsynonymous SNV	BMJ37_RS20115:BMJ37_RS20115#NZ_CP018133.1#331193:exon1:c.C9600A:p.D3200E,
NZ_CP018133.1	340814	340814	T	G	SNP	exonic	BMJ37_RS20115	synonymous SNV	BMJ37_RS20115:BMJ37_RS20115#NZ_CP018133.1#331193:exon1:c.T9621G:p.T3207T,
NZ_CP018133.1	340872	340872	C	T	SNP	exonic	BMJ37_RS20115	synonymous SNV	BMJ37_RS20115:BMJ37_RS20115#NZ_CP018133.1#331193:exon1:c.C9679T:p.L3227L,
NZ_CP018133.1	340874	340874	G	T	SNP	exonic	BMJ37_RS20115	synonymous SNV	BMJ37_RS20115:BMJ37_RS20115#NZ_CP018133.1#331193:exon1:c.G9681T:p.L3227L,
NZ_CP018133.1	341093	341093	A	G	SNP	exonic	BMJ37_RS20115	synonymous SNV	BMJ37_RS20115:BMJ37_RS20115#NZ_CP018133.1#331193:exon1:c.A9900G:p.T3300T,
NZ_CP018133.1	341128	341128	A	C	SNP	exonic	BMJ37_RS20115	nonsynonymous SNV	BMJ37_RS20115:BMJ37_RS20115#NZ_CP018133.1#331193:exon1:c.A9935C:p.D3312A,
NZ_CP018133.1	341137	341137	C	G	SNP	exonic	BMJ37_RS20115	nonsynonymous SNV	BMJ37_RS20115:BMJ37_RS20115#NZ_CP018133.1#331193:exon1:c.C9944G:p.A3315G,
NZ_CP018133.1	341183	341183	T	G	SNP	exonic	BMJ37_RS20115	nonsynonymous SNV	BMJ37_RS20115:BMJ37_RS20115#NZ_CP018133.1#331193:exon1:c.T9990G:p.D3330E,
NZ_CP018133.1	341188	341188	A	C	SNP	exonic	BMJ37_RS20115	nonsynonymous SNV	BMJ37_RS20115:BMJ37_RS20115#NZ_CP018133.1#331193:exon1:c.A9995C:p.N3332T,
NZ_CP018133.1	341189	341189	C	A	SNP	exonic	BMJ37_RS20115	nonsynonymous SNV	BMJ37_RS20115:BMJ37_RS20115#NZ_CP018133.1#331193:exon1:c.C9996A:p.N3332K,
NZ_CP018133.1	341258	341258	T	G	SNP	exonic	BMJ37_RS20115	synonymous SNV	BMJ37_RS20115:BMJ37_RS20115#NZ_CP018133.1#331193:exon1:c.T10065G:p.L3355L,
NZ_CP018133.1	341328	341328	G	A	SNP	exonic	BMJ37_RS20115	nonsynonymous SNV	BMJ37_RS20115:BMJ37_RS20115#NZ_CP018133.1#331193:exon1:c.G10135A:p.G3379S,
NZ_CP018133.1	341432	341432	T	G	SNP	exonic	BMJ37_RS20115	synonymous SNV	BMJ37_RS20115:BMJ37_RS20115#NZ_CP018133.1#331193:exon1:c.T10239G:p.T3413T,
NZ_CP018133.1	341444	341444	T	G	SNP	exonic	BMJ37_RS20115	synonymous SNV	BMJ37_RS20115:BMJ37_RS20115#NZ_CP018133.1#331193:exon1:c.T10251G:p.P3417P,
NZ_CP018133.1	341456	341456	A	G	SNP	exonic	BMJ37_RS20115	synonymous SNV	BMJ37_RS20115:BMJ37_RS20115#NZ_CP018133.1#331193:exon1:c.A10263G:p.Q3421Q,
NZ_CP018133.1	341470	341470	A	G	SNP	exonic	BMJ37_RS20115	nonsynonymous SNV	BMJ37_RS20115:BMJ37_RS20115#NZ_CP018133.1#331193:exon1:c.A10277G:p.D3426G,
NZ_CP018133.1	341507	341507	G	A	SNP	exonic	BMJ37_RS20115	synonymous SNV	BMJ37_RS20115:BMJ37_RS20115#NZ_CP018133.1#331193:exon1:c.G10314A:p.T3438T,
NZ_CP018133.1	341577	341577	C	A	SNP	exonic	BMJ37_RS20115	nonsynonymous SNV	BMJ37_RS20115:BMJ37_RS20115#NZ_CP018133.1#331193:exon1:c.C10384A:p.Q3462K,
NZ_CP018133.1	341584	341584	C	T	SNP	exonic	BMJ37_RS20115	nonsynonymous SNV	BMJ37_RS20115:BMJ37_RS20115#NZ_CP018133.1#331193:exon1:c.C10391T:p.A3464V,
NZ_CP018133.1	341586	341586	G	A	SNP	exonic	BMJ37_RS20115	nonsynonymous SNV	BMJ37_RS20115:BMJ37_RS20115#NZ_CP018133.1#331193:exon1:c.G10393A:p.A3465T,
NZ_CP018133.1	341612	341612	A	G	SNP	exonic	BMJ37_RS20115	synonymous SNV	BMJ37_RS20115:BMJ37_RS20115#NZ_CP018133.1#331193:exon1:c.A10419G:p.L3473L,
NZ_CP018133.1	341825	341825	C	T	SNP	exonic	BMJ37_RS20115	synonymous SNV	BMJ37_RS20115:BMJ37_RS20115#NZ_CP018133.1#331193:exon1:c.C10632T:p.L3544L,
NZ_CP018133.1	341858	341858	A	G	SNP	exonic	BMJ37_RS20115	synonymous SNV	BMJ37_RS20115:BMJ37_RS20115#NZ_CP018133.1#331193:exon1:c.A10665G:p.E3555E,
NZ_CP018133.1	341903	341903	A	G	SNP	exonic	BMJ37_RS20115	synonymous SNV	BMJ37_RS20115:BMJ37_RS20115#NZ_CP018133.1#331193:exon1:c.A10710G:p.E3570E,
NZ_CP018133.1	341964	341964	A	T	SNP	upstream;downstream	BMJ37_RS01950;BMJ37_RS20115	-	-
NZ_CP018133.1	341966	341966	C	A	SNP	upstream;downstream	BMJ37_RS01950;BMJ37_RS20115	-	-
NZ_CP018133.1	341997	341997	A	G	SNP	exonic	BMJ37_RS01950	synonymous SNV	BMJ37_RS01950:BMJ37_RS01950#NZ_CP018133.1#341988:exon1:c.A9G:p.Q3Q,
NZ_CP018133.1	342002	342002	G	A	SNP	exonic	BMJ37_RS01950	nonsynonymous SNV	BMJ37_RS01950:BMJ37_RS01950#NZ_CP018133.1#341988:exon1:c.G14A:p.S5N,
NZ_CP018133.1	342003	342003	C	A	SNP	exonic	BMJ37_RS01950	nonsynonymous SNV	BMJ37_RS01950:BMJ37_RS01950#NZ_CP018133.1#341988:exon1:c.C15A:p.S5R,
NZ_CP018133.1	342012	342012	G	A	SNP	exonic	BMJ37_RS01950	synonymous SNV	BMJ37_RS01950:BMJ37_RS01950#NZ_CP018133.1#341988:exon1:c.G24A:p.Q8Q,
NZ_CP018133.1	342078	342078	C	T	SNP	exonic	BMJ37_RS01950	synonymous SNV	BMJ37_RS01950:BMJ37_RS01950#NZ_CP018133.1#341988:exon1:c.C90T:p.P30P,
NZ_CP018133.1	357008	357008	C	T	SNP	exonic	BMJ37_RS02020	synonymous SNV	BMJ37_RS02020:BMJ37_RS02020#NZ_CP018133.1#356959:exon1:c.G1431A:p.L477L,
NZ_CP018133.1	357137	357137	G	A	SNP	exonic	BMJ37_RS02020	synonymous SNV	BMJ37_RS02020:BMJ37_RS02020#NZ_CP018133.1#356959:exon1:c.C1302T:p.S434S,
NZ_CP018133.1	357161	357161	G	T	SNP	exonic	BMJ37_RS02020	synonymous SNV	BMJ37_RS02020:BMJ37_RS02020#NZ_CP018133.1#356959:exon1:c.C1278A:p.A426A,
NZ_CP018133.1	357176	357176	T	C	SNP	exonic	BMJ37_RS02020	synonymous SNV	BMJ37_RS02020:BMJ37_RS02020#NZ_CP018133.1#356959:exon1:c.A1263G:p.T421T,
NZ_CP018133.1	357389	357389	G	C	SNP	exonic	BMJ37_RS02020	synonymous SNV	BMJ37_RS02020:BMJ37_RS02020#NZ_CP018133.1#356959:exon1:c.C1050G:p.A350A,
NZ_CP018133.1	357422	357422	T	C	SNP	exonic	BMJ37_RS02020	synonymous SNV	BMJ37_RS02020:BMJ37_RS02020#NZ_CP018133.1#356959:exon1:c.A1017G:p.P339P,
NZ_CP018133.1	357425	357425	A	G	SNP	exonic	BMJ37_RS02020	synonymous SNV	BMJ37_RS02020:BMJ37_RS02020#NZ_CP018133.1#356959:exon1:c.T1014C:p.N338N,
NZ_CP018133.1	357503	357503	A	T	SNP	exonic	BMJ37_RS02020	synonymous SNV	BMJ37_RS02020:BMJ37_RS02020#NZ_CP018133.1#356959:exon1:c.T936A:p.L312L,
NZ_CP018133.1	357553	357553	C	T	SNP	exonic	BMJ37_RS02020	nonsynonymous SNV	BMJ37_RS02020:BMJ37_RS02020#NZ_CP018133.1#356959:exon1:c.G886A:p.V296I,
NZ_CP018133.1	357580	357580	T	G	SNP	exonic	BMJ37_RS02020	synonymous SNV	BMJ37_RS02020:BMJ37_RS02020#NZ_CP018133.1#356959:exon1:c.A859C:p.R287R,
NZ_CP018133.1	357611	357611	C	T	SNP	exonic	BMJ37_RS02020	synonymous SNV	BMJ37_RS02020:BMJ37_RS02020#NZ_CP018133.1#356959:exon1:c.G828A:p.T276T,
NZ_CP018133.1	357635	357635	G	A	SNP	exonic	BMJ37_RS02020	synonymous SNV	BMJ37_RS02020:BMJ37_RS02020#NZ_CP018133.1#356959:exon1:c.C804T:p.V268V,
NZ_CP018133.1	357704	357704	G	A	SNP	exonic	BMJ37_RS02020	synonymous SNV	BMJ37_RS02020:BMJ37_RS02020#NZ_CP018133.1#356959:exon1:c.C735T:p.I245I,
NZ_CP018133.1	357716	357716	G	A	SNP	exonic	BMJ37_RS02020	synonymous SNV	BMJ37_RS02020:BMJ37_RS02020#NZ_CP018133.1#356959:exon1:c.C723T:p.I241I,
NZ_CP018133.1	357947	357947	G	C	SNP	exonic	BMJ37_RS02020	synonymous SNV	BMJ37_RS02020:BMJ37_RS02020#NZ_CP018133.1#356959:exon1:c.C492G:p.G164G,
NZ_CP018133.1	358094	358094	A	G	SNP	exonic	BMJ37_RS02020	synonymous SNV	BMJ37_RS02020:BMJ37_RS02020#NZ_CP018133.1#356959:exon1:c.T345C:p.P115P,
NZ_CP018133.1	358283	358283	C	T	SNP	exonic	BMJ37_RS02020	synonymous SNV	BMJ37_RS02020:BMJ37_RS02020#NZ_CP018133.1#356959:exon1:c.G156A:p.T52T,
NZ_CP018133.1	358418	358418	G	T	SNP	exonic	BMJ37_RS02020	nonsynonymous SNV	BMJ37_RS02020:BMJ37_RS02020#NZ_CP018133.1#356959:exon1:c.C21A:p.D7E,
NZ_CP018133.1	358558	358558	G	T	SNP	upstream	BMJ37_RS02020,BMJ37_RS02025	-	-
NZ_CP018133.1	358572	358572	C	T	SNP	upstream	BMJ37_RS02020,BMJ37_RS02025	-	-
NZ_CP018133.1	358578	358578	A	G	SNP	upstream	BMJ37_RS02020,BMJ37_RS02025	-	-
NZ_CP018133.1	358612	358612	G	T	SNP	upstream	BMJ37_RS02020,BMJ37_RS02025	-	-
NZ_CP018133.1	358649	358649	G	A	SNP	upstream	BMJ37_RS02020,BMJ37_RS02025	-	-
NZ_CP018133.1	358776	358776	C	T	SNP	exonic	BMJ37_RS02025	synonymous SNV	BMJ37_RS02025:BMJ37_RS02025#NZ_CP018133.1#358716:exon1:c.C60T:p.D20D,
NZ_CP018133.1	358809	358809	A	G	SNP	exonic	BMJ37_RS02025	synonymous SNV	BMJ37_RS02025:BMJ37_RS02025#NZ_CP018133.1#358716:exon1:c.A93G:p.R31R,
NZ_CP018133.1	358815	358815	A	C	SNP	exonic	BMJ37_RS02025	synonymous SNV	BMJ37_RS02025:BMJ37_RS02025#NZ_CP018133.1#358716:exon1:c.A99C:p.V33V,
NZ_CP018133.1	358887	358887	C	A	SNP	exonic	BMJ37_RS02025	nonsynonymous SNV	BMJ37_RS02025:BMJ37_RS02025#NZ_CP018133.1#358716:exon1:c.C171A:p.S57R,
NZ_CP018133.1	358992	358992	T	C	SNP	exonic	BMJ37_RS02025	synonymous SNV	BMJ37_RS02025:BMJ37_RS02025#NZ_CP018133.1#358716:exon1:c.T276C:p.Y92Y,
NZ_CP018133.1	359187	359187	T	A	SNP	exonic	BMJ37_RS02025	synonymous SNV	BMJ37_RS02025:BMJ37_RS02025#NZ_CP018133.1#358716:exon1:c.T471A:p.I157I,
NZ_CP018133.1	359271	359271	A	G	SNP	exonic	BMJ37_RS02025	synonymous SNV	BMJ37_RS02025:BMJ37_RS02025#NZ_CP018133.1#358716:exon1:c.A555G:p.Q185Q,
NZ_CP018133.1	359274	359274	G	A	SNP	exonic	BMJ37_RS02025	synonymous SNV	BMJ37_RS02025:BMJ37_RS02025#NZ_CP018133.1#358716:exon1:c.G558A:p.S186S,
NZ_CP018133.1	359316	359316	G	A	SNP	exonic	BMJ37_RS02025	synonymous SNV	BMJ37_RS02025:BMJ37_RS02025#NZ_CP018133.1#358716:exon1:c.G600A:p.T200T,
NZ_CP018133.1	359328	359328	T	C	SNP	exonic	BMJ37_RS02025	synonymous SNV	BMJ37_RS02025:BMJ37_RS02025#NZ_CP018133.1#358716:exon1:c.T612C:p.C204C,
NZ_CP018133.1	359331	359331	A	G	SNP	exonic	BMJ37_RS02025	synonymous SNV	BMJ37_RS02025:BMJ37_RS02025#NZ_CP018133.1#358716:exon1:c.A615G:p.V205V,
NZ_CP018133.1	359484	359484	C	T	SNP	exonic	BMJ37_RS02025	synonymous SNV	BMJ37_RS02025:BMJ37_RS02025#NZ_CP018133.1#358716:exon1:c.C768T:p.N256N,
NZ_CP018133.1	359547	359547	T	C	SNP	exonic	BMJ37_RS02025	synonymous SNV	BMJ37_RS02025:BMJ37_RS02025#NZ_CP018133.1#358716:exon1:c.T831C:p.Y277Y,
NZ_CP018133.1	359577	359577	T	C	SNP	exonic	BMJ37_RS02025	synonymous SNV	BMJ37_RS02025:BMJ37_RS02025#NZ_CP018133.1#358716:exon1:c.T861C:p.V287V,
NZ_CP018133.1	359682	359682	T	G	SNP	exonic	BMJ37_RS02025	synonymous SNV	BMJ37_RS02025:BMJ37_RS02025#NZ_CP018133.1#358716:exon1:c.T966G:p.G322G,
NZ_CP018133.1	359727	359727	C	T	SNP	exonic	BMJ37_RS02025	synonymous SNV	BMJ37_RS02025:BMJ37_RS02025#NZ_CP018133.1#358716:exon1:c.C1011T:p.T337T,
NZ_CP018133.1	359730	359730	T	C	SNP	exonic	BMJ37_RS02025	synonymous SNV	BMJ37_RS02025:BMJ37_RS02025#NZ_CP018133.1#358716:exon1:c.T1014C:p.H338H,
NZ_CP018133.1	359879	359879	T	C	SNP	exonic	BMJ37_RS02025	nonsynonymous SNV	BMJ37_RS02025:BMJ37_RS02025#NZ_CP018133.1#358716:exon1:c.T1163C:p.M388T,
NZ_CP018133.1	359901	359901	A	G	SNP	exonic	BMJ37_RS02025	synonymous SNV	BMJ37_RS02025:BMJ37_RS02025#NZ_CP018133.1#358716:exon1:c.A1185G:p.V395V,
NZ_CP018133.1	359904	359904	G	A	SNP	exonic	BMJ37_RS02025	synonymous SNV	BMJ37_RS02025:BMJ37_RS02025#NZ_CP018133.1#358716:exon1:c.G1188A:p.T396T,
NZ_CP018133.1	359915	359915	G	C	SNP	exonic	BMJ37_RS02025	nonsynonymous SNV	BMJ37_RS02025:BMJ37_RS02025#NZ_CP018133.1#358716:exon1:c.G1199C:p.S400T,
NZ_CP018133.1	359916	359916	T	C	SNP	exonic	BMJ37_RS02025	synonymous SNV	BMJ37_RS02025:BMJ37_RS02025#NZ_CP018133.1#358716:exon1:c.T1200C:p.S400S,
NZ_CP018133.1	359922	359922	A	G	SNP	exonic	BMJ37_RS02025	synonymous SNV	BMJ37_RS02025:BMJ37_RS02025#NZ_CP018133.1#358716:exon1:c.A1206G:p.S402S,
NZ_CP018133.1	359930	359930	A	G	SNP	exonic	BMJ37_RS02025	nonsynonymous SNV	BMJ37_RS02025:BMJ37_RS02025#NZ_CP018133.1#358716:exon1:c.A1214G:p.N405S,
NZ_CP018133.1	359936	359936	C	T	SNP	exonic	BMJ37_RS02025	nonsynonymous SNV	BMJ37_RS02025:BMJ37_RS02025#NZ_CP018133.1#358716:exon1:c.C1220T:p.T407I,
NZ_CP018133.1	359937	359937	C	T	SNP	exonic	BMJ37_RS02025	synonymous SNV	BMJ37_RS02025:BMJ37_RS02025#NZ_CP018133.1#358716:exon1:c.C1221T:p.T407T,
NZ_CP018133.1	359946	359946	G	A	SNP	exonic	BMJ37_RS02025	synonymous SNV	BMJ37_RS02025:BMJ37_RS02025#NZ_CP018133.1#358716:exon1:c.G1230A:p.Q410Q,
NZ_CP018133.1	359982	359982	T	C	SNP	exonic	BMJ37_RS02025	synonymous SNV	BMJ37_RS02025:BMJ37_RS02025#NZ_CP018133.1#358716:exon1:c.T1266C:p.V422V,
NZ_CP018133.1	360018	360018	G	C	SNP	exonic	BMJ37_RS02025	synonymous SNV	BMJ37_RS02025:BMJ37_RS02025#NZ_CP018133.1#358716:exon1:c.G1302C:p.L434L,
NZ_CP018133.1	360019	360019	A	C	SNP	exonic	BMJ37_RS02025	nonsynonymous SNV	BMJ37_RS02025:BMJ37_RS02025#NZ_CP018133.1#358716:exon1:c.A1303C:p.I435L,
NZ_CP018133.1	360042	360042	T	C	SNP	exonic	BMJ37_RS02025	synonymous SNV	BMJ37_RS02025:BMJ37_RS02025#NZ_CP018133.1#358716:exon1:c.T1326C:p.A442A,
NZ_CP018133.1	360093	360093	G	A	SNP	exonic	BMJ37_RS02025	synonymous SNV	BMJ37_RS02025:BMJ37_RS02025#NZ_CP018133.1#358716:exon1:c.G1377A:p.K459K,
NZ_CP018133.1	360096	360096	A	C	SNP	exonic	BMJ37_RS02025	synonymous SNV	BMJ37_RS02025:BMJ37_RS02025#NZ_CP018133.1#358716:exon1:c.A1380C:p.G460G,
NZ_CP018133.1	360105	360105	C	T	SNP	exonic	BMJ37_RS02025	synonymous SNV	BMJ37_RS02025:BMJ37_RS02025#NZ_CP018133.1#358716:exon1:c.C1389T:p.F463F,
NZ_CP018133.1	360108	360108	A	G	SNP	exonic	BMJ37_RS02025	synonymous SNV	BMJ37_RS02025:BMJ37_RS02025#NZ_CP018133.1#358716:exon1:c.A1392G:p.K464K,
NZ_CP018133.1	360110	360110	G	A	SNP	exonic	BMJ37_RS02025	nonsynonymous SNV	BMJ37_RS02025:BMJ37_RS02025#NZ_CP018133.1#358716:exon1:c.G1394A:p.S465N,
NZ_CP018133.1	360114	360114	C	T	SNP	exonic	BMJ37_RS02025	synonymous SNV	BMJ37_RS02025:BMJ37_RS02025#NZ_CP018133.1#358716:exon1:c.C1398T:p.Y466Y,
NZ_CP018133.1	360127	360127	A	G	SNP	exonic	BMJ37_RS02025	nonsynonymous SNV	BMJ37_RS02025:BMJ37_RS02025#NZ_CP018133.1#358716:exon1:c.A1411G:p.I471V,
NZ_CP018133.1	360129	360129	T	A	SNP	exonic	BMJ37_RS02025	synonymous SNV	BMJ37_RS02025:BMJ37_RS02025#NZ_CP018133.1#358716:exon1:c.T1413A:p.I471I,
NZ_CP018133.1	360258	360258	G	A	SNP	exonic	BMJ37_RS02025	synonymous SNV	BMJ37_RS02025:BMJ37_RS02025#NZ_CP018133.1#358716:exon1:c.G1542A:p.T514T,
NZ_CP018133.1	360309	360309	G	T	SNP	exonic	BMJ37_RS02025	synonymous SNV	BMJ37_RS02025:BMJ37_RS02025#NZ_CP018133.1#358716:exon1:c.G1593T:p.V531V,
NZ_CP018133.1	360365	360365	A	G	SNP	exonic	BMJ37_RS02025	nonsynonymous SNV	BMJ37_RS02025:BMJ37_RS02025#NZ_CP018133.1#358716:exon1:c.A1649G:p.N550S,
NZ_CP018133.1	360366	360366	T	C	SNP	exonic	BMJ37_RS02025	synonymous SNV	BMJ37_RS02025:BMJ37_RS02025#NZ_CP018133.1#358716:exon1:c.T1650C:p.N550N,
NZ_CP018133.1	360423	360423	A	G	SNP	exonic	BMJ37_RS02025	synonymous SNV	BMJ37_RS02025:BMJ37_RS02025#NZ_CP018133.1#358716:exon1:c.A1707G:p.K569K,
NZ_CP018133.1	360427	360427	A	G	SNP	exonic	BMJ37_RS02025	nonsynonymous SNV	BMJ37_RS02025:BMJ37_RS02025#NZ_CP018133.1#358716:exon1:c.A1711G:p.T571A,
NZ_CP018133.1	360463	360463	A	G	SNP	upstream;downstream	BMJ37_RS02035;BMJ37_RS02025,BMJ37_RS02030	-	-
NZ_CP018133.1	360482	360482	C	A	SNP	upstream;downstream	BMJ37_RS02035;BMJ37_RS02025,BMJ37_RS02030	-	-
NZ_CP018133.1	360507	360507	A	G	SNP	upstream;downstream	BMJ37_RS02035;BMJ37_RS02025,BMJ37_RS02030	-	-
NZ_CP018133.1	360586	360586	A	G	SNP	exonic	BMJ37_RS02030	nonsynonymous SNV	BMJ37_RS02030:BMJ37_RS02030#NZ_CP018133.1#360554:exon1:c.T191C:p.V64A,
NZ_CP018133.1	375933	375933	A	T	SNP	exonic	BMJ37_RS02100	synonymous SNV	BMJ37_RS02100:BMJ37_RS02100#NZ_CP018133.1#374802:exon1:c.A1131T:p.I377I,
NZ_CP018133.1	376082	376082	G	C	SNP	exonic	BMJ37_RS02100	nonsynonymous SNV	BMJ37_RS02100:BMJ37_RS02100#NZ_CP018133.1#374802:exon1:c.G1280C:p.R427T,
NZ_CP018133.1	376089	376089	C	G	SNP	exonic	BMJ37_RS02100	synonymous SNV	BMJ37_RS02100:BMJ37_RS02100#NZ_CP018133.1#374802:exon1:c.C1287G:p.T429T,
NZ_CP018133.1	376222	376222	A	C	SNP	exonic	BMJ37_RS02100	nonsynonymous SNV	BMJ37_RS02100:BMJ37_RS02100#NZ_CP018133.1#374802:exon1:c.A1420C:p.N474H,
NZ_CP018133.1	376229	376229	A	C	SNP	exonic	BMJ37_RS02100	stoploss	BMJ37_RS02100:BMJ37_RS02100#NZ_CP018133.1#374802:exon1:c.A1427C:p.X476S,
NZ_CP018133.1	376239	376239	C	G	SNP	upstream;downstream	BMJ37_RS02105;BMJ37_RS02100	-	-
NZ_CP018133.1	376280	376280	A	G	SNP	upstream;downstream	BMJ37_RS02105;BMJ37_RS02100	-	-
NZ_CP018133.1	376490	376490	A	G	SNP	exonic	BMJ37_RS02105	synonymous SNV	BMJ37_RS02105:BMJ37_RS02105#NZ_CP018133.1#376388:exon1:c.A102G:p.K34K,
NZ_CP018133.1	376516	376516	G	A	SNP	exonic	BMJ37_RS02105	nonsynonymous SNV	BMJ37_RS02105:BMJ37_RS02105#NZ_CP018133.1#376388:exon1:c.G128A:p.R43H,
NZ_CP018133.1	376697	376697	T	C	SNP	exonic	BMJ37_RS02105	synonymous SNV	BMJ37_RS02105:BMJ37_RS02105#NZ_CP018133.1#376388:exon1:c.T309C:p.Y103Y,
NZ_CP018133.1	377108	377108	T	C	SNP	exonic	BMJ37_RS02105	synonymous SNV	BMJ37_RS02105:BMJ37_RS02105#NZ_CP018133.1#376388:exon1:c.T720C:p.G240G,
NZ_CP018133.1	377291	377291	C	T	SNP	exonic	BMJ37_RS02105	synonymous SNV	BMJ37_RS02105:BMJ37_RS02105#NZ_CP018133.1#376388:exon1:c.C903T:p.Y301Y,
NZ_CP018133.1	377686	377686	C	T	SNP	downstream	BMJ37_RS02105,BMJ37_RS02110,BMJ37_RS02115,BMJ37_RS02120	-	-
NZ_CP018133.1	377695	377698	TTTT	-	Deletion	downstream	BMJ37_RS02105,BMJ37_RS02110,BMJ37_RS02115,BMJ37_RS02120	-	-
NZ_CP018133.1	377718	377718	C	T	SNP	downstream	BMJ37_RS02105,BMJ37_RS02110,BMJ37_RS02115,BMJ37_RS02120	-	-
NZ_CP018133.1	377719	377719	T	G	SNP	downstream	BMJ37_RS02105,BMJ37_RS02110,BMJ37_RS02115,BMJ37_RS02120	-	-
NZ_CP018133.1	377791	377791	C	T	SNP	downstream	BMJ37_RS02105,BMJ37_RS02110,BMJ37_RS02115,BMJ37_RS02120	-	-
NZ_CP018133.1	377819	377819	A	T	SNP	exonic	BMJ37_RS02115	synonymous SNV	BMJ37_RS02115:BMJ37_RS02115#NZ_CP018133.1#377791:exon1:c.T84A:p.V28V,
NZ_CP018133.1	377873	377873	T	A	SNP	exonic	BMJ37_RS02115	synonymous SNV	BMJ37_RS02115:BMJ37_RS02115#NZ_CP018133.1#377791:exon1:c.A30T:p.S10S,
NZ_CP018133.1	377937	377937	C	T	SNP	upstream;downstream	BMJ37_RS02115;BMJ37_RS02105,BMJ37_RS02110,BMJ37_RS02120	-	-
NZ_CP018133.1	377980	377980	T	C	SNP	upstream;downstream	BMJ37_RS02115;BMJ37_RS02105,BMJ37_RS02110,BMJ37_RS02120	-	-
NZ_CP018133.1	377994	377994	A	G	SNP	exonic	BMJ37_RS02120	synonymous SNV	BMJ37_RS02120:BMJ37_RS02120#NZ_CP018133.1#377981:exon1:c.T1353C:p.V451V,
NZ_CP018133.1	378024	378024	C	A	SNP	exonic	BMJ37_RS02120	synonymous SNV	BMJ37_RS02120:BMJ37_RS02120#NZ_CP018133.1#377981:exon1:c.G1323T:p.R441R,
NZ_CP018133.1	378081	378081	G	T	SNP	exonic	BMJ37_RS02120	synonymous SNV	BMJ37_RS02120:BMJ37_RS02120#NZ_CP018133.1#377981:exon1:c.C1266A:p.S422S,
NZ_CP018133.1	378114	378114	C	G	SNP	exonic	BMJ37_RS02120	synonymous SNV	BMJ37_RS02120:BMJ37_RS02120#NZ_CP018133.1#377981:exon1:c.G1233C:p.A411A,
NZ_CP018133.1	378126	378126	T	G	SNP	exonic	BMJ37_RS02120	synonymous SNV	BMJ37_RS02120:BMJ37_RS02120#NZ_CP018133.1#377981:exon1:c.A1221C:p.A407A,
NZ_CP018133.1	378243	378243	A	G	SNP	exonic	BMJ37_RS02120	synonymous SNV	BMJ37_RS02120:BMJ37_RS02120#NZ_CP018133.1#377981:exon1:c.T1104C:p.R368R,
NZ_CP018133.1	378342	378342	C	T	SNP	exonic	BMJ37_RS02120	synonymous SNV	BMJ37_RS02120:BMJ37_RS02120#NZ_CP018133.1#377981:exon1:c.G1005A:p.G335G,
NZ_CP018133.1	378489	378489	G	C	SNP	exonic	BMJ37_RS02120	synonymous SNV	BMJ37_RS02120:BMJ37_RS02120#NZ_CP018133.1#377981:exon1:c.C858G:p.R286R,
NZ_CP018133.1	378492	378492	T	C	SNP	exonic	BMJ37_RS02120	synonymous SNV	BMJ37_RS02120:BMJ37_RS02120#NZ_CP018133.1#377981:exon1:c.A855G:p.T285T,
NZ_CP018133.1	378522	378522	C	T	SNP	exonic	BMJ37_RS02120	synonymous SNV	BMJ37_RS02120:BMJ37_RS02120#NZ_CP018133.1#377981:exon1:c.G825A:p.K275K,
NZ_CP018133.1	378724	378724	T	C	SNP	exonic	BMJ37_RS02120	nonsynonymous SNV	BMJ37_RS02120:BMJ37_RS02120#NZ_CP018133.1#377981:exon1:c.A623G:p.N208S,
NZ_CP018133.1	378761	378761	G	T	SNP	exonic	BMJ37_RS02120	synonymous SNV	BMJ37_RS02120:BMJ37_RS02120#NZ_CP018133.1#377981:exon1:c.C586A:p.R196R,
NZ_CP018133.1	378801	378801	A	G	SNP	exonic	BMJ37_RS02120	synonymous SNV	BMJ37_RS02120:BMJ37_RS02120#NZ_CP018133.1#377981:exon1:c.T546C:p.F182F,
NZ_CP018133.1	378828	378828	C	A	SNP	exonic	BMJ37_RS02120	synonymous SNV	BMJ37_RS02120:BMJ37_RS02120#NZ_CP018133.1#377981:exon1:c.G519T:p.R173R,
NZ_CP018133.1	378840	378840	G	A	SNP	exonic	BMJ37_RS02120	synonymous SNV	BMJ37_RS02120:BMJ37_RS02120#NZ_CP018133.1#377981:exon1:c.C507T:p.R169R,
NZ_CP018133.1	378864	378864	T	A	SNP	exonic	BMJ37_RS02120	synonymous SNV	BMJ37_RS02120:BMJ37_RS02120#NZ_CP018133.1#377981:exon1:c.A483T:p.P161P,
NZ_CP018133.1	378948	378948	G	C	SNP	exonic	BMJ37_RS02120	synonymous SNV	BMJ37_RS02120:BMJ37_RS02120#NZ_CP018133.1#377981:exon1:c.C399G:p.R133R,
NZ_CP018133.1	378951	378951	C	T	SNP	exonic	BMJ37_RS02120	synonymous SNV	BMJ37_RS02120:BMJ37_RS02120#NZ_CP018133.1#377981:exon1:c.G396A:p.R132R,
NZ_CP018133.1	379022	379022	C	T	SNP	exonic	BMJ37_RS02120	nonsynonymous SNV	BMJ37_RS02120:BMJ37_RS02120#NZ_CP018133.1#377981:exon1:c.G325A:p.E109K,
NZ_CP018133.1	379047	379047	G	A	SNP	exonic	BMJ37_RS02120	synonymous SNV	BMJ37_RS02120:BMJ37_RS02120#NZ_CP018133.1#377981:exon1:c.C300T:p.L100L,
NZ_CP018133.1	379125	379125	C	T	SNP	exonic	BMJ37_RS02120	synonymous SNV	BMJ37_RS02120:BMJ37_RS02120#NZ_CP018133.1#377981:exon1:c.G222A:p.E74E,
NZ_CP018133.1	379134	379134	T	C	SNP	exonic	BMJ37_RS02120	synonymous SNV	BMJ37_RS02120:BMJ37_RS02120#NZ_CP018133.1#377981:exon1:c.A213G:p.T71T,
NZ_CP018133.1	379236	379236	T	C	SNP	exonic	BMJ37_RS02120	synonymous SNV	BMJ37_RS02120:BMJ37_RS02120#NZ_CP018133.1#377981:exon1:c.A111G:p.A37A,
NZ_CP018133.1	380104	380104	A	G	SNP	exonic	BMJ37_RS02125	synonymous SNV	BMJ37_RS02125:BMJ37_RS02125#NZ_CP018133.1#379759:exon1:c.A345G:p.A115A,
NZ_CP018133.1	380191	380191	C	T	SNP	exonic	BMJ37_RS02125	synonymous SNV	BMJ37_RS02125:BMJ37_RS02125#NZ_CP018133.1#379759:exon1:c.C432T:p.N144N,
NZ_CP018133.1	380233	380233	T	C	SNP	exonic	BMJ37_RS02125	synonymous SNV	BMJ37_RS02125:BMJ37_RS02125#NZ_CP018133.1#379759:exon1:c.T474C:p.D158D,
NZ_CP018133.1	380281	380281	C	T	SNP	exonic	BMJ37_RS02125	synonymous SNV	BMJ37_RS02125:BMJ37_RS02125#NZ_CP018133.1#379759:exon1:c.C522T:p.V174V,
NZ_CP018133.1	380291	380291	C	A	SNP	exonic	BMJ37_RS02125	synonymous SNV	BMJ37_RS02125:BMJ37_RS02125#NZ_CP018133.1#379759:exon1:c.C532A:p.R178R,
NZ_CP018133.1	380341	380341	G	C	SNP	exonic	BMJ37_RS02125	synonymous SNV	BMJ37_RS02125:BMJ37_RS02125#NZ_CP018133.1#379759:exon1:c.G582C:p.V194V,
NZ_CP018133.1	380419	380419	T	C	SNP	exonic	BMJ37_RS02125	synonymous SNV	BMJ37_RS02125:BMJ37_RS02125#NZ_CP018133.1#379759:exon1:c.T660C:p.V220V,
NZ_CP018133.1	380443	380443	G	T	SNP	exonic	BMJ37_RS02125	synonymous SNV	BMJ37_RS02125:BMJ37_RS02125#NZ_CP018133.1#379759:exon1:c.G684T:p.S228S,
NZ_CP018133.1	380605	380605	G	A	SNP	exonic	BMJ37_RS02125	synonymous SNV	BMJ37_RS02125:BMJ37_RS02125#NZ_CP018133.1#379759:exon1:c.G846A:p.G282G,
NZ_CP018133.1	402554	402554	A	T	SNP	exonic	BMJ37_RS02245	synonymous SNV	BMJ37_RS02245:BMJ37_RS02245#NZ_CP018133.1#401930:exon1:c.A624T:p.S208S,
NZ_CP018133.1	413887	413887	C	T	SNP	exonic	BMJ37_RS02300	nonsynonymous SNV	BMJ37_RS02300:BMJ37_RS02300#NZ_CP018133.1#412152:exon1:c.C1735T:p.L579F,
NZ_CP018133.1	475284	475284	T	C	SNP	downstream	BMJ37_RS02645,BMJ37_RS02690	-	-
NZ_CP018133.1	487238	487238	T	A	SNP	upstream;downstream	BMJ37_RS02755;BMJ37_RS02740	-	-
NZ_CP018133.1	487250	487250	C	A	SNP	upstream;downstream	BMJ37_RS02755;BMJ37_RS02740	-	-
NZ_CP018133.1	487274	487274	T	A	SNP	upstream;downstream	BMJ37_RS02755;BMJ37_RS02740	-	-
NZ_CP018133.1	487286	487286	A	C	SNP	upstream;downstream	BMJ37_RS02755;BMJ37_RS02740	-	-
NZ_CP018133.1	487360	487360	C	A	SNP	upstream;downstream	BMJ37_RS02755;BMJ37_RS02740	-	-
NZ_CP018133.1	487367	487367	A	G	SNP	upstream;downstream	BMJ37_RS02755;BMJ37_RS02740	-	-
NZ_CP018133.1	487376	487376	C	T	SNP	upstream;downstream	BMJ37_RS02755;BMJ37_RS02740	-	-
NZ_CP018133.1	487389	487389	A	G	SNP	upstream;downstream	BMJ37_RS02755;BMJ37_RS02740	-	-
NZ_CP018133.1	487401	487401	A	C	SNP	upstream	BMJ37_RS02755	-	-
NZ_CP018133.1	487422	487422	T	C	SNP	upstream	BMJ37_RS02755	-	-
NZ_CP018133.1	487462	487462	G	A	SNP	upstream	BMJ37_RS02755	-	-
NZ_CP018133.1	487476	487476	A	C	SNP	upstream	BMJ37_RS02755	-	-
NZ_CP018133.1	487488	487488	T	G	SNP	upstream	BMJ37_RS02755	-	-
NZ_CP018133.1	487535	487535	C	A	SNP	upstream	BMJ37_RS02755	-	-
NZ_CP018133.1	487569	487569	T	G	SNP	upstream	BMJ37_RS02755	-	-
NZ_CP018133.1	487638	487638	T	C	SNP	upstream	BMJ37_RS02755	-	-
NZ_CP018133.1	487642	487642	T	-	Deletion	upstream	BMJ37_RS02755	-	-
NZ_CP018133.1	487655	487655	A	G	SNP	upstream	BMJ37_RS02755	-	-
NZ_CP018133.1	487672	487672	A	G	SNP	upstream	BMJ37_RS02755	-	-
NZ_CP018133.1	487871	487871	G	A	SNP	exonic	BMJ37_RS02755	synonymous SNV	BMJ37_RS02755:BMJ37_RS02755#NZ_CP018133.1#487718:exon1:c.G153A:p.P51P,
NZ_CP018133.1	487965	487965	G	A	SNP	exonic	BMJ37_RS02755	nonsynonymous SNV	BMJ37_RS02755:BMJ37_RS02755#NZ_CP018133.1#487718:exon1:c.G247A:p.V83M,
NZ_CP018133.1	488060	488060	C	T	SNP	exonic	BMJ37_RS02755	synonymous SNV	BMJ37_RS02755:BMJ37_RS02755#NZ_CP018133.1#487718:exon1:c.C342T:p.D114D,
NZ_CP018133.1	488096	488096	A	T	SNP	exonic	BMJ37_RS02755	nonsynonymous SNV	BMJ37_RS02755:BMJ37_RS02755#NZ_CP018133.1#487718:exon1:c.A378T:p.L126F,
NZ_CP018133.1	488099	488099	T	C	SNP	exonic	BMJ37_RS02755	synonymous SNV	BMJ37_RS02755:BMJ37_RS02755#NZ_CP018133.1#487718:exon1:c.T381C:p.A127A,
NZ_CP018133.1	488114	488114	T	C	SNP	exonic	BMJ37_RS02755	synonymous SNV	BMJ37_RS02755:BMJ37_RS02755#NZ_CP018133.1#487718:exon1:c.T396C:p.G132G,
NZ_CP018133.1	488141	488141	T	G	SNP	exonic	BMJ37_RS02755	synonymous SNV	BMJ37_RS02755:BMJ37_RS02755#NZ_CP018133.1#487718:exon1:c.T423G:p.G141G,
NZ_CP018133.1	488237	488237	G	T	SNP	exonic	BMJ37_RS02755	synonymous SNV	BMJ37_RS02755:BMJ37_RS02755#NZ_CP018133.1#487718:exon1:c.G519T:p.A173A,
NZ_CP018133.1	488318	488318	G	A	SNP	exonic	BMJ37_RS02755	synonymous SNV	BMJ37_RS02755:BMJ37_RS02755#NZ_CP018133.1#487718:exon1:c.G600A:p.L200L,
NZ_CP018133.1	488386	488386	A	G	SNP	exonic	BMJ37_RS02755	nonsynonymous SNV	BMJ37_RS02755:BMJ37_RS02755#NZ_CP018133.1#487718:exon1:c.A668G:p.N223S,
NZ_CP018133.1	488391	488391	A	C	SNP	exonic	BMJ37_RS02755	nonsynonymous SNV	BMJ37_RS02755:BMJ37_RS02755#NZ_CP018133.1#487718:exon1:c.A673C:p.I225L,
NZ_CP018133.1	488522	488522	T	G	SNP	exonic	BMJ37_RS02755	synonymous SNV	BMJ37_RS02755:BMJ37_RS02755#NZ_CP018133.1#487718:exon1:c.T804G:p.P268P,
NZ_CP018133.1	488625	488625	T	C	SNP	exonic	BMJ37_RS02755	synonymous SNV	BMJ37_RS02755:BMJ37_RS02755#NZ_CP018133.1#487718:exon1:c.T907C:p.L303L,
NZ_CP018133.1	488702	488702	T	C	SNP	exonic	BMJ37_RS02755	synonymous SNV	BMJ37_RS02755:BMJ37_RS02755#NZ_CP018133.1#487718:exon1:c.T984C:p.F328F,
NZ_CP018133.1	488722	488722	G	A	SNP	exonic	BMJ37_RS02755	nonsynonymous SNV	BMJ37_RS02755:BMJ37_RS02755#NZ_CP018133.1#487718:exon1:c.G1004A:p.S335N,
NZ_CP018133.1	488724	488724	C	A	SNP	exonic	BMJ37_RS02755	nonsynonymous SNV	BMJ37_RS02755:BMJ37_RS02755#NZ_CP018133.1#487718:exon1:c.C1006A:p.L336I,
NZ_CP018133.1	488728	488728	T	C	SNP	exonic	BMJ37_RS02755	nonsynonymous SNV	BMJ37_RS02755:BMJ37_RS02755#NZ_CP018133.1#487718:exon1:c.T1010C:p.I337T,
NZ_CP018133.1	488729	488729	A	T	SNP	exonic	BMJ37_RS02755	synonymous SNV	BMJ37_RS02755:BMJ37_RS02755#NZ_CP018133.1#487718:exon1:c.A1011T:p.I337I,
NZ_CP018133.1	488834	488834	A	T	SNP	exonic	BMJ37_RS02755	synonymous SNV	BMJ37_RS02755:BMJ37_RS02755#NZ_CP018133.1#487718:exon1:c.A1116T:p.R372R,
NZ_CP018133.1	488876	488876	T	C	SNP	exonic	BMJ37_RS02755	synonymous SNV	BMJ37_RS02755:BMJ37_RS02755#NZ_CP018133.1#487718:exon1:c.T1158C:p.G386G,
NZ_CP018133.1	488957	488957	T	C	SNP	exonic	BMJ37_RS02755	synonymous SNV	BMJ37_RS02755:BMJ37_RS02755#NZ_CP018133.1#487718:exon1:c.T1239C:p.V413V,
NZ_CP018133.1	489053	489053	G	A	SNP	exonic	BMJ37_RS02755	synonymous SNV	BMJ37_RS02755:BMJ37_RS02755#NZ_CP018133.1#487718:exon1:c.G1335A:p.E445E,
NZ_CP018133.1	489062	489062	G	A	SNP	exonic	BMJ37_RS02755	synonymous SNV	BMJ37_RS02755:BMJ37_RS02755#NZ_CP018133.1#487718:exon1:c.G1344A:p.E448E,
NZ_CP018133.1	489089	489089	A	G	SNP	exonic	BMJ37_RS02755	synonymous SNV	BMJ37_RS02755:BMJ37_RS02755#NZ_CP018133.1#487718:exon1:c.A1371G:p.L457L,
NZ_CP018133.1	489131	489131	T	C	SNP	downstream	BMJ37_RS02755	-	-
NZ_CP018133.1	489144	489144	C	A	SNP	downstream	BMJ37_RS02755	-	-
NZ_CP018133.1	489147	489147	G	A	SNP	downstream	BMJ37_RS02755	-	-
NZ_CP018133.1	489227	489227	T	C	SNP	downstream	BMJ37_RS02755	-	-
NZ_CP018133.1	489334	489334	A	G	SNP	downstream	BMJ37_RS02755	-	-
NZ_CP018133.1	489350	489356	AAGAAAC	-	Deletion	downstream	BMJ37_RS02755	-	-
NZ_CP018133.1	489457	489473	TAATCCTATTGTTTTTA	-	Deletion	downstream	BMJ37_RS02755	-	-
NZ_CP018133.1	489492	489492	G	A	SNP	downstream	BMJ37_RS02755	-	-
NZ_CP018133.1	489506	489506	G	A	SNP	downstream	BMJ37_RS02755	-	-
NZ_CP018133.1	489508	489508	C	G	SNP	downstream	BMJ37_RS02755	-	-
NZ_CP018133.1	489521	489521	A	G	SNP	downstream	BMJ37_RS02755	-	-
NZ_CP018133.1	489551	489551	-	GG	Insertion	downstream	BMJ37_RS02755	-	-
NZ_CP018133.1	522635	522635	G	A	SNP	exonic	BMJ37_RS02975	nonsynonymous SNV	BMJ37_RS02975:BMJ37_RS02975#NZ_CP018133.1#522264:exon1:c.G371A:p.G124D,
NZ_CP018133.1	581097	581097	T	A	SNP	intergenic	BMJ37_RS03260(dist=1838),BMJ37_RS03300(dist=3965)	-	-
NZ_CP018133.1	581277	581277	T	A	SNP	intergenic	BMJ37_RS03260(dist=2018),BMJ37_RS03300(dist=3785)	-	-
NZ_CP018133.1	581278	581278	A	T	SNP	intergenic	BMJ37_RS03260(dist=2019),BMJ37_RS03300(dist=3784)	-	-
NZ_CP018133.1	581449	581461	CTTCAAAACATAG	-	Deletion	intergenic	BMJ37_RS03260(dist=2190),BMJ37_RS03300(dist=3601)	-	-
NZ_CP018133.1	581464	581471	ACACCTGC	-	Deletion	intergenic	BMJ37_RS03260(dist=2205),BMJ37_RS03300(dist=3591)	-	-
NZ_CP018133.1	581473	581475	AAA	-	Deletion	intergenic	BMJ37_RS03260(dist=2214),BMJ37_RS03300(dist=3587)	-	-
NZ_CP018133.1	581477	581482	GCGCCA	-	Deletion	intergenic	BMJ37_RS03260(dist=2218),BMJ37_RS03300(dist=3580)	-	-
NZ_CP018133.1	581487	581502	CTGTGGCAACGCATGT	-	Deletion	intergenic	BMJ37_RS03260(dist=2228),BMJ37_RS03300(dist=3560)	-	-
NZ_CP018133.1	581504	581505	TT	-	Deletion	intergenic	BMJ37_RS03260(dist=2245),BMJ37_RS03300(dist=3557)	-	-
NZ_CP018133.1	581508	581515	CATGTCCT	-	Deletion	intergenic	BMJ37_RS03260(dist=2249),BMJ37_RS03300(dist=3547)	-	-
NZ_CP018133.1	581518	581519	GC	-	Deletion	intergenic	BMJ37_RS03260(dist=2259),BMJ37_RS03300(dist=3543)	-	-
NZ_CP018133.1	581564	581564	-	A	Insertion	intergenic	BMJ37_RS03260(dist=2305),BMJ37_RS03300(dist=3498)	-	-
NZ_CP018133.1	581967	581967	A	G	SNP	intergenic	BMJ37_RS03260(dist=2708),BMJ37_RS03300(dist=3095)	-	-
NZ_CP018133.1	584465	584465	A	-	Deletion	upstream	BMJ37_RS03300	-	-
NZ_CP018133.1	584468	584468	G	C	SNP	upstream	BMJ37_RS03300	-	-
NZ_CP018133.1	615560	615560	A	G	SNP	exonic	BMJ37_RS03455	nonsynonymous SNV	BMJ37_RS03455:BMJ37_RS03455#NZ_CP018133.1#615399:exon1:c.T50C:p.V17A,
NZ_CP018133.1	636953	636953	T	C	SNP	exonic	BMJ37_RS03535	synonymous SNV	BMJ37_RS03535:BMJ37_RS03535#NZ_CP018133.1#636722:exon1:c.T231C:p.V77V,
NZ_CP018133.1	714567	714567	C	A	SNP	exonic	BMJ37_RS03915	nonsynonymous SNV	BMJ37_RS03915:BMJ37_RS03915#NZ_CP018133.1#714082:exon1:c.C485A:p.T162N,
NZ_CP018133.1	742910	742910	-	AGGAGCAACAGGAGCAACAGGAGCAACAGGAGCAACAGGAGCAACAGGAGCA	Insertion	upstream;downstream	BMJ37_RS20190;BMJ37_RS20335	-	-
NZ_CP018133.1	742912	742912	-	AGG	Insertion	upstream;downstream	BMJ37_RS20190;BMJ37_RS20335	-	-
NZ_CP018133.1	757550	757550	A	T	SNP	upstream;downstream	BMJ37_RS04050;BMJ37_RS04040,BMJ37_RS20085	-	-
NZ_CP018133.1	772209	772209	T	C	SNP	exonic	BMJ37_RS04130	nonsynonymous SNV	BMJ37_RS04130:BMJ37_RS04130#NZ_CP018133.1#771846:exon1:c.A70G:p.N24D,
NZ_CP018133.1	817064	817064	G	A	SNP	exonic	BMJ37_RS04345	nonsynonymous SNV	BMJ37_RS04345:BMJ37_RS04345#NZ_CP018133.1#815820:exon1:c.G1244A:p.G415D,
NZ_CP018133.1	862846	862846	C	G	SNP	downstream	BMJ37_RS04580	-	-
NZ_CP018133.1	862937	862937	T	C	SNP	downstream	BMJ37_RS04580	-	-
NZ_CP018133.1	862940	862940	A	G	SNP	downstream	BMJ37_RS04580	-	-
NZ_CP018133.1	863036	863036	A	G	SNP	downstream	BMJ37_RS04580	-	-
NZ_CP018133.1	864499	864499	-	A	Insertion	intergenic	BMJ37_RS04580(dist=1976),BMJ37_RS04680(dist=5028)	-	-
NZ_CP018133.1	864505	864505	G	A	SNP	intergenic	BMJ37_RS04580(dist=1982),BMJ37_RS04680(dist=5022)	-	-
NZ_CP018133.1	864800	864800	C	T	SNP	intergenic	BMJ37_RS04580(dist=2277),BMJ37_RS04680(dist=4727)	-	-
NZ_CP018133.1	864902	864902	A	G	SNP	intergenic	BMJ37_RS04580(dist=2379),BMJ37_RS04680(dist=4625)	-	-
NZ_CP018133.1	867187	867187	C	T	SNP	intergenic	BMJ37_RS04580(dist=4664),BMJ37_RS04680(dist=2340)	-	-
NZ_CP018133.1	887494	887494	G	T	SNP	exonic	BMJ37_RS04755	synonymous SNV	BMJ37_RS04755:BMJ37_RS04755#NZ_CP018133.1#886939:exon1:c.G555T:p.A185A,
NZ_CP018133.1	887540	887540	C	A	SNP	exonic	BMJ37_RS04755	nonsynonymous SNV	BMJ37_RS04755:BMJ37_RS04755#NZ_CP018133.1#886939:exon1:c.C601A:p.Q201K,
NZ_CP018133.1	887542	887542	A	G	SNP	exonic	BMJ37_RS04755	synonymous SNV	BMJ37_RS04755:BMJ37_RS04755#NZ_CP018133.1#886939:exon1:c.A603G:p.Q201Q,
NZ_CP018133.1	887555	887555	A	G	SNP	exonic	BMJ37_RS04755	nonsynonymous SNV	BMJ37_RS04755:BMJ37_RS04755#NZ_CP018133.1#886939:exon1:c.A616G:p.I206V,
NZ_CP018133.1	887572	887572	G	A	SNP	exonic	BMJ37_RS04755	synonymous SNV	BMJ37_RS04755:BMJ37_RS04755#NZ_CP018133.1#886939:exon1:c.G633A:p.K211K,
NZ_CP018133.1	887596	887596	A	G	SNP	exonic	BMJ37_RS04755	synonymous SNV	BMJ37_RS04755:BMJ37_RS04755#NZ_CP018133.1#886939:exon1:c.A657G:p.T219T,
NZ_CP018133.1	887614	887614	G	A	SNP	exonic	BMJ37_RS04755	synonymous SNV	BMJ37_RS04755:BMJ37_RS04755#NZ_CP018133.1#886939:exon1:c.G675A:p.R225R,
NZ_CP018133.1	887642	887642	A	G	SNP	exonic	BMJ37_RS04755	nonsynonymous SNV	BMJ37_RS04755:BMJ37_RS04755#NZ_CP018133.1#886939:exon1:c.A703G:p.K235E,
NZ_CP018133.1	887680	887680	T	C	SNP	exonic	BMJ37_RS04755	synonymous SNV	BMJ37_RS04755:BMJ37_RS04755#NZ_CP018133.1#886939:exon1:c.T741C:p.H247H,
NZ_CP018133.1	887695	887695	G	A	SNP	exonic	BMJ37_RS04755	synonymous SNV	BMJ37_RS04755:BMJ37_RS04755#NZ_CP018133.1#886939:exon1:c.G756A:p.T252T,
NZ_CP018133.1	887734	887734	T	A	SNP	exonic	BMJ37_RS04755	synonymous SNV	BMJ37_RS04755:BMJ37_RS04755#NZ_CP018133.1#886939:exon1:c.T795A:p.S265S,
NZ_CP018133.1	887761	887761	C	T	SNP	exonic	BMJ37_RS04755	synonymous SNV	BMJ37_RS04755:BMJ37_RS04755#NZ_CP018133.1#886939:exon1:c.C822T:p.L274L,
NZ_CP018133.1	887794	887794	T	C	SNP	exonic	BMJ37_RS04755	synonymous SNV	BMJ37_RS04755:BMJ37_RS04755#NZ_CP018133.1#886939:exon1:c.T855C:p.S285S,
NZ_CP018133.1	887874	887874	C	A	SNP	exonic	BMJ37_RS04755	nonsynonymous SNV	BMJ37_RS04755:BMJ37_RS04755#NZ_CP018133.1#886939:exon1:c.C935A:p.A312D,
NZ_CP018133.1	887929	887929	C	T	SNP	exonic	BMJ37_RS04755	synonymous SNV	BMJ37_RS04755:BMJ37_RS04755#NZ_CP018133.1#886939:exon1:c.C990T:p.Y330Y,
NZ_CP018133.1	888037	888037	C	A	SNP	exonic	BMJ37_RS04755	synonymous SNV	BMJ37_RS04755:BMJ37_RS04755#NZ_CP018133.1#886939:exon1:c.C1098A:p.G366G,
NZ_CP018133.1	888079	888079	C	A	SNP	upstream;downstream	BMJ37_RS04760;BMJ37_RS04755,BMJ37_RS04765,BMJ37_RS04770	-	-
NZ_CP018133.1	888095	888095	A	C	SNP	upstream;downstream	BMJ37_RS04760;BMJ37_RS04755,BMJ37_RS04765,BMJ37_RS04770	-	-
NZ_CP018133.1	888106	888106	G	A	SNP	upstream;downstream	BMJ37_RS04760;BMJ37_RS04755,BMJ37_RS04765,BMJ37_RS04770	-	-
NZ_CP018133.1	888194	888194	A	C	SNP	upstream;downstream	BMJ37_RS04760;BMJ37_RS04755,BMJ37_RS04765,BMJ37_RS04770	-	-
NZ_CP018133.1	888199	888199	A	C	SNP	upstream;downstream	BMJ37_RS04760;BMJ37_RS04755,BMJ37_RS04765,BMJ37_RS04770	-	-
NZ_CP018133.1	888225	888225	A	T	SNP	upstream;downstream	BMJ37_RS04760;BMJ37_RS04755,BMJ37_RS04765,BMJ37_RS04770	-	-
NZ_CP018133.1	888237	888237	A	T	SNP	upstream;downstream	BMJ37_RS04760;BMJ37_RS04755,BMJ37_RS04765,BMJ37_RS04770	-	-
NZ_CP018133.1	888238	888238	G	T	SNP	upstream;downstream	BMJ37_RS04760;BMJ37_RS04755,BMJ37_RS04765,BMJ37_RS04770	-	-
NZ_CP018133.1	888256	888256	C	A	SNP	exonic	BMJ37_RS04760	synonymous SNV	BMJ37_RS04760:BMJ37_RS04760#NZ_CP018133.1#888250:exon1:c.C6A:p.A2A,
NZ_CP018133.1	888271	888271	G	A	SNP	exonic	BMJ37_RS04760	synonymous SNV	BMJ37_RS04760:BMJ37_RS04760#NZ_CP018133.1#888250:exon1:c.G21A:p.V7V,
NZ_CP018133.1	888343	888343	A	C	SNP	exonic	BMJ37_RS04760	synonymous SNV	BMJ37_RS04760:BMJ37_RS04760#NZ_CP018133.1#888250:exon1:c.A93C:p.G31G,
NZ_CP018133.1	888449	888449	T	C	SNP	exonic	BMJ37_RS04760	synonymous SNV	BMJ37_RS04760:BMJ37_RS04760#NZ_CP018133.1#888250:exon1:c.T199C:p.L67L,
NZ_CP018133.1	888491	888491	A	G	SNP	exonic	BMJ37_RS04760	nonsynonymous SNV	BMJ37_RS04760:BMJ37_RS04760#NZ_CP018133.1#888250:exon1:c.A241G:p.I81V,
NZ_CP018133.1	888521	888521	T	C	SNP	downstream	BMJ37_RS04755,BMJ37_RS04760,BMJ37_RS04765,BMJ37_RS04770	-	-
NZ_CP018133.1	888522	888522	G	A	SNP	downstream	BMJ37_RS04755,BMJ37_RS04760,BMJ37_RS04765,BMJ37_RS04770	-	-
NZ_CP018133.1	888619	888619	T	C	SNP	exonic	BMJ37_RS04765	synonymous SNV	BMJ37_RS04765:BMJ37_RS04765#NZ_CP018133.1#888540:exon1:c.A390G:p.L130L,
NZ_CP018133.1	888637	888637	G	A	SNP	exonic	BMJ37_RS04765	synonymous SNV	BMJ37_RS04765:BMJ37_RS04765#NZ_CP018133.1#888540:exon1:c.C372T:p.P124P,
NZ_CP018133.1	888640	888640	A	T	SNP	exonic	BMJ37_RS04765	synonymous SNV	BMJ37_RS04765:BMJ37_RS04765#NZ_CP018133.1#888540:exon1:c.T369A:p.L123L,
NZ_CP018133.1	888705	888705	C	T	SNP	exonic	BMJ37_RS04765	nonsynonymous SNV	BMJ37_RS04765:BMJ37_RS04765#NZ_CP018133.1#888540:exon1:c.G304A:p.V102I,
NZ_CP018133.1	888746	888746	C	T	SNP	exonic	BMJ37_RS04765	nonsynonymous SNV	BMJ37_RS04765:BMJ37_RS04765#NZ_CP018133.1#888540:exon1:c.G263A:p.R88Q,
NZ_CP018133.1	888865	888865	C	A	SNP	exonic	BMJ37_RS04765	synonymous SNV	BMJ37_RS04765:BMJ37_RS04765#NZ_CP018133.1#888540:exon1:c.G144T:p.T48T,
NZ_CP018133.1	888913	888913	G	A	SNP	exonic	BMJ37_RS04765	synonymous SNV	BMJ37_RS04765:BMJ37_RS04765#NZ_CP018133.1#888540:exon1:c.C96T:p.A32A,
NZ_CP018133.1	888964	888964	C	T	SNP	exonic	BMJ37_RS04765	synonymous SNV	BMJ37_RS04765:BMJ37_RS04765#NZ_CP018133.1#888540:exon1:c.G45A:p.G15G,
NZ_CP018133.1	888988	888988	A	C	SNP	exonic	BMJ37_RS04765	synonymous SNV	BMJ37_RS04765:BMJ37_RS04765#NZ_CP018133.1#888540:exon1:c.T21G:p.A7A,
NZ_CP018133.1	889083	889083	A	G	SNP	exonic	BMJ37_RS04770	synonymous SNV	BMJ37_RS04770:BMJ37_RS04770#NZ_CP018133.1#889004:exon1:c.T126C:p.L42L,
NZ_CP018133.1	889137	889137	A	T	SNP	exonic	BMJ37_RS04770	synonymous SNV	BMJ37_RS04770:BMJ37_RS04770#NZ_CP018133.1#889004:exon1:c.T72A:p.G24G,
NZ_CP018133.1	889214	889214	-	G	Insertion	upstream;downstream	BMJ37_RS04765,BMJ37_RS04770;BMJ37_RS04760,BMJ37_RS04780	-	-
NZ_CP018133.1	889217	889217	A	G	SNP	upstream;downstream	BMJ37_RS04765,BMJ37_RS04770;BMJ37_RS04760,BMJ37_RS04780	-	-
NZ_CP018133.1	889234	889234	-	T	Insertion	upstream;downstream	BMJ37_RS04765,BMJ37_RS04770;BMJ37_RS04760,BMJ37_RS04780	-	-
NZ_CP018133.1	889239	889239	C	T	SNP	upstream;downstream	BMJ37_RS04765,BMJ37_RS04770;BMJ37_RS04760,BMJ37_RS04780	-	-
NZ_CP018133.1	889273	889273	C	T	SNP	upstream;downstream	BMJ37_RS04765,BMJ37_RS04770,BMJ37_RS04785;BMJ37_RS04760,BMJ37_RS04780	-	-
NZ_CP018133.1	889346	889346	A	T	SNP	upstream;downstream	BMJ37_RS04765,BMJ37_RS04770,BMJ37_RS04785;BMJ37_RS04760,BMJ37_RS04780	-	-
NZ_CP018133.1	889365	889365	G	A	SNP	upstream;downstream	BMJ37_RS04765,BMJ37_RS04770,BMJ37_RS04785;BMJ37_RS04760,BMJ37_RS04780	-	-
NZ_CP018133.1	889371	889371	G	T	SNP	upstream;downstream	BMJ37_RS04765,BMJ37_RS04770,BMJ37_RS04785;BMJ37_RS04760,BMJ37_RS04780	-	-
NZ_CP018133.1	889388	889388	G	-	Deletion	upstream;downstream	BMJ37_RS04765,BMJ37_RS04770,BMJ37_RS04785;BMJ37_RS04760,BMJ37_RS04780	-	-
NZ_CP018133.1	889390	889390	A	C	SNP	upstream;downstream	BMJ37_RS04765,BMJ37_RS04770,BMJ37_RS04785;BMJ37_RS04760,BMJ37_RS04780	-	-
NZ_CP018133.1	889393	889393	A	-	Deletion	upstream;downstream	BMJ37_RS04765,BMJ37_RS04770,BMJ37_RS04785;BMJ37_RS04760,BMJ37_RS04780	-	-
NZ_CP018133.1	889549	889549	A	-	Deletion	upstream;downstream	BMJ37_RS04765,BMJ37_RS04770,BMJ37_RS04785;BMJ37_RS04780	-	-
NZ_CP018133.1	889622	889622	G	A	SNP	exonic	BMJ37_RS04780	synonymous SNV	BMJ37_RS04780:BMJ37_RS04780#NZ_CP018133.1#889561:exon1:c.C564T:p.S188S,
NZ_CP018133.1	933609	933609	A	G	SNP	exonic	BMJ37_RS05020	synonymous SNV	BMJ37_RS05020:BMJ37_RS05020#NZ_CP018133.1#932468:exon1:c.T315C:p.I105I,
NZ_CP018133.1	968908	968908	C	T	SNP	exonic	BMJ37_RS05205	nonsynonymous SNV	BMJ37_RS05205:BMJ37_RS05205#NZ_CP018133.1#968794:exon1:c.G103A:p.G35R,
NZ_CP018133.1	1017689	1017689	A	C	SNP	exonic	BMJ37_RS05460	nonsynonymous SNV	BMJ37_RS05460:BMJ37_RS05460#NZ_CP018133.1#1017149:exon1:c.A540C:p.R180S,
NZ_CP018133.1	1026770	1026770	C	T	SNP	exonic	BMJ37_RS05510	synonymous SNV	BMJ37_RS05510:BMJ37_RS05510#NZ_CP018133.1#1026673:exon1:c.G1341A:p.K447K,
NZ_CP018133.1	1026896	1026896	T	G	SNP	exonic	BMJ37_RS05510	synonymous SNV	BMJ37_RS05510:BMJ37_RS05510#NZ_CP018133.1#1026673:exon1:c.A1215C:p.A405A,
NZ_CP018133.1	1026947	1026947	A	C	SNP	exonic	BMJ37_RS05510	synonymous SNV	BMJ37_RS05510:BMJ37_RS05510#NZ_CP018133.1#1026673:exon1:c.T1164G:p.P388P,
NZ_CP018133.1	1027017	1027017	C	T	SNP	exonic	BMJ37_RS05510	nonsynonymous SNV	BMJ37_RS05510:BMJ37_RS05510#NZ_CP018133.1#1026673:exon1:c.G1094A:p.R365H,
NZ_CP018133.1	1027066	1027066	A	G	SNP	exonic	BMJ37_RS05510	nonsynonymous SNV	BMJ37_RS05510:BMJ37_RS05510#NZ_CP018133.1#1026673:exon1:c.T1045C:p.S349P,
NZ_CP018133.1	1027067	1027067	T	C	SNP	exonic	BMJ37_RS05510	synonymous SNV	BMJ37_RS05510:BMJ37_RS05510#NZ_CP018133.1#1026673:exon1:c.A1044G:p.K348K,
NZ_CP018133.1	1027148	1027148	T	C	SNP	exonic	BMJ37_RS05510	synonymous SNV	BMJ37_RS05510:BMJ37_RS05510#NZ_CP018133.1#1026673:exon1:c.A963G:p.G321G,
NZ_CP018133.1	1027190	1027190	G	A	SNP	exonic	BMJ37_RS05510	synonymous SNV	BMJ37_RS05510:BMJ37_RS05510#NZ_CP018133.1#1026673:exon1:c.C921T:p.R307R,
NZ_CP018133.1	1027256	1027256	G	A	SNP	exonic	BMJ37_RS05510	synonymous SNV	BMJ37_RS05510:BMJ37_RS05510#NZ_CP018133.1#1026673:exon1:c.C855T:p.S285S,
NZ_CP018133.1	1027274	1027274	G	A	SNP	exonic	BMJ37_RS05510	synonymous SNV	BMJ37_RS05510:BMJ37_RS05510#NZ_CP018133.1#1026673:exon1:c.C837T:p.Y279Y,
NZ_CP018133.1	1027279	1027279	A	G	SNP	exonic	BMJ37_RS05510	synonymous SNV	BMJ37_RS05510:BMJ37_RS05510#NZ_CP018133.1#1026673:exon1:c.T832C:p.L278L,
NZ_CP018133.1	1027480	1027480	T	G	SNP	exonic	BMJ37_RS05510	nonsynonymous SNV	BMJ37_RS05510:BMJ37_RS05510#NZ_CP018133.1#1026673:exon1:c.A631C:p.I211L,
NZ_CP018133.1	1027511	1027511	G	A	SNP	exonic	BMJ37_RS05510	synonymous SNV	BMJ37_RS05510:BMJ37_RS05510#NZ_CP018133.1#1026673:exon1:c.C600T:p.A200A,
NZ_CP018133.1	1027526	1027526	A	G	SNP	exonic	BMJ37_RS05510	synonymous SNV	BMJ37_RS05510:BMJ37_RS05510#NZ_CP018133.1#1026673:exon1:c.T585C:p.H195H,
NZ_CP018133.1	1027532	1027532	C	T	SNP	exonic	BMJ37_RS05510	synonymous SNV	BMJ37_RS05510:BMJ37_RS05510#NZ_CP018133.1#1026673:exon1:c.G579A:p.S193S,
NZ_CP018133.1	1027538	1027538	A	C	SNP	exonic	BMJ37_RS05510	synonymous SNV	BMJ37_RS05510:BMJ37_RS05510#NZ_CP018133.1#1026673:exon1:c.T573G:p.L191L,
NZ_CP018133.1	1027550	1027550	T	C	SNP	exonic	BMJ37_RS05510	synonymous SNV	BMJ37_RS05510:BMJ37_RS05510#NZ_CP018133.1#1026673:exon1:c.A561G:p.V187V,
NZ_CP018133.1	1027555	1027555	A	G	SNP	exonic	BMJ37_RS05510	synonymous SNV	BMJ37_RS05510:BMJ37_RS05510#NZ_CP018133.1#1026673:exon1:c.T556C:p.L186L,
NZ_CP018133.1	1027690	1027690	C	A	SNP	exonic	BMJ37_RS05510	nonsynonymous SNV	BMJ37_RS05510:BMJ37_RS05510#NZ_CP018133.1#1026673:exon1:c.G421T:p.G141C,
NZ_CP018133.1	1027699	1027699	C	T	SNP	exonic	BMJ37_RS05510	nonsynonymous SNV	BMJ37_RS05510:BMJ37_RS05510#NZ_CP018133.1#1026673:exon1:c.G412A:p.E138K,
NZ_CP018133.1	1027717	1027717	T	C	SNP	exonic	BMJ37_RS05510	nonsynonymous SNV	BMJ37_RS05510:BMJ37_RS05510#NZ_CP018133.1#1026673:exon1:c.A394G:p.T132A,
NZ_CP018133.1	1027774	1027774	C	T	SNP	exonic	BMJ37_RS05510	nonsynonymous SNV	BMJ37_RS05510:BMJ37_RS05510#NZ_CP018133.1#1026673:exon1:c.G337A:p.V113I,
NZ_CP018133.1	1027817	1027817	G	A	SNP	exonic	BMJ37_RS05510	synonymous SNV	BMJ37_RS05510:BMJ37_RS05510#NZ_CP018133.1#1026673:exon1:c.C294T:p.D98D,
NZ_CP018133.1	1027834	1027834	T	G	SNP	exonic	BMJ37_RS05510	nonsynonymous SNV	BMJ37_RS05510:BMJ37_RS05510#NZ_CP018133.1#1026673:exon1:c.A277C:p.N93H,
NZ_CP018133.1	1027859	1027859	T	C	SNP	exonic	BMJ37_RS05510	synonymous SNV	BMJ37_RS05510:BMJ37_RS05510#NZ_CP018133.1#1026673:exon1:c.A252G:p.A84A,
NZ_CP018133.1	1027862	1027862	A	C	SNP	exonic	BMJ37_RS05510	synonymous SNV	BMJ37_RS05510:BMJ37_RS05510#NZ_CP018133.1#1026673:exon1:c.T249G:p.S83S,
NZ_CP018133.1	1027907	1027907	G	C	SNP	exonic	BMJ37_RS05510	synonymous SNV	BMJ37_RS05510:BMJ37_RS05510#NZ_CP018133.1#1026673:exon1:c.C204G:p.G68G,
NZ_CP018133.1	1027928	1027928	T	A	SNP	exonic	BMJ37_RS05510	synonymous SNV	BMJ37_RS05510:BMJ37_RS05510#NZ_CP018133.1#1026673:exon1:c.A183T:p.P61P,
NZ_CP018133.1	1027951	1027951	T	G	SNP	exonic	BMJ37_RS05510	nonsynonymous SNV	BMJ37_RS05510:BMJ37_RS05510#NZ_CP018133.1#1026673:exon1:c.A160C:p.I54L,
NZ_CP018133.1	1027964	1027964	G	C	SNP	exonic	BMJ37_RS05510	synonymous SNV	BMJ37_RS05510:BMJ37_RS05510#NZ_CP018133.1#1026673:exon1:c.C147G:p.P49P,
NZ_CP018133.1	1027971	1027971	T	C	SNP	exonic	BMJ37_RS05510	nonsynonymous SNV	BMJ37_RS05510:BMJ37_RS05510#NZ_CP018133.1#1026673:exon1:c.A140G:p.D47G,
NZ_CP018133.1	1027974	1027974	A	G	SNP	exonic	BMJ37_RS05510	nonsynonymous SNV	BMJ37_RS05510:BMJ37_RS05510#NZ_CP018133.1#1026673:exon1:c.T137C:p.I46T,
NZ_CP018133.1	1027975	1027975	T	A	SNP	exonic	BMJ37_RS05510	nonsynonymous SNV	BMJ37_RS05510:BMJ37_RS05510#NZ_CP018133.1#1026673:exon1:c.A136T:p.I46L,
NZ_CP018133.1	1028009	1028009	C	T	SNP	exonic	BMJ37_RS05510	synonymous SNV	BMJ37_RS05510:BMJ37_RS05510#NZ_CP018133.1#1026673:exon1:c.G102A:p.L34L,
NZ_CP018133.1	1028057	1028057	T	C	SNP	exonic	BMJ37_RS05510	synonymous SNV	BMJ37_RS05510:BMJ37_RS05510#NZ_CP018133.1#1026673:exon1:c.A54G:p.A18A,
NZ_CP018133.1	1028112	1028112	A	G	SNP	upstream;downstream	BMJ37_RS05510;BMJ37_RS05515,BMJ37_RS20445	-	-
NZ_CP018133.1	1028113	1028113	C	T	SNP	upstream;downstream	BMJ37_RS05510;BMJ37_RS05515,BMJ37_RS20445	-	-
NZ_CP018133.1	1028152	1028152	T	A	SNP	exonic	BMJ37_RS05515	synonymous SNV	BMJ37_RS05515:BMJ37_RS05515#NZ_CP018133.1#1028121:exon1:c.A528T:p.A176A,
NZ_CP018133.1	1028269	1028269	T	C	SNP	exonic	BMJ37_RS05515	nonsynonymous SNV	BMJ37_RS05515:BMJ37_RS05515#NZ_CP018133.1#1028121:exon1:c.A411G:p.I137M,
NZ_CP018133.1	1028347	1028347	G	A	SNP	exonic	BMJ37_RS05515	synonymous SNV	BMJ37_RS05515:BMJ37_RS05515#NZ_CP018133.1#1028121:exon1:c.C333T:p.V111V,
NZ_CP018133.1	1028386	1028386	A	C	SNP	exonic	BMJ37_RS05515	synonymous SNV	BMJ37_RS05515:BMJ37_RS05515#NZ_CP018133.1#1028121:exon1:c.T294G:p.L98L,
NZ_CP018133.1	1028389	1028389	T	G	SNP	exonic	BMJ37_RS05515	nonsynonymous SNV	BMJ37_RS05515:BMJ37_RS05515#NZ_CP018133.1#1028121:exon1:c.A291C:p.L97F,
NZ_CP018133.1	1028458	1028458	G	T	SNP	exonic	BMJ37_RS05515	synonymous SNV	BMJ37_RS05515:BMJ37_RS05515#NZ_CP018133.1#1028121:exon1:c.C222A:p.G74G,
NZ_CP018133.1	1028536	1028536	T	C	SNP	exonic	BMJ37_RS05515	synonymous SNV	BMJ37_RS05515:BMJ37_RS05515#NZ_CP018133.1#1028121:exon1:c.A144G:p.L48L,
NZ_CP018133.1	1028596	1028596	A	G	SNP	exonic	BMJ37_RS05515	synonymous SNV	BMJ37_RS05515:BMJ37_RS05515#NZ_CP018133.1#1028121:exon1:c.T84C:p.S28S,
NZ_CP018133.1	1028638	1028638	A	G	SNP	exonic	BMJ37_RS05515	synonymous SNV	BMJ37_RS05515:BMJ37_RS05515#NZ_CP018133.1#1028121:exon1:c.T42C:p.A14A,
NZ_CP018133.1	1028733	1028733	T	C	SNP	upstream;downstream	BMJ37_RS05510,BMJ37_RS05515;BMJ37_RS20445	-	-
NZ_CP018133.1	1028766	1028766	T	A	SNP	upstream;downstream	BMJ37_RS05510,BMJ37_RS05515;BMJ37_RS20445	-	-
NZ_CP018133.1	1028779	1028779	C	T	SNP	upstream;downstream	BMJ37_RS05510,BMJ37_RS05515;BMJ37_RS20445	-	-
NZ_CP018133.1	1028828	1028828	A	T	SNP	exonic	BMJ37_RS20445	synonymous SNV	BMJ37_RS20445:BMJ37_RS20445#NZ_CP018133.1#1028809:exon1:c.T498A:p.V166V,
NZ_CP018133.1	1029005	1029005	A	G	SNP	exonic	BMJ37_RS20445	synonymous SNV	BMJ37_RS20445:BMJ37_RS20445#NZ_CP018133.1#1028809:exon1:c.T321C:p.S107S,
NZ_CP018133.1	1029020	1029020	G	T	SNP	exonic	BMJ37_RS20445	synonymous SNV	BMJ37_RS20445:BMJ37_RS20445#NZ_CP018133.1#1028809:exon1:c.C306A:p.V102V,
NZ_CP018133.1	1029029	1029029	A	G	SNP	exonic	BMJ37_RS20445	synonymous SNV	BMJ37_RS20445:BMJ37_RS20445#NZ_CP018133.1#1028809:exon1:c.T297C:p.I99I,
NZ_CP018133.1	1029065	1029065	G	A	SNP	exonic	BMJ37_RS20445	synonymous SNV	BMJ37_RS20445:BMJ37_RS20445#NZ_CP018133.1#1028809:exon1:c.C261T:p.N87N,
NZ_CP018133.1	1029074	1029074	G	A	SNP	exonic	BMJ37_RS20445	synonymous SNV	BMJ37_RS20445:BMJ37_RS20445#NZ_CP018133.1#1028809:exon1:c.C252T:p.L84L,
NZ_CP018133.1	1029122	1029122	T	C	SNP	exonic	BMJ37_RS20445	synonymous SNV	BMJ37_RS20445:BMJ37_RS20445#NZ_CP018133.1#1028809:exon1:c.A204G:p.R68R,
NZ_CP018133.1	1029164	1029164	T	C	SNP	exonic	BMJ37_RS20445	synonymous SNV	BMJ37_RS20445:BMJ37_RS20445#NZ_CP018133.1#1028809:exon1:c.A162G:p.G54G,
NZ_CP018133.1	1029197	1029197	C	T	SNP	exonic	BMJ37_RS20445	synonymous SNV	BMJ37_RS20445:BMJ37_RS20445#NZ_CP018133.1#1028809:exon1:c.G129A:p.S43S,
NZ_CP018133.1	1029257	1029257	C	T	SNP	exonic	BMJ37_RS20445	synonymous SNV	BMJ37_RS20445:BMJ37_RS20445#NZ_CP018133.1#1028809:exon1:c.G69A:p.Q23Q,
NZ_CP018133.1	1029331	1029331	T	G	SNP	upstream;downstream	BMJ37_RS05515,BMJ37_RS20445;BMJ37_RS05525	-	-
NZ_CP018133.1	1029509	1029509	T	C	SNP	upstream;downstream	BMJ37_RS05515,BMJ37_RS20445;BMJ37_RS05525	-	-
NZ_CP018133.1	1029563	1029563	G	A	SNP	upstream;downstream	BMJ37_RS05515,BMJ37_RS20445;BMJ37_RS05525	-	-
NZ_CP018133.1	1029564	1029564	C	G	SNP	upstream;downstream	BMJ37_RS05515,BMJ37_RS20445;BMJ37_RS05525	-	-
NZ_CP018133.1	1029653	1029653	A	G	SNP	upstream;downstream	BMJ37_RS05515,BMJ37_RS20445;BMJ37_RS05525	-	-
NZ_CP018133.1	1029658	1029658	C	T	SNP	upstream;downstream	BMJ37_RS05515,BMJ37_RS20445;BMJ37_RS05525	-	-
NZ_CP018133.1	1029671	1029671	G	A	SNP	upstream;downstream	BMJ37_RS05515,BMJ37_RS20445;BMJ37_RS05525	-	-
NZ_CP018133.1	1029752	1029752	A	G	SNP	upstream;downstream	BMJ37_RS20445;BMJ37_RS05525	-	-
NZ_CP018133.1	1045848	1045848	C	T	SNP	exonic	BMJ37_RS05620	nonsynonymous SNV	BMJ37_RS05620:BMJ37_RS05620#NZ_CP018133.1#1045470:exon1:c.G244A:p.D82N,
NZ_CP018133.1	1047864	1047864	C	A	SNP	exonic	BMJ37_RS05635	nonsynonymous SNV	BMJ37_RS05635:BMJ37_RS05635#NZ_CP018133.1#1047746:exon1:c.C118A:p.P40T,
NZ_CP018133.1	1108531	1108531	C	A	SNP	exonic	BMJ37_RS05945	synonymous SNV	BMJ37_RS05945:BMJ37_RS05945#NZ_CP018133.1#1108435:exon1:c.C96A:p.T32T,
NZ_CP018133.1	1120853	1120853	G	A	SNP	exonic	BMJ37_RS05995	synonymous SNV	BMJ37_RS05995:BMJ37_RS05995#NZ_CP018133.1#1120388:exon1:c.G465A:p.P155P,
NZ_CP018133.1	1143647	1143667	ATACCGCTGAAAAAGAGCCTG	-	Deletion	exonic	BMJ37_RS06130	nonframeshift deletion	BMJ37_RS06130:BMJ37_RS06130#NZ_CP018133.1#1143333:exon1:c.314_334del:p.105_112del,
NZ_CP018133.1	1152935	1152935	T	A	SNP	exonic	BMJ37_RS06200	nonsynonymous SNV	BMJ37_RS06200:BMJ37_RS06200#NZ_CP018133.1#1152535:exon1:c.A339T:p.K113N,
NZ_CP018133.1	1189114	1189114	G	A	SNP	exonic	BMJ37_RS06445	nonsynonymous SNV	BMJ37_RS06445:BMJ37_RS06445#NZ_CP018133.1#1188719:exon1:c.G395A:p.C132Y,
NZ_CP018133.1	1202757	1202757	A	G	SNP	exonic	BMJ37_RS06505	synonymous SNV	BMJ37_RS06505:BMJ37_RS06505#NZ_CP018133.1#1201413:exon1:c.A1344G:p.G448G,
NZ_CP018133.1	1202759	1202759	A	G	SNP	exonic	BMJ37_RS06505	nonsynonymous SNV	BMJ37_RS06505:BMJ37_RS06505#NZ_CP018133.1#1201413:exon1:c.A1346G:p.K449R,
NZ_CP018133.1	1202772	1202772	G	A	SNP	exonic	BMJ37_RS06505	synonymous SNV	BMJ37_RS06505:BMJ37_RS06505#NZ_CP018133.1#1201413:exon1:c.G1359A:p.G453G,
NZ_CP018133.1	1202919	1202919	A	T	SNP	exonic	BMJ37_RS06510	synonymous SNV	BMJ37_RS06510:BMJ37_RS06510#NZ_CP018133.1#1202835:exon1:c.A84T:p.G28G,
NZ_CP018133.1	1202922	1202922	T	C	SNP	exonic	BMJ37_RS06510	synonymous SNV	BMJ37_RS06510:BMJ37_RS06510#NZ_CP018133.1#1202835:exon1:c.T87C:p.F29F,
NZ_CP018133.1	1203052	1203052	G	T	SNP	exonic	BMJ37_RS06510	nonsynonymous SNV	BMJ37_RS06510:BMJ37_RS06510#NZ_CP018133.1#1202835:exon1:c.G217T:p.V73L,
NZ_CP018133.1	1203111	1203111	T	G	SNP	exonic	BMJ37_RS06510	synonymous SNV	BMJ37_RS06510:BMJ37_RS06510#NZ_CP018133.1#1202835:exon1:c.T276G:p.G92G,
NZ_CP018133.1	1203126	1203126	T	C	SNP	exonic	BMJ37_RS06510	synonymous SNV	BMJ37_RS06510:BMJ37_RS06510#NZ_CP018133.1#1202835:exon1:c.T291C:p.Y97Y,
NZ_CP018133.1	1203192	1203192	C	T	SNP	exonic	BMJ37_RS06510	synonymous SNV	BMJ37_RS06510:BMJ37_RS06510#NZ_CP018133.1#1202835:exon1:c.C357T:p.S119S,
NZ_CP018133.1	1203282	1203282	C	T	SNP	exonic	BMJ37_RS06510	synonymous SNV	BMJ37_RS06510:BMJ37_RS06510#NZ_CP018133.1#1202835:exon1:c.C447T:p.G149G,
NZ_CP018133.1	1203285	1203285	G	A	SNP	exonic	BMJ37_RS06510	synonymous SNV	BMJ37_RS06510:BMJ37_RS06510#NZ_CP018133.1#1202835:exon1:c.G450A:p.A150A,
NZ_CP018133.1	1203324	1203324	T	C	SNP	exonic	BMJ37_RS06510	synonymous SNV	BMJ37_RS06510:BMJ37_RS06510#NZ_CP018133.1#1202835:exon1:c.T489C:p.S163S,
NZ_CP018133.1	1203345	1203345	C	T	SNP	exonic	BMJ37_RS06510	synonymous SNV	BMJ37_RS06510:BMJ37_RS06510#NZ_CP018133.1#1202835:exon1:c.C510T:p.S170S,
NZ_CP018133.1	1203457	1203457	G	A	SNP	exonic	BMJ37_RS06510	nonsynonymous SNV	BMJ37_RS06510:BMJ37_RS06510#NZ_CP018133.1#1202835:exon1:c.G622A:p.A208T,
NZ_CP018133.1	1203579	1203579	C	T	SNP	exonic	BMJ37_RS06510	synonymous SNV	BMJ37_RS06510:BMJ37_RS06510#NZ_CP018133.1#1202835:exon1:c.C744T:p.T248T,
NZ_CP018133.1	1203705	1203705	T	C	SNP	exonic	BMJ37_RS06510	synonymous SNV	BMJ37_RS06510:BMJ37_RS06510#NZ_CP018133.1#1202835:exon1:c.T870C:p.G290G,
NZ_CP018133.1	1203723	1203723	T	G	SNP	exonic	BMJ37_RS06510	synonymous SNV	BMJ37_RS06510:BMJ37_RS06510#NZ_CP018133.1#1202835:exon1:c.T888G:p.V296V,
NZ_CP018133.1	1203933	1203933	A	G	SNP	exonic	BMJ37_RS06510	synonymous SNV	BMJ37_RS06510:BMJ37_RS06510#NZ_CP018133.1#1202835:exon1:c.A1098G:p.E366E,
NZ_CP018133.1	1203978	1203978	C	T	SNP	exonic	BMJ37_RS06510	synonymous SNV	BMJ37_RS06510:BMJ37_RS06510#NZ_CP018133.1#1202835:exon1:c.C1143T:p.F381F,
NZ_CP018133.1	1203999	1203999	C	A	SNP	exonic	BMJ37_RS06510	synonymous SNV	BMJ37_RS06510:BMJ37_RS06510#NZ_CP018133.1#1202835:exon1:c.C1164A:p.A388A,
NZ_CP018133.1	1204062	1204062	A	C	SNP	exonic	BMJ37_RS06510	synonymous SNV	BMJ37_RS06510:BMJ37_RS06510#NZ_CP018133.1#1202835:exon1:c.A1227C:p.A409A,
NZ_CP018133.1	1204155	1204155	G	A	SNP	exonic	BMJ37_RS06510	synonymous SNV	BMJ37_RS06510:BMJ37_RS06510#NZ_CP018133.1#1202835:exon1:c.G1320A:p.L440L,
NZ_CP018133.1	1204164	1204164	G	A	SNP	exonic	BMJ37_RS06510	synonymous SNV	BMJ37_RS06510:BMJ37_RS06510#NZ_CP018133.1#1202835:exon1:c.G1329A:p.K443K,
NZ_CP018133.1	1204345	1204345	C	A	SNP	exonic	BMJ37_RS06515	synonymous SNV	BMJ37_RS06515:BMJ37_RS06515#NZ_CP018133.1#1204297:exon1:c.C48A:p.T16T,
NZ_CP018133.1	1204348	1204348	T	C	SNP	exonic	BMJ37_RS06515	synonymous SNV	BMJ37_RS06515:BMJ37_RS06515#NZ_CP018133.1#1204297:exon1:c.T51C:p.T17T,
NZ_CP018133.1	1204410	1204410	C	A	SNP	exonic	BMJ37_RS06515	nonsynonymous SNV	BMJ37_RS06515:BMJ37_RS06515#NZ_CP018133.1#1204297:exon1:c.C113A:p.A38E,
NZ_CP018133.1	1204507	1204507	A	C	SNP	exonic	BMJ37_RS06515	synonymous SNV	BMJ37_RS06515:BMJ37_RS06515#NZ_CP018133.1#1204297:exon1:c.A210C:p.T70T,
NZ_CP018133.1	1205275	1205275	T	C	SNP	exonic	BMJ37_RS06515	synonymous SNV	BMJ37_RS06515:BMJ37_RS06515#NZ_CP018133.1#1204297:exon1:c.T978C:p.D326D,
NZ_CP018133.1	1205298	1205298	G	A	SNP	upstream;downstream	BMJ37_RS06520;BMJ37_RS06515	-	-
NZ_CP018133.1	1205309	1205309	T	A	SNP	upstream;downstream	BMJ37_RS06520;BMJ37_RS06515	-	-
NZ_CP018133.1	1205329	1205329	A	G	SNP	upstream;downstream	BMJ37_RS06520;BMJ37_RS06515	-	-
NZ_CP018133.1	1205331	1205331	A	G	SNP	upstream;downstream	BMJ37_RS06520;BMJ37_RS06515	-	-
NZ_CP018133.1	1205377	1205377	T	G	SNP	exonic	BMJ37_RS06520	synonymous SNV	BMJ37_RS06520:BMJ37_RS06520#NZ_CP018133.1#1205371:exon1:c.T6G:p.R2R,
NZ_CP018133.1	1205400	1205400	G	T	SNP	exonic	BMJ37_RS06520	nonsynonymous SNV	BMJ37_RS06520:BMJ37_RS06520#NZ_CP018133.1#1205371:exon1:c.G29T:p.G10V,
NZ_CP018133.1	1205467	1205467	A	T	SNP	exonic	BMJ37_RS06520	synonymous SNV	BMJ37_RS06520:BMJ37_RS06520#NZ_CP018133.1#1205371:exon1:c.A96T:p.A32A,
NZ_CP018133.1	1205486	1205486	A	T	SNP	exonic	BMJ37_RS06520	nonsynonymous SNV	BMJ37_RS06520:BMJ37_RS06520#NZ_CP018133.1#1205371:exon1:c.A115T:p.M39L,
NZ_CP018133.1	1205509	1205509	T	C	SNP	exonic	BMJ37_RS06520	synonymous SNV	BMJ37_RS06520:BMJ37_RS06520#NZ_CP018133.1#1205371:exon1:c.T138C:p.N46N,
NZ_CP018133.1	1205518	1205518	T	G	SNP	exonic	BMJ37_RS06520	synonymous SNV	BMJ37_RS06520:BMJ37_RS06520#NZ_CP018133.1#1205371:exon1:c.T147G:p.V49V,
NZ_CP018133.1	1205524	1205524	T	C	SNP	exonic	BMJ37_RS06520	synonymous SNV	BMJ37_RS06520:BMJ37_RS06520#NZ_CP018133.1#1205371:exon1:c.T153C:p.A51A,
NZ_CP018133.1	1205566	1205566	G	A	SNP	exonic	BMJ37_RS06520	synonymous SNV	BMJ37_RS06520:BMJ37_RS06520#NZ_CP018133.1#1205371:exon1:c.G195A:p.E65E,
NZ_CP018133.1	1210211	1210211	G	A	SNP	exonic	BMJ37_RS06540	nonsynonymous SNV	BMJ37_RS06540:BMJ37_RS06540#NZ_CP018133.1#1209922:exon1:c.G289A:p.G97R,
NZ_CP018133.1	1229459	1229459	G	C	SNP	exonic	BMJ37_RS06685	synonymous SNV	BMJ37_RS06685:BMJ37_RS06685#NZ_CP018133.1#1228631:exon1:c.G828C:p.A276A,
NZ_CP018133.1	1229768	1229768	T	G	SNP	exonic	BMJ37_RS06685	synonymous SNV	BMJ37_RS06685:BMJ37_RS06685#NZ_CP018133.1#1228631:exon1:c.T1137G:p.P379P,
NZ_CP018133.1	1361195	1361195	-	A	Insertion	exonic	BMJ37_RS07335	frameshift insertion	BMJ37_RS07335:BMJ37_RS07335#NZ_CP018133.1#1360891:exon1:c.304_305insA:p.G102fs,
NZ_CP018133.1	1365551	1365551	A	T	SNP	exonic	BMJ37_RS07360	nonsynonymous SNV	BMJ37_RS07360:BMJ37_RS07360#NZ_CP018133.1#1365376:exon1:c.A175T:p.M59L,
NZ_CP018133.1	1369717	1369717	T	C	SNP	exonic	BMJ37_RS07385	nonsynonymous SNV	BMJ37_RS07385:BMJ37_RS07385#NZ_CP018133.1#1369628:exon1:c.T89C:p.L30S,
NZ_CP018133.1	1417098	1417098	T	A	SNP	exonic	BMJ37_RS07620	nonsynonymous SNV	BMJ37_RS07620:BMJ37_RS07620#NZ_CP018133.1#1410967:exon1:c.T6131A:p.L2044H,
NZ_CP018133.1	1481131	1481131	C	G	SNP	exonic	BMJ37_RS07775	nonsynonymous SNV	BMJ37_RS07775:BMJ37_RS07775#NZ_CP018133.1#1480475:exon1:c.C656G:p.T219S,
NZ_CP018133.1	1503448	1503448	C	A	SNP	exonic	BMJ37_RS07900	nonsynonymous SNV	BMJ37_RS07900:BMJ37_RS07900#NZ_CP018133.1#1503305:exon1:c.C143A:p.P48H,
NZ_CP018133.1	1623919	1623919	G	A	SNP	exonic	BMJ37_RS08480	nonsynonymous SNV	BMJ37_RS08480:BMJ37_RS08480#NZ_CP018133.1#1623248:exon1:c.G671A:p.S224N,
NZ_CP018133.1	1626280	1626280	G	C	SNP	exonic	BMJ37_RS08490	nonsynonymous SNV	BMJ37_RS08490:BMJ37_RS08490#NZ_CP018133.1#1625880:exon1:c.G400C:p.E134Q,
NZ_CP018133.1	1706297	1706297	G	A	SNP	exonic	BMJ37_RS08880	synonymous SNV	BMJ37_RS08880:BMJ37_RS08880#NZ_CP018133.1#1705595:exon1:c.G702A:p.Q234Q,
NZ_CP018133.1	1706387	1706387	T	C	SNP	exonic	BMJ37_RS08880	synonymous SNV	BMJ37_RS08880:BMJ37_RS08880#NZ_CP018133.1#1705595:exon1:c.T792C:p.R264R,
NZ_CP018133.1	1706630	1706630	C	G	SNP	exonic	BMJ37_RS08880	synonymous SNV	BMJ37_RS08880:BMJ37_RS08880#NZ_CP018133.1#1705595:exon1:c.C1035G:p.V345V,
NZ_CP018133.1	1706636	1706636	A	G	SNP	exonic	BMJ37_RS08880	synonymous SNV	BMJ37_RS08880:BMJ37_RS08880#NZ_CP018133.1#1705595:exon1:c.A1041G:p.A347A,
NZ_CP018133.1	1706651	1706651	T	C	SNP	exonic	BMJ37_RS08880	synonymous SNV	BMJ37_RS08880:BMJ37_RS08880#NZ_CP018133.1#1705595:exon1:c.T1056C:p.Y352Y,
NZ_CP018133.1	1706729	1706729	A	C	SNP	exonic	BMJ37_RS08880	synonymous SNV	BMJ37_RS08880:BMJ37_RS08880#NZ_CP018133.1#1705595:exon1:c.A1134C:p.A378A,
NZ_CP018133.1	1706762	1706762	G	T	SNP	exonic	BMJ37_RS08880	synonymous SNV	BMJ37_RS08880:BMJ37_RS08880#NZ_CP018133.1#1705595:exon1:c.G1167T:p.L389L,
NZ_CP018133.1	1706775	1706775	G	-	Deletion	upstream;downstream	BMJ37_RS08885;BMJ37_RS08880	-	-
NZ_CP018133.1	1707007	1707007	T	A	SNP	exonic	BMJ37_RS08885	synonymous SNV	BMJ37_RS08885:BMJ37_RS08885#NZ_CP018133.1#1706917:exon1:c.T90A:p.V30V,
NZ_CP018133.1	1707085	1707085	A	T	SNP	exonic	BMJ37_RS08885	synonymous SNV	BMJ37_RS08885:BMJ37_RS08885#NZ_CP018133.1#1706917:exon1:c.A168T:p.S56S,
NZ_CP018133.1	1707244	1707244	C	T	SNP	exonic	BMJ37_RS08885	synonymous SNV	BMJ37_RS08885:BMJ37_RS08885#NZ_CP018133.1#1706917:exon1:c.C327T:p.N109N,
NZ_CP018133.1	1707253	1707253	T	C	SNP	exonic	BMJ37_RS08885	synonymous SNV	BMJ37_RS08885:BMJ37_RS08885#NZ_CP018133.1#1706917:exon1:c.T336C:p.A112A,
NZ_CP018133.1	1707286	1707286	C	A	SNP	exonic	BMJ37_RS08885	synonymous SNV	BMJ37_RS08885:BMJ37_RS08885#NZ_CP018133.1#1706917:exon1:c.C369A:p.G123G,
NZ_CP018133.1	1707340	1707340	T	C	SNP	exonic	BMJ37_RS08885	synonymous SNV	BMJ37_RS08885:BMJ37_RS08885#NZ_CP018133.1#1706917:exon1:c.T423C:p.G141G,
NZ_CP018133.1	1707424	1707424	G	A	SNP	exonic	BMJ37_RS08885	synonymous SNV	BMJ37_RS08885:BMJ37_RS08885#NZ_CP018133.1#1706917:exon1:c.G507A:p.T169T,
NZ_CP018133.1	1707451	1707451	T	G	SNP	exonic	BMJ37_RS08885	synonymous SNV	BMJ37_RS08885:BMJ37_RS08885#NZ_CP018133.1#1706917:exon1:c.T534G:p.L178L,
NZ_CP018133.1	1707520	1707520	A	G	SNP	exonic	BMJ37_RS08885	synonymous SNV	BMJ37_RS08885:BMJ37_RS08885#NZ_CP018133.1#1706917:exon1:c.A603G:p.E201E,
NZ_CP018133.1	1707580	1707580	T	C	SNP	exonic	BMJ37_RS08885	synonymous SNV	BMJ37_RS08885:BMJ37_RS08885#NZ_CP018133.1#1706917:exon1:c.T663C:p.C221C,
NZ_CP018133.1	1707679	1707679	T	C	SNP	exonic	BMJ37_RS08885	synonymous SNV	BMJ37_RS08885:BMJ37_RS08885#NZ_CP018133.1#1706917:exon1:c.T762C:p.S254S,
NZ_CP018133.1	1707742	1707742	T	G	SNP	exonic	BMJ37_RS08885	nonsynonymous SNV	BMJ37_RS08885:BMJ37_RS08885#NZ_CP018133.1#1706917:exon1:c.T825G:p.D275E,
NZ_CP018133.1	1707808	1707808	A	G	SNP	exonic	BMJ37_RS08885	synonymous SNV	BMJ37_RS08885:BMJ37_RS08885#NZ_CP018133.1#1706917:exon1:c.A891G:p.R297R,
NZ_CP018133.1	1707843	1707843	G	A	SNP	exonic	BMJ37_RS08885	nonsynonymous SNV	BMJ37_RS08885:BMJ37_RS08885#NZ_CP018133.1#1706917:exon1:c.G926A:p.R309H,
NZ_CP018133.1	1707859	1707859	C	A	SNP	exonic	BMJ37_RS08885	synonymous SNV	BMJ37_RS08885:BMJ37_RS08885#NZ_CP018133.1#1706917:exon1:c.C942A:p.L314L,
NZ_CP018133.1	1707878	1707878	C	T	SNP	exonic	BMJ37_RS08885	nonsynonymous SNV	BMJ37_RS08885:BMJ37_RS08885#NZ_CP018133.1#1706917:exon1:c.C961T:p.L321F,
NZ_CP018133.1	1707880	1707880	T	A	SNP	exonic	BMJ37_RS08885	synonymous SNV	BMJ37_RS08885:BMJ37_RS08885#NZ_CP018133.1#1706917:exon1:c.T963A:p.L321L,
NZ_CP018133.1	1707883	1707883	T	C	SNP	exonic	BMJ37_RS08885	synonymous SNV	BMJ37_RS08885:BMJ37_RS08885#NZ_CP018133.1#1706917:exon1:c.T966C:p.D322D,
NZ_CP018133.1	1707907	1707907	A	G	SNP	exonic	BMJ37_RS08885	synonymous SNV	BMJ37_RS08885:BMJ37_RS08885#NZ_CP018133.1#1706917:exon1:c.A990G:p.S330S,
NZ_CP018133.1	1707937	1707937	G	C	SNP	exonic	BMJ37_RS08885	synonymous SNV	BMJ37_RS08885:BMJ37_RS08885#NZ_CP018133.1#1706917:exon1:c.G1020C:p.A340A,
NZ_CP018133.1	1707940	1707940	C	T	SNP	exonic	BMJ37_RS08885	synonymous SNV	BMJ37_RS08885:BMJ37_RS08885#NZ_CP018133.1#1706917:exon1:c.C1023T:p.R341R,
NZ_CP018133.1	1707950	1707950	A	C	SNP	exonic	BMJ37_RS08885	synonymous SNV	BMJ37_RS08885:BMJ37_RS08885#NZ_CP018133.1#1706917:exon1:c.A1033C:p.R345R,
NZ_CP018133.1	1708033	1708033	C	T	SNP	exonic	BMJ37_RS08885	synonymous SNV	BMJ37_RS08885:BMJ37_RS08885#NZ_CP018133.1#1706917:exon1:c.C1116T:p.F372F,
NZ_CP018133.1	1708045	1708045	C	G	SNP	exonic	BMJ37_RS08885	synonymous SNV	BMJ37_RS08885:BMJ37_RS08885#NZ_CP018133.1#1706917:exon1:c.C1128G:p.T376T,
NZ_CP018133.1	1708123	1708123	G	T	SNP	exonic	BMJ37_RS08885	synonymous SNV	BMJ37_RS08885:BMJ37_RS08885#NZ_CP018133.1#1706917:exon1:c.G1206T:p.P402P,
NZ_CP018133.1	1708464	1708464	T	A	SNP	exonic	BMJ37_RS08890	synonymous SNV	BMJ37_RS08890:BMJ37_RS08890#NZ_CP018133.1#1708449:exon1:c.T15A:p.S5S,
NZ_CP018133.1	1708545	1708545	T	C	SNP	exonic	BMJ37_RS08890	synonymous SNV	BMJ37_RS08890:BMJ37_RS08890#NZ_CP018133.1#1708449:exon1:c.T96C:p.A32A,
NZ_CP018133.1	1708578	1708578	C	T	SNP	exonic	BMJ37_RS08890	synonymous SNV	BMJ37_RS08890:BMJ37_RS08890#NZ_CP018133.1#1708449:exon1:c.C129T:p.S43S,
NZ_CP018133.1	1708671	1708671	A	G	SNP	exonic	BMJ37_RS08890	synonymous SNV	BMJ37_RS08890:BMJ37_RS08890#NZ_CP018133.1#1708449:exon1:c.A222G:p.K74K,
NZ_CP018133.1	1708800	1708800	C	T	SNP	exonic	BMJ37_RS08890	synonymous SNV	BMJ37_RS08890:BMJ37_RS08890#NZ_CP018133.1#1708449:exon1:c.C351T:p.I117I,
NZ_CP018133.1	1708932	1708932	T	A	SNP	upstream;downstream	BMJ37_RS08895,BMJ37_RS08900;BMJ37_RS08885,BMJ37_RS08890	-	-
NZ_CP018133.1	1708953	1708953	C	T	SNP	upstream;downstream	BMJ37_RS08895,BMJ37_RS08900;BMJ37_RS08885,BMJ37_RS08890	-	-
NZ_CP018133.1	1708955	1708955	G	T	SNP	upstream;downstream	BMJ37_RS08895,BMJ37_RS08900;BMJ37_RS08885,BMJ37_RS08890	-	-
NZ_CP018133.1	1708960	1708960	C	A	SNP	upstream;downstream	BMJ37_RS08895,BMJ37_RS08900;BMJ37_RS08885,BMJ37_RS08890	-	-
NZ_CP018133.1	1708971	1708971	C	T	SNP	upstream;downstream	BMJ37_RS08895,BMJ37_RS08900;BMJ37_RS08885,BMJ37_RS08890	-	-
NZ_CP018133.1	1708972	1708972	-	T	Insertion	upstream;downstream	BMJ37_RS08895,BMJ37_RS08900;BMJ37_RS08885,BMJ37_RS08890	-	-
NZ_CP018133.1	1708982	1708982	G	A	SNP	upstream;downstream	BMJ37_RS08895,BMJ37_RS08900;BMJ37_RS08885,BMJ37_RS08890	-	-
NZ_CP018133.1	1709214	1709214	A	G	SNP	exonic	BMJ37_RS08895	synonymous SNV	BMJ37_RS08895:BMJ37_RS08895#NZ_CP018133.1#1709133:exon1:c.A81G:p.S27S,
NZ_CP018133.1	1709923	1709923	A	G	SNP	exonic	BMJ37_RS08900	synonymous SNV	BMJ37_RS08900:BMJ37_RS08900#NZ_CP018133.1#1709797:exon1:c.A126G:p.S42S,
NZ_CP018133.1	1710097	1710097	G	A	SNP	exonic	BMJ37_RS08900	synonymous SNV	BMJ37_RS08900:BMJ37_RS08900#NZ_CP018133.1#1709797:exon1:c.G300A:p.V100V,
NZ_CP018133.1	1710124	1710124	A	C	SNP	exonic	BMJ37_RS08900	synonymous SNV	BMJ37_RS08900:BMJ37_RS08900#NZ_CP018133.1#1709797:exon1:c.A327C:p.T109T,
NZ_CP018133.1	1710157	1710157	C	T	SNP	exonic	BMJ37_RS08900	synonymous SNV	BMJ37_RS08900:BMJ37_RS08900#NZ_CP018133.1#1709797:exon1:c.C360T:p.H120H,
NZ_CP018133.1	1710196	1710196	C	T	SNP	exonic	BMJ37_RS08900	synonymous SNV	BMJ37_RS08900:BMJ37_RS08900#NZ_CP018133.1#1709797:exon1:c.C399T:p.F133F,
NZ_CP018133.1	1710200	1710200	G	A	SNP	exonic	BMJ37_RS08900	nonsynonymous SNV	BMJ37_RS08900:BMJ37_RS08900#NZ_CP018133.1#1709797:exon1:c.G403A:p.D135N,
NZ_CP018133.1	1710271	1710271	G	A	SNP	exonic	BMJ37_RS08900	synonymous SNV	BMJ37_RS08900:BMJ37_RS08900#NZ_CP018133.1#1709797:exon1:c.G474A:p.E158E,
NZ_CP018133.1	1710306	1710306	G	A	SNP	exonic	BMJ37_RS08900	nonsynonymous SNV	BMJ37_RS08900:BMJ37_RS08900#NZ_CP018133.1#1709797:exon1:c.G509A:p.R170K,
NZ_CP018133.1	1710322	1710322	G	A	SNP	exonic	BMJ37_RS08900	synonymous SNV	BMJ37_RS08900:BMJ37_RS08900#NZ_CP018133.1#1709797:exon1:c.G525A:p.S175S,
NZ_CP018133.1	1710368	1710368	G	A	SNP	exonic	BMJ37_RS08900	nonsynonymous SNV	BMJ37_RS08900:BMJ37_RS08900#NZ_CP018133.1#1709797:exon1:c.G571A:p.G191S,
NZ_CP018133.1	1710373	1710373	C	A	SNP	exonic	BMJ37_RS08900	synonymous SNV	BMJ37_RS08900:BMJ37_RS08900#NZ_CP018133.1#1709797:exon1:c.C576A:p.A192A,
NZ_CP018133.1	1710382	1710382	C	G	SNP	exonic	BMJ37_RS08900	synonymous SNV	BMJ37_RS08900:BMJ37_RS08900#NZ_CP018133.1#1709797:exon1:c.C585G:p.S195S,
NZ_CP018133.1	1710436	1710436	C	T	SNP	exonic	BMJ37_RS08900	synonymous SNV	BMJ37_RS08900:BMJ37_RS08900#NZ_CP018133.1#1709797:exon1:c.C639T:p.G213G,
NZ_CP018133.1	1710652	1710652	A	G	SNP	exonic	BMJ37_RS08900	synonymous SNV	BMJ37_RS08900:BMJ37_RS08900#NZ_CP018133.1#1709797:exon1:c.A855G:p.A285A,
NZ_CP018133.1	1710688	1710688	C	T	SNP	exonic	BMJ37_RS08900	synonymous SNV	BMJ37_RS08900:BMJ37_RS08900#NZ_CP018133.1#1709797:exon1:c.C891T:p.R297R,
NZ_CP018133.1	1710697	1710697	T	C	SNP	exonic	BMJ37_RS08900	synonymous SNV	BMJ37_RS08900:BMJ37_RS08900#NZ_CP018133.1#1709797:exon1:c.T900C:p.I300I,
NZ_CP018133.1	1710847	1710847	G	A	SNP	exonic	BMJ37_RS08900	synonymous SNV	BMJ37_RS08900:BMJ37_RS08900#NZ_CP018133.1#1709797:exon1:c.G1050A:p.R350R,
NZ_CP018133.1	1710892	1710892	C	T	SNP	exonic	BMJ37_RS08900	synonymous SNV	BMJ37_RS08900:BMJ37_RS08900#NZ_CP018133.1#1709797:exon1:c.C1095T:p.I365I,
NZ_CP018133.1	1710988	1710988	C	T	SNP	exonic	BMJ37_RS08900	synonymous SNV	BMJ37_RS08900:BMJ37_RS08900#NZ_CP018133.1#1709797:exon1:c.C1191T:p.A397A,
NZ_CP018133.1	1710991	1710991	T	C	SNP	exonic	BMJ37_RS08900	synonymous SNV	BMJ37_RS08900:BMJ37_RS08900#NZ_CP018133.1#1709797:exon1:c.T1194C:p.L398L,
NZ_CP018133.1	1711027	1711027	T	C	SNP	exonic	BMJ37_RS08900	synonymous SNV	BMJ37_RS08900:BMJ37_RS08900#NZ_CP018133.1#1709797:exon1:c.T1230C:p.N410N,
NZ_CP018133.1	1711384	1711384	T	C	SNP	exonic	BMJ37_RS08900	synonymous SNV	BMJ37_RS08900:BMJ37_RS08900#NZ_CP018133.1#1709797:exon1:c.T1587C:p.R529R,
NZ_CP018133.1	1711385	1711385	C	T	SNP	exonic	BMJ37_RS08900	synonymous SNV	BMJ37_RS08900:BMJ37_RS08900#NZ_CP018133.1#1709797:exon1:c.C1588T:p.L530L,
NZ_CP018133.1	1711663	1711663	C	T	SNP	exonic	BMJ37_RS08900	synonymous SNV	BMJ37_RS08900:BMJ37_RS08900#NZ_CP018133.1#1709797:exon1:c.C1866T:p.A622A,
NZ_CP018133.1	1711732	1711732	T	C	SNP	exonic	BMJ37_RS08900	synonymous SNV	BMJ37_RS08900:BMJ37_RS08900#NZ_CP018133.1#1709797:exon1:c.T1935C:p.I645I,
NZ_CP018133.1	1711738	1711738	A	G	SNP	exonic	BMJ37_RS08900	synonymous SNV	BMJ37_RS08900:BMJ37_RS08900#NZ_CP018133.1#1709797:exon1:c.A1941G:p.A647A,
NZ_CP018133.1	1728626	1728626	G	A	SNP	exonic	BMJ37_RS08995	nonsynonymous SNV	BMJ37_RS08995:BMJ37_RS08995#NZ_CP018133.1#1728417:exon1:c.G209A:p.G70D,
NZ_CP018133.1	1740427	1740427	T	G	SNP	exonic	BMJ37_RS09000	nonsynonymous SNV	BMJ37_RS09000:BMJ37_RS09000#NZ_CP018133.1#1729206:exon1:c.T11221G:p.F3741V,
NZ_CP018133.1	1747669	1747669	T	C	SNP	exonic	BMJ37_RS09005	synonymous SNV	BMJ37_RS09005:BMJ37_RS09005#NZ_CP018133.1#1744156:exon1:c.T3513C:p.P1171P,
NZ_CP018133.1	1747750	1747750	C	A	SNP	exonic	BMJ37_RS09005	nonsynonymous SNV	BMJ37_RS09005:BMJ37_RS09005#NZ_CP018133.1#1744156:exon1:c.C3594A:p.N1198K,
NZ_CP018133.1	1747768	1747768	A	G	SNP	exonic	BMJ37_RS09005	synonymous SNV	BMJ37_RS09005:BMJ37_RS09005#NZ_CP018133.1#1744156:exon1:c.A3612G:p.A1204A,
NZ_CP018133.1	1747892	1747892	C	A	SNP	exonic	BMJ37_RS09005	synonymous SNV	BMJ37_RS09005:BMJ37_RS09005#NZ_CP018133.1#1744156:exon1:c.C3736A:p.R1246R,
NZ_CP018133.1	1747948	1747948	T	C	SNP	exonic	BMJ37_RS09005	synonymous SNV	BMJ37_RS09005:BMJ37_RS09005#NZ_CP018133.1#1744156:exon1:c.T3792C:p.S1264S,
NZ_CP018133.1	1747960	1747960	A	T	SNP	exonic	BMJ37_RS09005	synonymous SNV	BMJ37_RS09005:BMJ37_RS09005#NZ_CP018133.1#1744156:exon1:c.A3804T:p.V1268V,
NZ_CP018133.1	1747984	1747984	T	C	SNP	exonic	BMJ37_RS09005	synonymous SNV	BMJ37_RS09005:BMJ37_RS09005#NZ_CP018133.1#1744156:exon1:c.T3828C:p.S1276S,
NZ_CP018133.1	1747999	1747999	T	C	SNP	exonic	BMJ37_RS09005	synonymous SNV	BMJ37_RS09005:BMJ37_RS09005#NZ_CP018133.1#1744156:exon1:c.T3843C:p.A1281A,
NZ_CP018133.1	1748021	1748021	T	G	SNP	exonic	BMJ37_RS09005	nonsynonymous SNV	BMJ37_RS09005:BMJ37_RS09005#NZ_CP018133.1#1744156:exon1:c.T3865G:p.L1289V,
NZ_CP018133.1	1748023	1748023	G	A	SNP	exonic	BMJ37_RS09005	synonymous SNV	BMJ37_RS09005:BMJ37_RS09005#NZ_CP018133.1#1744156:exon1:c.G3867A:p.L1289L,
NZ_CP018133.1	1748132	1748132	G	A	SNP	exonic	BMJ37_RS09005	nonsynonymous SNV	BMJ37_RS09005:BMJ37_RS09005#NZ_CP018133.1#1744156:exon1:c.G3976A:p.A1326T,
NZ_CP018133.1	1748152	1748152	G	A	SNP	exonic	BMJ37_RS09005	synonymous SNV	BMJ37_RS09005:BMJ37_RS09005#NZ_CP018133.1#1744156:exon1:c.G3996A:p.A1332A,
NZ_CP018133.1	1748157	1748157	T	C	SNP	exonic	BMJ37_RS09005	nonsynonymous SNV	BMJ37_RS09005:BMJ37_RS09005#NZ_CP018133.1#1744156:exon1:c.T4001C:p.I1334T,
NZ_CP018133.1	1748158	1748158	C	T	SNP	exonic	BMJ37_RS09005	synonymous SNV	BMJ37_RS09005:BMJ37_RS09005#NZ_CP018133.1#1744156:exon1:c.C4002T:p.I1334I,
NZ_CP018133.1	1748188	1748188	T	A	SNP	exonic	BMJ37_RS09005	synonymous SNV	BMJ37_RS09005:BMJ37_RS09005#NZ_CP018133.1#1744156:exon1:c.T4032A:p.S1344S,
NZ_CP018133.1	1748203	1748203	C	T	SNP	exonic	BMJ37_RS09005	synonymous SNV	BMJ37_RS09005:BMJ37_RS09005#NZ_CP018133.1#1744156:exon1:c.C4047T:p.D1349D,
NZ_CP018133.1	1748255	1748255	C	T	SNP	exonic	BMJ37_RS09005	nonsynonymous SNV	BMJ37_RS09005:BMJ37_RS09005#NZ_CP018133.1#1744156:exon1:c.C4099T:p.H1367Y,
NZ_CP018133.1	1748299	1748299	G	T	SNP	exonic	BMJ37_RS09005	synonymous SNV	BMJ37_RS09005:BMJ37_RS09005#NZ_CP018133.1#1744156:exon1:c.G4143T:p.A1381A,
NZ_CP018133.1	1748462	1748462	G	T	SNP	exonic	BMJ37_RS09005	nonsynonymous SNV	BMJ37_RS09005:BMJ37_RS09005#NZ_CP018133.1#1744156:exon1:c.G4306T:p.A1436S,
NZ_CP018133.1	1748463	1748463	C	T	SNP	exonic	BMJ37_RS09005	nonsynonymous SNV	BMJ37_RS09005:BMJ37_RS09005#NZ_CP018133.1#1744156:exon1:c.C4307T:p.A1436V,
NZ_CP018133.1	1748557	1748557	T	G	SNP	exonic	BMJ37_RS09005	nonsynonymous SNV	BMJ37_RS09005:BMJ37_RS09005#NZ_CP018133.1#1744156:exon1:c.T4401G:p.N1467K,
NZ_CP018133.1	1748586	1748586	G	A	SNP	exonic	BMJ37_RS09005	nonsynonymous SNV	BMJ37_RS09005:BMJ37_RS09005#NZ_CP018133.1#1744156:exon1:c.G4430A:p.G1477E,
NZ_CP018133.1	1748590	1748590	G	T	SNP	exonic	BMJ37_RS09005	synonymous SNV	BMJ37_RS09005:BMJ37_RS09005#NZ_CP018133.1#1744156:exon1:c.G4434T:p.L1478L,
NZ_CP018133.1	1748659	1748659	T	A	SNP	exonic	BMJ37_RS09005	synonymous SNV	BMJ37_RS09005:BMJ37_RS09005#NZ_CP018133.1#1744156:exon1:c.T4503A:p.G1501G,
NZ_CP018133.1	1748662	1748662	A	C	SNP	exonic	BMJ37_RS09005	synonymous SNV	BMJ37_RS09005:BMJ37_RS09005#NZ_CP018133.1#1744156:exon1:c.A4506C:p.L1502L,
NZ_CP018133.1	1748710	1748710	T	G	SNP	exonic	BMJ37_RS09005	synonymous SNV	BMJ37_RS09005:BMJ37_RS09005#NZ_CP018133.1#1744156:exon1:c.T4554G:p.V1518V,
NZ_CP018133.1	1748753	1748753	A	G	SNP	exonic	BMJ37_RS09005	nonsynonymous SNV	BMJ37_RS09005:BMJ37_RS09005#NZ_CP018133.1#1744156:exon1:c.A4597G:p.T1533A,
NZ_CP018133.1	1748754	1748754	C	T	SNP	exonic	BMJ37_RS09005	nonsynonymous SNV	BMJ37_RS09005:BMJ37_RS09005#NZ_CP018133.1#1744156:exon1:c.C4598T:p.T1533I,
NZ_CP018133.1	1785043	1785043	C	G	SNP	exonic	BMJ37_RS09020	nonsynonymous SNV	BMJ37_RS09020:BMJ37_RS09020#NZ_CP018133.1#1784429:exon1:c.C614G:p.A205G,
NZ_CP018133.1	1807886	1807886	C	A	SNP	exonic	BMJ37_RS09135	nonsynonymous SNV	BMJ37_RS09135:BMJ37_RS09135#NZ_CP018133.1#1807685:exon1:c.C201A:p.N67K,
NZ_CP018133.1	1830981	1830981	C	T	SNP	exonic	BMJ37_RS09245	synonymous SNV	BMJ37_RS09245:BMJ37_RS09245#NZ_CP018133.1#1830654:exon1:c.C327T:p.S109S,
NZ_CP018133.1	1837059	1837059	C	A	SNP	exonic	BMJ37_RS09290	nonsynonymous SNV	BMJ37_RS09290:BMJ37_RS09290#NZ_CP018133.1#1836476:exon1:c.C583A:p.Q195K,
NZ_CP018133.1	1837229	1837229	A	T	SNP	exonic	BMJ37_RS09290	synonymous SNV	BMJ37_RS09290:BMJ37_RS09290#NZ_CP018133.1#1836476:exon1:c.A753T:p.G251G,
NZ_CP018133.1	1837310	1837310	G	C	SNP	exonic	BMJ37_RS09290	synonymous SNV	BMJ37_RS09290:BMJ37_RS09290#NZ_CP018133.1#1836476:exon1:c.G834C:p.V278V,
NZ_CP018133.1	1837313	1837313	C	T	SNP	exonic	BMJ37_RS09290	synonymous SNV	BMJ37_RS09290:BMJ37_RS09290#NZ_CP018133.1#1836476:exon1:c.C837T:p.I279I,
NZ_CP018133.1	1837335	1837335	A	C	SNP	exonic	BMJ37_RS09290	nonsynonymous SNV	BMJ37_RS09290:BMJ37_RS09290#NZ_CP018133.1#1836476:exon1:c.A859C:p.M287L,
NZ_CP018133.1	1837382	1837382	C	T	SNP	exonic	BMJ37_RS09290	synonymous SNV	BMJ37_RS09290:BMJ37_RS09290#NZ_CP018133.1#1836476:exon1:c.C906T:p.G302G,
NZ_CP018133.1	1837391	1837391	A	T	SNP	exonic	BMJ37_RS09290	synonymous SNV	BMJ37_RS09290:BMJ37_RS09290#NZ_CP018133.1#1836476:exon1:c.A915T:p.L305L,
NZ_CP018133.1	1837445	1837445	A	G	SNP	exonic	BMJ37_RS09290	synonymous SNV	BMJ37_RS09290:BMJ37_RS09290#NZ_CP018133.1#1836476:exon1:c.A969G:p.P323P,
NZ_CP018133.1	1837490	1837490	T	G	SNP	exonic	BMJ37_RS09290	synonymous SNV	BMJ37_RS09290:BMJ37_RS09290#NZ_CP018133.1#1836476:exon1:c.T1014G:p.V338V,
NZ_CP018133.1	1837510	1837510	C	A	SNP	exonic	BMJ37_RS09290	nonsynonymous SNV	BMJ37_RS09290:BMJ37_RS09290#NZ_CP018133.1#1836476:exon1:c.C1034A:p.T345K,
NZ_CP018133.1	1837514	1837514	A	G	SNP	exonic	BMJ37_RS09290	synonymous SNV	BMJ37_RS09290:BMJ37_RS09290#NZ_CP018133.1#1836476:exon1:c.A1038G:p.A346A,
NZ_CP018133.1	1837520	1837520	C	T	SNP	exonic	BMJ37_RS09290	synonymous SNV	BMJ37_RS09290:BMJ37_RS09290#NZ_CP018133.1#1836476:exon1:c.C1044T:p.I348I,
NZ_CP018133.1	1837523	1837523	G	A	SNP	exonic	BMJ37_RS09290	synonymous SNV	BMJ37_RS09290:BMJ37_RS09290#NZ_CP018133.1#1836476:exon1:c.G1047A:p.E349E,
NZ_CP018133.1	1837526	1837526	A	G	SNP	exonic	BMJ37_RS09290	synonymous SNV	BMJ37_RS09290:BMJ37_RS09290#NZ_CP018133.1#1836476:exon1:c.A1050G:p.E350E,
NZ_CP018133.1	1837538	1837538	G	A	SNP	exonic	BMJ37_RS09290	synonymous SNV	BMJ37_RS09290:BMJ37_RS09290#NZ_CP018133.1#1836476:exon1:c.G1062A:p.K354K,
NZ_CP018133.1	1837547	1837547	A	G	SNP	exonic	BMJ37_RS09290	synonymous SNV	BMJ37_RS09290:BMJ37_RS09290#NZ_CP018133.1#1836476:exon1:c.A1071G:p.V357V,
NZ_CP018133.1	1837550	1837550	T	C	SNP	exonic	BMJ37_RS09290	synonymous SNV	BMJ37_RS09290:BMJ37_RS09290#NZ_CP018133.1#1836476:exon1:c.T1074C:p.N358N,
NZ_CP018133.1	1837721	1837721	T	A	SNP	exonic	BMJ37_RS09290	nonsynonymous SNV	BMJ37_RS09290:BMJ37_RS09290#NZ_CP018133.1#1836476:exon1:c.T1245A:p.D415E,
NZ_CP018133.1	1837727	1837727	T	C	SNP	exonic	BMJ37_RS09290	synonymous SNV	BMJ37_RS09290:BMJ37_RS09290#NZ_CP018133.1#1836476:exon1:c.T1251C:p.L417L,
NZ_CP018133.1	1837739	1837739	T	A	SNP	exonic	BMJ37_RS09290	synonymous SNV	BMJ37_RS09290:BMJ37_RS09290#NZ_CP018133.1#1836476:exon1:c.T1263A:p.S421S,
NZ_CP018133.1	1837742	1837742	G	A	SNP	exonic	BMJ37_RS09290	synonymous SNV	BMJ37_RS09290:BMJ37_RS09290#NZ_CP018133.1#1836476:exon1:c.G1266A:p.K422K,
NZ_CP018133.1	1837907	1837907	C	T	SNP	exonic	BMJ37_RS09290	synonymous SNV	BMJ37_RS09290:BMJ37_RS09290#NZ_CP018133.1#1836476:exon1:c.C1431T:p.A477A,
NZ_CP018133.1	1837908	1837908	T	G	SNP	exonic	BMJ37_RS09290	nonsynonymous SNV	BMJ37_RS09290:BMJ37_RS09290#NZ_CP018133.1#1836476:exon1:c.T1432G:p.F478V,
NZ_CP018133.1	1837913	1837913	G	A	SNP	exonic	BMJ37_RS09290	synonymous SNV	BMJ37_RS09290:BMJ37_RS09290#NZ_CP018133.1#1836476:exon1:c.G1437A:p.E479E,
NZ_CP018133.1	1837914	1837914	G	A	SNP	exonic	BMJ37_RS09290	nonsynonymous SNV	BMJ37_RS09290:BMJ37_RS09290#NZ_CP018133.1#1836476:exon1:c.G1438A:p.V480I,
NZ_CP018133.1	1837916	1837916	T	A	SNP	exonic	BMJ37_RS09290	synonymous SNV	BMJ37_RS09290:BMJ37_RS09290#NZ_CP018133.1#1836476:exon1:c.T1440A:p.V480V,
NZ_CP018133.1	1837919	1837919	G	T	SNP	exonic	BMJ37_RS09290	nonsynonymous SNV	BMJ37_RS09290:BMJ37_RS09290#NZ_CP018133.1#1836476:exon1:c.G1443T:p.K481N,
NZ_CP018133.1	1837925	1837925	G	A	SNP	exonic	BMJ37_RS09290	synonymous SNV	BMJ37_RS09290:BMJ37_RS09290#NZ_CP018133.1#1836476:exon1:c.G1449A:p.K483K,
NZ_CP018133.1	1837933	1837933	C	T	SNP	exonic	BMJ37_RS09290	nonsynonymous SNV	BMJ37_RS09290:BMJ37_RS09290#NZ_CP018133.1#1836476:exon1:c.C1457T:p.A486V,
NZ_CP018133.1	1837934	1837934	A	T	SNP	exonic	BMJ37_RS09290	synonymous SNV	BMJ37_RS09290:BMJ37_RS09290#NZ_CP018133.1#1836476:exon1:c.A1458T:p.A486A,
NZ_CP018133.1	1837937	1837937	G	A	SNP	exonic	BMJ37_RS09290	synonymous SNV	BMJ37_RS09290:BMJ37_RS09290#NZ_CP018133.1#1836476:exon1:c.G1461A:p.K487K,
NZ_CP018133.1	1837941	1837941	A	C	SNP	exonic	BMJ37_RS09290	nonsynonymous SNV	BMJ37_RS09290:BMJ37_RS09290#NZ_CP018133.1#1836476:exon1:c.A1465C:p.K489Q,
NZ_CP018133.1	1837944	1837944	G	A	SNP	exonic	BMJ37_RS09290	nonsynonymous SNV	BMJ37_RS09290:BMJ37_RS09290#NZ_CP018133.1#1836476:exon1:c.G1468A:p.V490I,
NZ_CP018133.1	1837948	1837948	A	G	SNP	exonic	BMJ37_RS09290	nonsynonymous SNV	BMJ37_RS09290:BMJ37_RS09290#NZ_CP018133.1#1836476:exon1:c.A1472G:p.K491R,
NZ_CP018133.1	1837952	1837952	C	T	SNP	exonic	BMJ37_RS09290	synonymous SNV	BMJ37_RS09290:BMJ37_RS09290#NZ_CP018133.1#1836476:exon1:c.C1476T:p.D492D,
NZ_CP018133.1	1837953	1837953	A	G	SNP	exonic	BMJ37_RS09290	nonsynonymous SNV	BMJ37_RS09290:BMJ37_RS09290#NZ_CP018133.1#1836476:exon1:c.A1477G:p.I493V,
NZ_CP018133.1	1837961	1837961	C	T	SNP	exonic	BMJ37_RS09290	synonymous SNV	BMJ37_RS09290:BMJ37_RS09290#NZ_CP018133.1#1836476:exon1:c.C1485T:p.R495R,
NZ_CP018133.1	1837967	1837967	G	C	SNP	exonic	BMJ37_RS09290	synonymous SNV	BMJ37_RS09290:BMJ37_RS09290#NZ_CP018133.1#1836476:exon1:c.G1491C:p.V497V,
NZ_CP018133.1	1837973	1837973	T	C	SNP	exonic	BMJ37_RS09290	synonymous SNV	BMJ37_RS09290:BMJ37_RS09290#NZ_CP018133.1#1836476:exon1:c.T1497C:p.T499T,
NZ_CP018133.1	1837974	1837974	A	T	SNP	exonic	BMJ37_RS09290	nonsynonymous SNV	BMJ37_RS09290:BMJ37_RS09290#NZ_CP018133.1#1836476:exon1:c.A1498T:p.M500L,
NZ_CP018133.1	1837976	1837976	G	A	SNP	exonic	BMJ37_RS09290	nonsynonymous SNV	BMJ37_RS09290:BMJ37_RS09290#NZ_CP018133.1#1836476:exon1:c.G1500A:p.M500I,
NZ_CP018133.1	1837979	1837979	A	G	SNP	exonic	BMJ37_RS09290	synonymous SNV	BMJ37_RS09290:BMJ37_RS09290#NZ_CP018133.1#1836476:exon1:c.A1503G:p.K501K,
NZ_CP018133.1	1837982	1837982	T	C	SNP	exonic	BMJ37_RS09290	synonymous SNV	BMJ37_RS09290:BMJ37_RS09290#NZ_CP018133.1#1836476:exon1:c.T1506C:p.D502D,
NZ_CP018133.1	1837991	1837991	G	T	SNP	exonic	BMJ37_RS09290	nonsynonymous SNV	BMJ37_RS09290:BMJ37_RS09290#NZ_CP018133.1#1836476:exon1:c.G1515T:p.M505I,
NZ_CP018133.1	1837994	1837994	C	T	SNP	exonic	BMJ37_RS09290	synonymous SNV	BMJ37_RS09290:BMJ37_RS09290#NZ_CP018133.1#1836476:exon1:c.C1518T:p.N506N,
NZ_CP018133.1	1838002	1838002	A	C	SNP	exonic	BMJ37_RS09290	nonsynonymous SNV	BMJ37_RS09290:BMJ37_RS09290#NZ_CP018133.1#1836476:exon1:c.A1526C:p.N509T,
NZ_CP018133.1	1838005	1838005	G	C	SNP	exonic	BMJ37_RS09290	nonsynonymous SNV	BMJ37_RS09290:BMJ37_RS09290#NZ_CP018133.1#1836476:exon1:c.G1529C:p.R510P,
NZ_CP018133.1	1838006	1838006	T	A	SNP	exonic	BMJ37_RS09290	synonymous SNV	BMJ37_RS09290:BMJ37_RS09290#NZ_CP018133.1#1836476:exon1:c.T1530A:p.R510R,
NZ_CP018133.1	1838012	1838012	C	A	SNP	exonic	BMJ37_RS09290	synonymous SNV	BMJ37_RS09290:BMJ37_RS09290#NZ_CP018133.1#1836476:exon1:c.C1536A:p.G512G,
NZ_CP018133.1	1838013	1838013	C	A	SNP	exonic	BMJ37_RS09290	nonsynonymous SNV	BMJ37_RS09290:BMJ37_RS09290#NZ_CP018133.1#1836476:exon1:c.C1537A:p.L513I,
NZ_CP018133.1	1838014	1838014	T	A	SNP	exonic	BMJ37_RS09290	nonsynonymous SNV	BMJ37_RS09290:BMJ37_RS09290#NZ_CP018133.1#1836476:exon1:c.T1538A:p.L513H,
NZ_CP018133.1	1838015	1838015	T	A	SNP	exonic	BMJ37_RS09290	synonymous SNV	BMJ37_RS09290:BMJ37_RS09290#NZ_CP018133.1#1836476:exon1:c.T1539A:p.L513L,
NZ_CP018133.1	1838018	1838018	G	C	SNP	exonic	BMJ37_RS09290	synonymous SNV	BMJ37_RS09290:BMJ37_RS09290#NZ_CP018133.1#1836476:exon1:c.G1542C:p.T514T,
NZ_CP018133.1	1838021	1838021	T	C	SNP	exonic	BMJ37_RS09290	synonymous SNV	BMJ37_RS09290:BMJ37_RS09290#NZ_CP018133.1#1836476:exon1:c.T1545C:p.N515N,
NZ_CP018133.1	1838024	1838024	T	G	SNP	exonic	BMJ37_RS09290	synonymous SNV	BMJ37_RS09290:BMJ37_RS09290#NZ_CP018133.1#1836476:exon1:c.T1548G:p.L516L,
NZ_CP018133.1	1838025	1838025	C	G	SNP	exonic	BMJ37_RS09290	nonsynonymous SNV	BMJ37_RS09290:BMJ37_RS09290#NZ_CP018133.1#1836476:exon1:c.C1549G:p.Q517E,
NZ_CP018133.1	1838037	1838037	A	G	SNP	exonic	BMJ37_RS09290	nonsynonymous SNV	BMJ37_RS09290:BMJ37_RS09290#NZ_CP018133.1#1836476:exon1:c.A1561G:p.S521G,
NZ_CP018133.1	1838038	1838038	G	A	SNP	exonic	BMJ37_RS09290	nonsynonymous SNV	BMJ37_RS09290:BMJ37_RS09290#NZ_CP018133.1#1836476:exon1:c.G1562A:p.S521N,
NZ_CP018133.1	1838042	1838042	A	T	SNP	exonic	BMJ37_RS09290	synonymous SNV	BMJ37_RS09290:BMJ37_RS09290#NZ_CP018133.1#1836476:exon1:c.A1566T:p.G522G,
NZ_CP018133.1	1838045	1838045	T	G	SNP	exonic	BMJ37_RS09290	nonsynonymous SNV	BMJ37_RS09290:BMJ37_RS09290#NZ_CP018133.1#1836476:exon1:c.T1569G:p.N523K,
NZ_CP018133.1	1838046	1838046	G	T	SNP	exonic	BMJ37_RS09290	nonsynonymous SNV	BMJ37_RS09290:BMJ37_RS09290#NZ_CP018133.1#1836476:exon1:c.G1570T:p.A524S,
NZ_CP018133.1	1838053	1838053	T	A	SNP	exonic	BMJ37_RS09290	nonsynonymous SNV	BMJ37_RS09290:BMJ37_RS09290#NZ_CP018133.1#1836476:exon1:c.T1577A:p.F526Y,
NZ_CP018133.1	1838054	1838054	T	C	SNP	exonic	BMJ37_RS09290	synonymous SNV	BMJ37_RS09290:BMJ37_RS09290#NZ_CP018133.1#1836476:exon1:c.T1578C:p.F526F,
NZ_CP018133.1	1838057	1838057	A	T	SNP	exonic	BMJ37_RS09290	synonymous SNV	BMJ37_RS09290:BMJ37_RS09290#NZ_CP018133.1#1836476:exon1:c.A1581T:p.A527A,
NZ_CP018133.1	1838059	1838059	A	T	SNP	exonic	BMJ37_RS09290	nonsynonymous SNV	BMJ37_RS09290:BMJ37_RS09290#NZ_CP018133.1#1836476:exon1:c.A1583T:p.K528I,
NZ_CP018133.1	1838063	1838063	T	C	SNP	exonic	BMJ37_RS09290	synonymous SNV	BMJ37_RS09290:BMJ37_RS09290#NZ_CP018133.1#1836476:exon1:c.T1587C:p.D529D,
NZ_CP018133.1	1838069	1838069	C	A	SNP	exonic	BMJ37_RS09290	synonymous SNV	BMJ37_RS09290:BMJ37_RS09290#NZ_CP018133.1#1836476:exon1:c.C1593A:p.T531T,
NZ_CP018133.1	1838072	1838072	A	G	SNP	exonic	BMJ37_RS09290	synonymous SNV	BMJ37_RS09290:BMJ37_RS09290#NZ_CP018133.1#1836476:exon1:c.A1596G:p.Q532Q,
NZ_CP018133.1	1838078	1838078	T	C	SNP	exonic	BMJ37_RS09290	synonymous SNV	BMJ37_RS09290:BMJ37_RS09290#NZ_CP018133.1#1836476:exon1:c.T1602C:p.N534N,
NZ_CP018133.1	1838081	1838081	G	A	SNP	exonic	BMJ37_RS09290	synonymous SNV	BMJ37_RS09290:BMJ37_RS09290#NZ_CP018133.1#1836476:exon1:c.G1605A:p.L535L,
NZ_CP018133.1	1838087	1838087	T	C	SNP	exonic	BMJ37_RS09290	synonymous SNV	BMJ37_RS09290:BMJ37_RS09290#NZ_CP018133.1#1836476:exon1:c.T1611C:p.H537H,
NZ_CP018133.1	1838088	1838088	T	C	SNP	exonic	BMJ37_RS09290	synonymous SNV	BMJ37_RS09290:BMJ37_RS09290#NZ_CP018133.1#1836476:exon1:c.T1612C:p.L538L,
NZ_CP018133.1	1838090	1838090	G	C	SNP	exonic	BMJ37_RS09290	nonsynonymous SNV	BMJ37_RS09290:BMJ37_RS09290#NZ_CP018133.1#1836476:exon1:c.G1614C:p.L538F,
NZ_CP018133.1	1838093	1838093	C	A	SNP	exonic	BMJ37_RS09290	synonymous SNV	BMJ37_RS09290:BMJ37_RS09290#NZ_CP018133.1#1836476:exon1:c.C1617A:p.I539I,
NZ_CP018133.1	1836932	1836932	A	G	SNP	exonic	BMJ37_RS09290	synonymous SNV	BMJ37_RS09290:BMJ37_RS09290#NZ_CP018133.1#1836476:exon1:c.A456G:p.K152K,
NZ_CP018133.1	1836942	1836942	G	A	SNP	exonic	BMJ37_RS09290	nonsynonymous SNV	BMJ37_RS09290:BMJ37_RS09290#NZ_CP018133.1#1836476:exon1:c.G466A:p.D156N,
NZ_CP018133.1	1836947	1836947	T	C	SNP	exonic	BMJ37_RS09290	synonymous SNV	BMJ37_RS09290:BMJ37_RS09290#NZ_CP018133.1#1836476:exon1:c.T471C:p.T157T,
NZ_CP018133.1	1836948	1836948	G	A	SNP	exonic	BMJ37_RS09290	nonsynonymous SNV	BMJ37_RS09290:BMJ37_RS09290#NZ_CP018133.1#1836476:exon1:c.G472A:p.V158I,
NZ_CP018133.1	1836953	1836953	T	C	SNP	exonic	BMJ37_RS09290	synonymous SNV	BMJ37_RS09290:BMJ37_RS09290#NZ_CP018133.1#1836476:exon1:c.T477C:p.H159H,
NZ_CP018133.1	1836962	1836962	C	A	SNP	exonic	BMJ37_RS09290	synonymous SNV	BMJ37_RS09290:BMJ37_RS09290#NZ_CP018133.1#1836476:exon1:c.C486A:p.G162G,
NZ_CP018133.1	1836968	1836968	T	C	SNP	exonic	BMJ37_RS09290	synonymous SNV	BMJ37_RS09290:BMJ37_RS09290#NZ_CP018133.1#1836476:exon1:c.T492C:p.L164L,
NZ_CP018133.1	1836974	1836974	C	T	SNP	exonic	BMJ37_RS09290	synonymous SNV	BMJ37_RS09290:BMJ37_RS09290#NZ_CP018133.1#1836476:exon1:c.C498T:p.H166H,
NZ_CP018133.1	1836986	1836986	A	G	SNP	exonic	BMJ37_RS09290	synonymous SNV	BMJ37_RS09290:BMJ37_RS09290#NZ_CP018133.1#1836476:exon1:c.A510G:p.K170K,
NZ_CP018133.1	1836992	1836992	C	T	SNP	exonic	BMJ37_RS09290	synonymous SNV	BMJ37_RS09290:BMJ37_RS09290#NZ_CP018133.1#1836476:exon1:c.C516T:p.Y172Y,
NZ_CP018133.1	1837010	1837010	C	T	SNP	exonic	BMJ37_RS09290	synonymous SNV	BMJ37_RS09290:BMJ37_RS09290#NZ_CP018133.1#1836476:exon1:c.C534T:p.N178N,
NZ_CP018133.1	1837016	1837016	G	T	SNP	exonic	BMJ37_RS09290	nonsynonymous SNV	BMJ37_RS09290:BMJ37_RS09290#NZ_CP018133.1#1836476:exon1:c.G540T:p.Q180H,
NZ_CP018133.1	1837022	1837022	C	T	SNP	exonic	BMJ37_RS09290	synonymous SNV	BMJ37_RS09290:BMJ37_RS09290#NZ_CP018133.1#1836476:exon1:c.C546T:p.I182I,
NZ_CP018133.1	1837028	1837028	C	T	SNP	exonic	BMJ37_RS09290	synonymous SNV	BMJ37_RS09290:BMJ37_RS09290#NZ_CP018133.1#1836476:exon1:c.C552T:p.A184A,
NZ_CP018133.1	1837031	1837031	T	C	SNP	exonic	BMJ37_RS09290	synonymous SNV	BMJ37_RS09290:BMJ37_RS09290#NZ_CP018133.1#1836476:exon1:c.T555C:p.D185D,
NZ_CP018133.1	1837037	1837037	A	G	SNP	exonic	BMJ37_RS09290	synonymous SNV	BMJ37_RS09290:BMJ37_RS09290#NZ_CP018133.1#1836476:exon1:c.A561G:p.Q187Q,
NZ_CP018133.1	1837049	1837049	T	C	SNP	exonic	BMJ37_RS09290	synonymous SNV	BMJ37_RS09290:BMJ37_RS09290#NZ_CP018133.1#1836476:exon1:c.T573C:p.N191N,
NZ_CP018133.1	1837052	1837052	C	A	SNP	exonic	BMJ37_RS09290	synonymous SNV	BMJ37_RS09290:BMJ37_RS09290#NZ_CP018133.1#1836476:exon1:c.C576A:p.A192A,
NZ_CP018133.1	1837055	1837055	G	A	SNP	exonic	BMJ37_RS09290	synonymous SNV	BMJ37_RS09290:BMJ37_RS09290#NZ_CP018133.1#1836476:exon1:c.G579A:p.T193T,
NZ_CP018133.1	1837065	1837065	G	A	SNP	exonic	BMJ37_RS09290	nonsynonymous SNV	BMJ37_RS09290:BMJ37_RS09290#NZ_CP018133.1#1836476:exon1:c.G589A:p.E197K,
NZ_CP018133.1	1837097	1837097	A	G	SNP	exonic	BMJ37_RS09290	synonymous SNV	BMJ37_RS09290:BMJ37_RS09290#NZ_CP018133.1#1836476:exon1:c.A621G:p.K207K,
NZ_CP018133.1	1837100	1837100	T	G	SNP	exonic	BMJ37_RS09290	synonymous SNV	BMJ37_RS09290:BMJ37_RS09290#NZ_CP018133.1#1836476:exon1:c.T624G:p.A208A,
NZ_CP018133.1	1837106	1837106	G	A	SNP	exonic	BMJ37_RS09290	synonymous SNV	BMJ37_RS09290:BMJ37_RS09290#NZ_CP018133.1#1836476:exon1:c.G630A:p.R210R,
NZ_CP018133.1	1837131	1837131	G	A	SNP	exonic	BMJ37_RS09290	nonsynonymous SNV	BMJ37_RS09290:BMJ37_RS09290#NZ_CP018133.1#1836476:exon1:c.G655A:p.G219S,
NZ_CP018133.1	1837148	1837148	C	T	SNP	exonic	BMJ37_RS09290	synonymous SNV	BMJ37_RS09290:BMJ37_RS09290#NZ_CP018133.1#1836476:exon1:c.C672T:p.H224H,
NZ_CP018133.1	1837151	1837151	A	G	SNP	exonic	BMJ37_RS09290	synonymous SNV	BMJ37_RS09290:BMJ37_RS09290#NZ_CP018133.1#1836476:exon1:c.A675G:p.S225S,
NZ_CP018133.1	1837154	1837154	C	T	SNP	exonic	BMJ37_RS09290	synonymous SNV	BMJ37_RS09290:BMJ37_RS09290#NZ_CP018133.1#1836476:exon1:c.C678T:p.D226D,
NZ_CP018133.1	1837161	1837161	C	T	SNP	exonic	BMJ37_RS09290	synonymous SNV	BMJ37_RS09290:BMJ37_RS09290#NZ_CP018133.1#1836476:exon1:c.C685T:p.L229L,
NZ_CP018133.1	1837172	1837172	G	A	SNP	exonic	BMJ37_RS09290	synonymous SNV	BMJ37_RS09290:BMJ37_RS09290#NZ_CP018133.1#1836476:exon1:c.G696A:p.K232K,
NZ_CP018133.1	1837208	1837208	C	G	SNP	exonic	BMJ37_RS09290	synonymous SNV	BMJ37_RS09290:BMJ37_RS09290#NZ_CP018133.1#1836476:exon1:c.C732G:p.L244L,
NZ_CP018133.1	1837223	1837223	C	T	SNP	exonic	BMJ37_RS09290	synonymous SNV	BMJ37_RS09290:BMJ37_RS09290#NZ_CP018133.1#1836476:exon1:c.C747T:p.A249A,
NZ_CP018133.1	1837226	1837226	C	T	SNP	exonic	BMJ37_RS09290	synonymous SNV	BMJ37_RS09290:BMJ37_RS09290#NZ_CP018133.1#1836476:exon1:c.C750T:p.D250D,
NZ_CP018133.1	1837232	1837232	G	A	SNP	exonic	BMJ37_RS09290	synonymous SNV	BMJ37_RS09290:BMJ37_RS09290#NZ_CP018133.1#1836476:exon1:c.G756A:p.V252V,
NZ_CP018133.1	1837235	1837235	C	T	SNP	exonic	BMJ37_RS09290	synonymous SNV	BMJ37_RS09290:BMJ37_RS09290#NZ_CP018133.1#1836476:exon1:c.C759T:p.T253T,
NZ_CP018133.1	1837241	1837241	G	T	SNP	exonic	BMJ37_RS09290	synonymous SNV	BMJ37_RS09290:BMJ37_RS09290#NZ_CP018133.1#1836476:exon1:c.G765T:p.P255P,
NZ_CP018133.1	1837250	1837250	T	C	SNP	exonic	BMJ37_RS09290	synonymous SNV	BMJ37_RS09290:BMJ37_RS09290#NZ_CP018133.1#1836476:exon1:c.T774C:p.Y258Y,
NZ_CP018133.1	1837256	1837256	A	G	SNP	exonic	BMJ37_RS09290	synonymous SNV	BMJ37_RS09290:BMJ37_RS09290#NZ_CP018133.1#1836476:exon1:c.A780G:p.E260E,
NZ_CP018133.1	1837259	1837259	G	T	SNP	exonic	BMJ37_RS09290	nonsynonymous SNV	BMJ37_RS09290:BMJ37_RS09290#NZ_CP018133.1#1836476:exon1:c.G783T:p.M261I,
NZ_CP018133.1	1837264	1837264	A	G	SNP	exonic	BMJ37_RS09290	nonsynonymous SNV	BMJ37_RS09290:BMJ37_RS09290#NZ_CP018133.1#1836476:exon1:c.A788G:p.K263R,
NZ_CP018133.1	1837289	1837289	C	A	SNP	exonic	BMJ37_RS09290	nonsynonymous SNV	BMJ37_RS09290:BMJ37_RS09290#NZ_CP018133.1#1836476:exon1:c.C813A:p.D271E,
NZ_CP018133.1	1837295	1837295	T	C	SNP	exonic	BMJ37_RS09290	synonymous SNV	BMJ37_RS09290:BMJ37_RS09290#NZ_CP018133.1#1836476:exon1:c.T819C:p.S273S,
NZ_CP018133.1	1837329	1837329	C	A	SNP	exonic	BMJ37_RS09290	nonsynonymous SNV	BMJ37_RS09290:BMJ37_RS09290#NZ_CP018133.1#1836476:exon1:c.C853A:p.Q285K,
NZ_CP018133.1	1837338	1837338	A	G	SNP	exonic	BMJ37_RS09290	nonsynonymous SNV	BMJ37_RS09290:BMJ37_RS09290#NZ_CP018133.1#1836476:exon1:c.A862G:p.K288E,
NZ_CP018133.1	1837367	1837367	A	T	SNP	exonic	BMJ37_RS09290	synonymous SNV	BMJ37_RS09290:BMJ37_RS09290#NZ_CP018133.1#1836476:exon1:c.A891T:p.I297I,
NZ_CP018133.1	1837385	1837385	C	T	SNP	exonic	BMJ37_RS09290	synonymous SNV	BMJ37_RS09290:BMJ37_RS09290#NZ_CP018133.1#1836476:exon1:c.C909T:p.V303V,
NZ_CP018133.1	1837388	1837388	C	T	SNP	exonic	BMJ37_RS09290	synonymous SNV	BMJ37_RS09290:BMJ37_RS09290#NZ_CP018133.1#1836476:exon1:c.C912T:p.G304G,
NZ_CP018133.1	1837389	1837389	C	T	SNP	exonic	BMJ37_RS09290	synonymous SNV	BMJ37_RS09290:BMJ37_RS09290#NZ_CP018133.1#1836476:exon1:c.C913T:p.L305L,
NZ_CP018133.1	1837509	1837509	A	T	SNP	exonic	BMJ37_RS09290	nonsynonymous SNV	BMJ37_RS09290:BMJ37_RS09290#NZ_CP018133.1#1836476:exon1:c.A1033T:p.T345S,
NZ_CP018133.1	1867865	1867865	G	C	SNP	exonic	BMJ37_RS09505	nonsynonymous SNV	BMJ37_RS09505:BMJ37_RS09505#NZ_CP018133.1#1867293:exon1:c.C11G:p.A4G,
NZ_CP018133.1	1876256	1876256	T	A	SNP	exonic	BMJ37_RS09535	nonsynonymous SNV	BMJ37_RS09535:BMJ37_RS09535#NZ_CP018133.1#1875803:exon1:c.T453A:p.D151E,
NZ_CP018133.1	1883356	1883356	G	A	SNP	exonic	BMJ37_RS09570	nonsynonymous SNV	BMJ37_RS09570:BMJ37_RS09570#NZ_CP018133.1#1882920:exon1:c.G436A:p.A146T,
NZ_CP018133.1	1898250	1898250	G	A	SNP	exonic	BMJ37_RS09635	nonsynonymous SNV	BMJ37_RS09635:BMJ37_RS09635#NZ_CP018133.1#1897714:exon1:c.C7325T:p.S2442F,
NZ_CP018133.1	1966088	1966088	A	C	SNP	intergenic	BMJ37_RS09765(dist=4407),BMJ37_RS09780(dist=14077)	-	-
NZ_CP018133.1	1976662	1976662	A	G	SNP	intergenic	BMJ37_RS09765(dist=14981),BMJ37_RS09780(dist=3503)	-	-
NZ_CP018133.1	1976766	1976766	C	G	SNP	intergenic	BMJ37_RS09765(dist=15085),BMJ37_RS09780(dist=3399)	-	-
NZ_CP018133.1	1976842	1976842	C	T	SNP	intergenic	BMJ37_RS09765(dist=15161),BMJ37_RS09780(dist=3323)	-	-
NZ_CP018133.1	1976956	1976956	C	T	SNP	intergenic	BMJ37_RS09765(dist=15275),BMJ37_RS09780(dist=3209)	-	-
NZ_CP018133.1	1976981	1976981	G	T	SNP	intergenic	BMJ37_RS09765(dist=15300),BMJ37_RS09780(dist=3184)	-	-
NZ_CP018133.1	1977031	1977031	A	G	SNP	intergenic	BMJ37_RS09765(dist=15350),BMJ37_RS09780(dist=3134)	-	-
NZ_CP018133.1	1977070	1977070	A	G	SNP	intergenic	BMJ37_RS09765(dist=15389),BMJ37_RS09780(dist=3095)	-	-
NZ_CP018133.1	1977178	1977178	C	G	SNP	intergenic	BMJ37_RS09765(dist=15497),BMJ37_RS09780(dist=2987)	-	-
NZ_CP018133.1	1977205	1977205	A	G	SNP	intergenic	BMJ37_RS09765(dist=15524),BMJ37_RS09780(dist=2960)	-	-
NZ_CP018133.1	1977272	1977272	C	T	SNP	intergenic	BMJ37_RS09765(dist=15591),BMJ37_RS09780(dist=2893)	-	-
NZ_CP018133.1	1977336	1977336	T	C	SNP	intergenic	BMJ37_RS09765(dist=15655),BMJ37_RS09780(dist=2829)	-	-
NZ_CP018133.1	1977364	1977364	C	A	SNP	intergenic	BMJ37_RS09765(dist=15683),BMJ37_RS09780(dist=2801)	-	-
NZ_CP018133.1	1977375	1977375	T	C	SNP	intergenic	BMJ37_RS09765(dist=15694),BMJ37_RS09780(dist=2790)	-	-
NZ_CP018133.1	1977424	1977424	G	A	SNP	intergenic	BMJ37_RS09765(dist=15743),BMJ37_RS09780(dist=2741)	-	-
NZ_CP018133.1	1977474	1977474	-	A	Insertion	intergenic	BMJ37_RS09765(dist=15793),BMJ37_RS09780(dist=2691)	-	-
NZ_CP018133.1	1991662	1991662	G	T	SNP	exonic	BMJ37_RS09785	nonsynonymous SNV	BMJ37_RS09785:BMJ37_RS09785#NZ_CP018133.1#1987887:exon1:c.C3885A:p.S1295R,
NZ_CP018133.1	1991755	1991755	G	A	SNP	exonic	BMJ37_RS09785	synonymous SNV	BMJ37_RS09785:BMJ37_RS09785#NZ_CP018133.1#1987887:exon1:c.C3792T:p.A1264A,
NZ_CP018133.1	1991776	1991776	A	G	SNP	exonic	BMJ37_RS09785	synonymous SNV	BMJ37_RS09785:BMJ37_RS09785#NZ_CP018133.1#1987887:exon1:c.T3771C:p.N1257N,
NZ_CP018133.1	1991777	1991777	T	C	SNP	exonic	BMJ37_RS09785	nonsynonymous SNV	BMJ37_RS09785:BMJ37_RS09785#NZ_CP018133.1#1987887:exon1:c.A3770G:p.N1257S,
NZ_CP018133.1	1991989	1991989	T	A	SNP	exonic	BMJ37_RS09785	synonymous SNV	BMJ37_RS09785:BMJ37_RS09785#NZ_CP018133.1#1987887:exon1:c.A3558T:p.I1186I,
NZ_CP018133.1	2008884	2008884	G	A	SNP	upstream;downstream	BMJ37_RS09855;BMJ37_RS09850,BMJ37_RS09860	-	-
NZ_CP018133.1	2029890	2029890	C	T	SNP	exonic	BMJ37_RS09950	synonymous SNV	BMJ37_RS09950:BMJ37_RS09950#NZ_CP018133.1#2029355:exon1:c.G1266A:p.K422K,
NZ_CP018133.1	2029893	2029893	A	T	SNP	exonic	BMJ37_RS09950	synonymous SNV	BMJ37_RS09950:BMJ37_RS09950#NZ_CP018133.1#2029355:exon1:c.T1263A:p.S421S,
NZ_CP018133.1	2029905	2029905	A	G	SNP	exonic	BMJ37_RS09950	synonymous SNV	BMJ37_RS09950:BMJ37_RS09950#NZ_CP018133.1#2029355:exon1:c.T1251C:p.L417L,
NZ_CP018133.1	2029911	2029911	A	T	SNP	exonic	BMJ37_RS09950	nonsynonymous SNV	BMJ37_RS09950:BMJ37_RS09950#NZ_CP018133.1#2029355:exon1:c.T1245A:p.D415E,
NZ_CP018133.1	2030082	2030082	A	G	SNP	exonic	BMJ37_RS09950	synonymous SNV	BMJ37_RS09950:BMJ37_RS09950#NZ_CP018133.1#2029355:exon1:c.T1074C:p.N358N,
NZ_CP018133.1	2030085	2030085	T	C	SNP	exonic	BMJ37_RS09950	synonymous SNV	BMJ37_RS09950:BMJ37_RS09950#NZ_CP018133.1#2029355:exon1:c.A1071G:p.V357V,
NZ_CP018133.1	2030094	2030094	C	T	SNP	exonic	BMJ37_RS09950	synonymous SNV	BMJ37_RS09950:BMJ37_RS09950#NZ_CP018133.1#2029355:exon1:c.G1062A:p.K354K,
NZ_CP018133.1	2030106	2030106	T	C	SNP	exonic	BMJ37_RS09950	synonymous SNV	BMJ37_RS09950:BMJ37_RS09950#NZ_CP018133.1#2029355:exon1:c.A1050G:p.E350E,
NZ_CP018133.1	2030109	2030109	C	T	SNP	exonic	BMJ37_RS09950	synonymous SNV	BMJ37_RS09950:BMJ37_RS09950#NZ_CP018133.1#2029355:exon1:c.G1047A:p.E349E,
NZ_CP018133.1	2030112	2030112	G	A	SNP	exonic	BMJ37_RS09950	synonymous SNV	BMJ37_RS09950:BMJ37_RS09950#NZ_CP018133.1#2029355:exon1:c.C1044T:p.I348I,
NZ_CP018133.1	2030118	2030118	T	C	SNP	exonic	BMJ37_RS09950	synonymous SNV	BMJ37_RS09950:BMJ37_RS09950#NZ_CP018133.1#2029355:exon1:c.A1038G:p.A346A,
NZ_CP018133.1	2030122	2030122	G	T	SNP	exonic	BMJ37_RS09950	nonsynonymous SNV	BMJ37_RS09950:BMJ37_RS09950#NZ_CP018133.1#2029355:exon1:c.C1034A:p.T345K,
NZ_CP018133.1	2030142	2030142	A	C	SNP	exonic	BMJ37_RS09950	synonymous SNV	BMJ37_RS09950:BMJ37_RS09950#NZ_CP018133.1#2029355:exon1:c.T1014G:p.V338V,
NZ_CP018133.1	2030187	2030187	T	C	SNP	exonic	BMJ37_RS09950	synonymous SNV	BMJ37_RS09950:BMJ37_RS09950#NZ_CP018133.1#2029355:exon1:c.A969G:p.P323P,
NZ_CP018133.1	2030241	2030241	T	A	SNP	exonic	BMJ37_RS09950	synonymous SNV	BMJ37_RS09950:BMJ37_RS09950#NZ_CP018133.1#2029355:exon1:c.A915T:p.L305L,
NZ_CP018133.1	2030250	2030250	G	A	SNP	exonic	BMJ37_RS09950	synonymous SNV	BMJ37_RS09950:BMJ37_RS09950#NZ_CP018133.1#2029355:exon1:c.C906T:p.G302G,
NZ_CP018133.1	2030297	2030297	T	G	SNP	exonic	BMJ37_RS09950	nonsynonymous SNV	BMJ37_RS09950:BMJ37_RS09950#NZ_CP018133.1#2029355:exon1:c.A859C:p.M287L,
NZ_CP018133.1	2030319	2030319	G	A	SNP	exonic	BMJ37_RS09950	synonymous SNV	BMJ37_RS09950:BMJ37_RS09950#NZ_CP018133.1#2029355:exon1:c.C837T:p.I279I,
NZ_CP018133.1	2030322	2030322	C	G	SNP	exonic	BMJ37_RS09950	synonymous SNV	BMJ37_RS09950:BMJ37_RS09950#NZ_CP018133.1#2029355:exon1:c.G834C:p.V278V,
NZ_CP018133.1	2030403	2030403	T	A	SNP	exonic	BMJ37_RS09950	synonymous SNV	BMJ37_RS09950:BMJ37_RS09950#NZ_CP018133.1#2029355:exon1:c.A753T:p.G251G,
NZ_CP018133.1	2030573	2030573	G	T	SNP	exonic	BMJ37_RS09950	nonsynonymous SNV	BMJ37_RS09950:BMJ37_RS09950#NZ_CP018133.1#2029355:exon1:c.C583A:p.Q195K,
NZ_CP018133.1	2029539	2029539	T	G	SNP	exonic	BMJ37_RS09950	synonymous SNV	BMJ37_RS09950:BMJ37_RS09950#NZ_CP018133.1#2029355:exon1:c.A1617C:p.I539I,
NZ_CP018133.1	2029542	2029542	G	C	SNP	exonic	BMJ37_RS09950	synonymous SNV	BMJ37_RS09950:BMJ37_RS09950#NZ_CP018133.1#2029355:exon1:c.C1614G:p.L538L,
NZ_CP018133.1	2029544	2029544	G	A	SNP	exonic	BMJ37_RS09950	nonsynonymous SNV	BMJ37_RS09950:BMJ37_RS09950#NZ_CP018133.1#2029355:exon1:c.C1612T:p.L538F,
NZ_CP018133.1	2029545	2029545	G	A	SNP	exonic	BMJ37_RS09950	synonymous SNV	BMJ37_RS09950:BMJ37_RS09950#NZ_CP018133.1#2029355:exon1:c.C1611T:p.H537H,
NZ_CP018133.1	2029551	2029551	T	C	SNP	exonic	BMJ37_RS09950	synonymous SNV	BMJ37_RS09950:BMJ37_RS09950#NZ_CP018133.1#2029355:exon1:c.A1605G:p.L535L,
NZ_CP018133.1	2029554	2029554	G	A	SNP	exonic	BMJ37_RS09950	synonymous SNV	BMJ37_RS09950:BMJ37_RS09950#NZ_CP018133.1#2029355:exon1:c.C1602T:p.N534N,
NZ_CP018133.1	2029560	2029560	C	T	SNP	exonic	BMJ37_RS09950	synonymous SNV	BMJ37_RS09950:BMJ37_RS09950#NZ_CP018133.1#2029355:exon1:c.G1596A:p.Q532Q,
NZ_CP018133.1	2029563	2029563	T	G	SNP	exonic	BMJ37_RS09950	synonymous SNV	BMJ37_RS09950:BMJ37_RS09950#NZ_CP018133.1#2029355:exon1:c.A1593C:p.T531T,
NZ_CP018133.1	2029569	2029569	G	A	SNP	exonic	BMJ37_RS09950	synonymous SNV	BMJ37_RS09950:BMJ37_RS09950#NZ_CP018133.1#2029355:exon1:c.C1587T:p.D529D,
NZ_CP018133.1	2029573	2029573	A	T	SNP	exonic	BMJ37_RS09950	nonsynonymous SNV	BMJ37_RS09950:BMJ37_RS09950#NZ_CP018133.1#2029355:exon1:c.T1583A:p.I528K,
NZ_CP018133.1	2029575	2029575	A	T	SNP	exonic	BMJ37_RS09950	synonymous SNV	BMJ37_RS09950:BMJ37_RS09950#NZ_CP018133.1#2029355:exon1:c.T1581A:p.A527A,
NZ_CP018133.1	2029578	2029578	G	A	SNP	exonic	BMJ37_RS09950	synonymous SNV	BMJ37_RS09950:BMJ37_RS09950#NZ_CP018133.1#2029355:exon1:c.C1578T:p.Y526Y,
NZ_CP018133.1	2029579	2029579	T	A	SNP	exonic	BMJ37_RS09950	nonsynonymous SNV	BMJ37_RS09950:BMJ37_RS09950#NZ_CP018133.1#2029355:exon1:c.A1577T:p.Y526F,
NZ_CP018133.1	2029586	2029586	A	C	SNP	exonic	BMJ37_RS09950	nonsynonymous SNV	BMJ37_RS09950:BMJ37_RS09950#NZ_CP018133.1#2029355:exon1:c.T1570G:p.S524A,
NZ_CP018133.1	2029587	2029587	C	A	SNP	exonic	BMJ37_RS09950	nonsynonymous SNV	BMJ37_RS09950:BMJ37_RS09950#NZ_CP018133.1#2029355:exon1:c.G1569T:p.K523N,
NZ_CP018133.1	2029590	2029590	A	T	SNP	exonic	BMJ37_RS09950	synonymous SNV	BMJ37_RS09950:BMJ37_RS09950#NZ_CP018133.1#2029355:exon1:c.T1566A:p.G522G,
NZ_CP018133.1	2029594	2029594	T	C	SNP	exonic	BMJ37_RS09950	nonsynonymous SNV	BMJ37_RS09950:BMJ37_RS09950#NZ_CP018133.1#2029355:exon1:c.A1562G:p.D521G,
NZ_CP018133.1	2029595	2029595	C	T	SNP	exonic	BMJ37_RS09950	nonsynonymous SNV	BMJ37_RS09950:BMJ37_RS09950#NZ_CP018133.1#2029355:exon1:c.G1561A:p.D521N,
NZ_CP018133.1	2029607	2029607	C	G	SNP	exonic	BMJ37_RS09950	nonsynonymous SNV	BMJ37_RS09950:BMJ37_RS09950#NZ_CP018133.1#2029355:exon1:c.G1549C:p.E517Q,
NZ_CP018133.1	2029608	2029608	C	A	SNP	exonic	BMJ37_RS09950	synonymous SNV	BMJ37_RS09950:BMJ37_RS09950#NZ_CP018133.1#2029355:exon1:c.G1548T:p.L516L,
NZ_CP018133.1	2029611	2029611	G	A	SNP	exonic	BMJ37_RS09950	synonymous SNV	BMJ37_RS09950:BMJ37_RS09950#NZ_CP018133.1#2029355:exon1:c.C1545T:p.N515N,
NZ_CP018133.1	2029614	2029614	G	C	SNP	exonic	BMJ37_RS09950	synonymous SNV	BMJ37_RS09950:BMJ37_RS09950#NZ_CP018133.1#2029355:exon1:c.C1542G:p.T514T,
NZ_CP018133.1	2029617	2029617	T	A	SNP	exonic	BMJ37_RS09950	nonsynonymous SNV	BMJ37_RS09950:BMJ37_RS09950#NZ_CP018133.1#2029355:exon1:c.A1539T:p.K513N,
NZ_CP018133.1	2029618	2029618	T	A	SNP	exonic	BMJ37_RS09950	nonsynonymous SNV	BMJ37_RS09950:BMJ37_RS09950#NZ_CP018133.1#2029355:exon1:c.A1538T:p.K513I,
NZ_CP018133.1	2029619	2029619	T	G	SNP	exonic	BMJ37_RS09950	nonsynonymous SNV	BMJ37_RS09950:BMJ37_RS09950#NZ_CP018133.1#2029355:exon1:c.A1537C:p.K513Q,
NZ_CP018133.1	2029620	2029620	T	G	SNP	exonic	BMJ37_RS09950	synonymous SNV	BMJ37_RS09950:BMJ37_RS09950#NZ_CP018133.1#2029355:exon1:c.A1536C:p.G512G,
NZ_CP018133.1	2029626	2029626	T	A	SNP	exonic	BMJ37_RS09950	synonymous SNV	BMJ37_RS09950:BMJ37_RS09950#NZ_CP018133.1#2029355:exon1:c.A1530T:p.P510P,
NZ_CP018133.1	2029627	2029627	G	C	SNP	exonic	BMJ37_RS09950	nonsynonymous SNV	BMJ37_RS09950:BMJ37_RS09950#NZ_CP018133.1#2029355:exon1:c.C1529G:p.P510R,
NZ_CP018133.1	2029630	2029630	G	T	SNP	exonic	BMJ37_RS09950	nonsynonymous SNV	BMJ37_RS09950:BMJ37_RS09950#NZ_CP018133.1#2029355:exon1:c.C1526A:p.T509N,
NZ_CP018133.1	2029638	2029638	A	G	SNP	exonic	BMJ37_RS09950	synonymous SNV	BMJ37_RS09950:BMJ37_RS09950#NZ_CP018133.1#2029355:exon1:c.T1518C:p.N506N,
NZ_CP018133.1	2029641	2029641	A	C	SNP	exonic	BMJ37_RS09950	nonsynonymous SNV	BMJ37_RS09950:BMJ37_RS09950#NZ_CP018133.1#2029355:exon1:c.T1515G:p.I505M,
NZ_CP018133.1	2029650	2029650	G	A	SNP	exonic	BMJ37_RS09950	synonymous SNV	BMJ37_RS09950:BMJ37_RS09950#NZ_CP018133.1#2029355:exon1:c.C1506T:p.D502D,
NZ_CP018133.1	2029653	2029653	C	T	SNP	exonic	BMJ37_RS09950	synonymous SNV	BMJ37_RS09950:BMJ37_RS09950#NZ_CP018133.1#2029355:exon1:c.G1503A:p.K501K,
NZ_CP018133.1	2029656	2029656	T	C	SNP	exonic	BMJ37_RS09950	synonymous SNV	BMJ37_RS09950:BMJ37_RS09950#NZ_CP018133.1#2029355:exon1:c.A1500G:p.L500L,
NZ_CP018133.1	2029658	2029658	A	T	SNP	exonic	BMJ37_RS09950	nonsynonymous SNV	BMJ37_RS09950:BMJ37_RS09950#NZ_CP018133.1#2029355:exon1:c.T1498A:p.L500I,
NZ_CP018133.1	2029659	2029659	G	A	SNP	exonic	BMJ37_RS09950	synonymous SNV	BMJ37_RS09950:BMJ37_RS09950#NZ_CP018133.1#2029355:exon1:c.C1497T:p.T499T,
NZ_CP018133.1	2029665	2029665	G	C	SNP	exonic	BMJ37_RS09950	synonymous SNV	BMJ37_RS09950:BMJ37_RS09950#NZ_CP018133.1#2029355:exon1:c.C1491G:p.V497V,
NZ_CP018133.1	2029671	2029671	A	G	SNP	exonic	BMJ37_RS09950	synonymous SNV	BMJ37_RS09950:BMJ37_RS09950#NZ_CP018133.1#2029355:exon1:c.T1485C:p.R495R,
NZ_CP018133.1	2029679	2029679	C	T	SNP	exonic	BMJ37_RS09950	nonsynonymous SNV	BMJ37_RS09950:BMJ37_RS09950#NZ_CP018133.1#2029355:exon1:c.G1477A:p.V493I,
NZ_CP018133.1	2029680	2029680	A	G	SNP	exonic	BMJ37_RS09950	synonymous SNV	BMJ37_RS09950:BMJ37_RS09950#NZ_CP018133.1#2029355:exon1:c.T1476C:p.D492D,
NZ_CP018133.1	2029684	2029684	C	T	SNP	exonic	BMJ37_RS09950	nonsynonymous SNV	BMJ37_RS09950:BMJ37_RS09950#NZ_CP018133.1#2029355:exon1:c.G1472A:p.R491K,
NZ_CP018133.1	2029688	2029688	T	C	SNP	exonic	BMJ37_RS09950	nonsynonymous SNV	BMJ37_RS09950:BMJ37_RS09950#NZ_CP018133.1#2029355:exon1:c.A1468G:p.I490V,
NZ_CP018133.1	2029691	2029691	G	T	SNP	exonic	BMJ37_RS09950	nonsynonymous SNV	BMJ37_RS09950:BMJ37_RS09950#NZ_CP018133.1#2029355:exon1:c.C1465A:p.Q489K,
NZ_CP018133.1	2029695	2029695	T	C	SNP	exonic	BMJ37_RS09950	synonymous SNV	BMJ37_RS09950:BMJ37_RS09950#NZ_CP018133.1#2029355:exon1:c.A1461G:p.K487K,
NZ_CP018133.1	2029698	2029698	A	T	SNP	exonic	BMJ37_RS09950	synonymous SNV	BMJ37_RS09950:BMJ37_RS09950#NZ_CP018133.1#2029355:exon1:c.T1458A:p.V486V,
NZ_CP018133.1	2029699	2029699	A	G	SNP	exonic	BMJ37_RS09950	nonsynonymous SNV	BMJ37_RS09950:BMJ37_RS09950#NZ_CP018133.1#2029355:exon1:c.T1457C:p.V486A,
NZ_CP018133.1	2029707	2029707	T	C	SNP	exonic	BMJ37_RS09950	synonymous SNV	BMJ37_RS09950:BMJ37_RS09950#NZ_CP018133.1#2029355:exon1:c.A1449G:p.K483K,
NZ_CP018133.1	2029713	2029713	A	C	SNP	exonic	BMJ37_RS09950	nonsynonymous SNV	BMJ37_RS09950:BMJ37_RS09950#NZ_CP018133.1#2029355:exon1:c.T1443G:p.N481K,
NZ_CP018133.1	2029716	2029716	T	A	SNP	exonic	BMJ37_RS09950	synonymous SNV	BMJ37_RS09950:BMJ37_RS09950#NZ_CP018133.1#2029355:exon1:c.A1440T:p.I480I,
NZ_CP018133.1	2029718	2029718	T	C	SNP	exonic	BMJ37_RS09950	nonsynonymous SNV	BMJ37_RS09950:BMJ37_RS09950#NZ_CP018133.1#2029355:exon1:c.A1438G:p.I480V,
NZ_CP018133.1	2029719	2029719	T	C	SNP	exonic	BMJ37_RS09950	synonymous SNV	BMJ37_RS09950:BMJ37_RS09950#NZ_CP018133.1#2029355:exon1:c.A1437G:p.E479E,
NZ_CP018133.1	2029724	2029724	C	A	SNP	exonic	BMJ37_RS09950	nonsynonymous SNV	BMJ37_RS09950:BMJ37_RS09950#NZ_CP018133.1#2029355:exon1:c.G1432T:p.V478F,
NZ_CP018133.1	2029725	2029725	A	G	SNP	exonic	BMJ37_RS09950	synonymous SNV	BMJ37_RS09950:BMJ37_RS09950#NZ_CP018133.1#2029355:exon1:c.T1431C:p.A477A,
NZ_CP018133.1	2030123	2030123	T	A	SNP	exonic	BMJ37_RS09950	nonsynonymous SNV	BMJ37_RS09950:BMJ37_RS09950#NZ_CP018133.1#2029355:exon1:c.A1033T:p.T345S,
NZ_CP018133.1	2030243	2030243	G	A	SNP	exonic	BMJ37_RS09950	synonymous SNV	BMJ37_RS09950:BMJ37_RS09950#NZ_CP018133.1#2029355:exon1:c.C913T:p.L305L,
NZ_CP018133.1	2030244	2030244	G	A	SNP	exonic	BMJ37_RS09950	synonymous SNV	BMJ37_RS09950:BMJ37_RS09950#NZ_CP018133.1#2029355:exon1:c.C912T:p.G304G,
NZ_CP018133.1	2030247	2030247	G	A	SNP	exonic	BMJ37_RS09950	synonymous SNV	BMJ37_RS09950:BMJ37_RS09950#NZ_CP018133.1#2029355:exon1:c.C909T:p.V303V,
NZ_CP018133.1	2030265	2030265	T	A	SNP	exonic	BMJ37_RS09950	synonymous SNV	BMJ37_RS09950:BMJ37_RS09950#NZ_CP018133.1#2029355:exon1:c.A891T:p.I297I,
NZ_CP018133.1	2030294	2030294	T	C	SNP	exonic	BMJ37_RS09950	nonsynonymous SNV	BMJ37_RS09950:BMJ37_RS09950#NZ_CP018133.1#2029355:exon1:c.A862G:p.K288E,
NZ_CP018133.1	2030303	2030303	G	T	SNP	exonic	BMJ37_RS09950	nonsynonymous SNV	BMJ37_RS09950:BMJ37_RS09950#NZ_CP018133.1#2029355:exon1:c.C853A:p.Q285K,
NZ_CP018133.1	2030337	2030337	A	G	SNP	exonic	BMJ37_RS09950	synonymous SNV	BMJ37_RS09950:BMJ37_RS09950#NZ_CP018133.1#2029355:exon1:c.T819C:p.S273S,
NZ_CP018133.1	2030343	2030343	G	T	SNP	exonic	BMJ37_RS09950	nonsynonymous SNV	BMJ37_RS09950:BMJ37_RS09950#NZ_CP018133.1#2029355:exon1:c.C813A:p.D271E,
NZ_CP018133.1	2030368	2030368	T	C	SNP	exonic	BMJ37_RS09950	nonsynonymous SNV	BMJ37_RS09950:BMJ37_RS09950#NZ_CP018133.1#2029355:exon1:c.A788G:p.K263R,
NZ_CP018133.1	2030373	2030373	C	A	SNP	exonic	BMJ37_RS09950	nonsynonymous SNV	BMJ37_RS09950:BMJ37_RS09950#NZ_CP018133.1#2029355:exon1:c.G783T:p.M261I,
NZ_CP018133.1	2030376	2030376	T	C	SNP	exonic	BMJ37_RS09950	synonymous SNV	BMJ37_RS09950:BMJ37_RS09950#NZ_CP018133.1#2029355:exon1:c.A780G:p.E260E,
NZ_CP018133.1	2030382	2030382	A	G	SNP	exonic	BMJ37_RS09950	synonymous SNV	BMJ37_RS09950:BMJ37_RS09950#NZ_CP018133.1#2029355:exon1:c.T774C:p.Y258Y,
NZ_CP018133.1	2030391	2030391	C	A	SNP	exonic	BMJ37_RS09950	synonymous SNV	BMJ37_RS09950:BMJ37_RS09950#NZ_CP018133.1#2029355:exon1:c.G765T:p.P255P,
NZ_CP018133.1	2030397	2030397	G	A	SNP	exonic	BMJ37_RS09950	synonymous SNV	BMJ37_RS09950:BMJ37_RS09950#NZ_CP018133.1#2029355:exon1:c.C759T:p.T253T,
NZ_CP018133.1	2030400	2030400	C	T	SNP	exonic	BMJ37_RS09950	synonymous SNV	BMJ37_RS09950:BMJ37_RS09950#NZ_CP018133.1#2029355:exon1:c.G756A:p.V252V,
NZ_CP018133.1	2030406	2030406	G	A	SNP	exonic	BMJ37_RS09950	synonymous SNV	BMJ37_RS09950:BMJ37_RS09950#NZ_CP018133.1#2029355:exon1:c.C750T:p.D250D,
NZ_CP018133.1	2030409	2030409	G	A	SNP	exonic	BMJ37_RS09950	synonymous SNV	BMJ37_RS09950:BMJ37_RS09950#NZ_CP018133.1#2029355:exon1:c.C747T:p.A249A,
NZ_CP018133.1	2030424	2030424	G	C	SNP	exonic	BMJ37_RS09950	synonymous SNV	BMJ37_RS09950:BMJ37_RS09950#NZ_CP018133.1#2029355:exon1:c.C732G:p.L244L,
NZ_CP018133.1	2030460	2030460	C	T	SNP	exonic	BMJ37_RS09950	synonymous SNV	BMJ37_RS09950:BMJ37_RS09950#NZ_CP018133.1#2029355:exon1:c.G696A:p.K232K,
NZ_CP018133.1	2030471	2030471	G	A	SNP	exonic	BMJ37_RS09950	synonymous SNV	BMJ37_RS09950:BMJ37_RS09950#NZ_CP018133.1#2029355:exon1:c.C685T:p.L229L,
NZ_CP018133.1	2030478	2030478	G	A	SNP	exonic	BMJ37_RS09950	synonymous SNV	BMJ37_RS09950:BMJ37_RS09950#NZ_CP018133.1#2029355:exon1:c.C678T:p.D226D,
NZ_CP018133.1	2030481	2030481	T	C	SNP	exonic	BMJ37_RS09950	synonymous SNV	BMJ37_RS09950:BMJ37_RS09950#NZ_CP018133.1#2029355:exon1:c.A675G:p.S225S,
NZ_CP018133.1	2030484	2030484	G	A	SNP	exonic	BMJ37_RS09950	synonymous SNV	BMJ37_RS09950:BMJ37_RS09950#NZ_CP018133.1#2029355:exon1:c.C672T:p.H224H,
NZ_CP018133.1	2030501	2030501	C	T	SNP	exonic	BMJ37_RS09950	nonsynonymous SNV	BMJ37_RS09950:BMJ37_RS09950#NZ_CP018133.1#2029355:exon1:c.G655A:p.G219S,
NZ_CP018133.1	2030526	2030526	C	T	SNP	exonic	BMJ37_RS09950	synonymous SNV	BMJ37_RS09950:BMJ37_RS09950#NZ_CP018133.1#2029355:exon1:c.G630A:p.R210R,
NZ_CP018133.1	2030532	2030532	A	C	SNP	exonic	BMJ37_RS09950	synonymous SNV	BMJ37_RS09950:BMJ37_RS09950#NZ_CP018133.1#2029355:exon1:c.T624G:p.A208A,
NZ_CP018133.1	2030535	2030535	T	C	SNP	exonic	BMJ37_RS09950	synonymous SNV	BMJ37_RS09950:BMJ37_RS09950#NZ_CP018133.1#2029355:exon1:c.A621G:p.K207K,
NZ_CP018133.1	2030567	2030567	C	T	SNP	exonic	BMJ37_RS09950	nonsynonymous SNV	BMJ37_RS09950:BMJ37_RS09950#NZ_CP018133.1#2029355:exon1:c.G589A:p.E197K,
NZ_CP018133.1	2030577	2030577	C	T	SNP	exonic	BMJ37_RS09950	synonymous SNV	BMJ37_RS09950:BMJ37_RS09950#NZ_CP018133.1#2029355:exon1:c.G579A:p.T193T,
NZ_CP018133.1	2030580	2030580	G	T	SNP	exonic	BMJ37_RS09950	synonymous SNV	BMJ37_RS09950:BMJ37_RS09950#NZ_CP018133.1#2029355:exon1:c.C576A:p.A192A,
NZ_CP018133.1	2030583	2030583	A	G	SNP	exonic	BMJ37_RS09950	synonymous SNV	BMJ37_RS09950:BMJ37_RS09950#NZ_CP018133.1#2029355:exon1:c.T573C:p.N191N,
NZ_CP018133.1	2030595	2030595	T	C	SNP	exonic	BMJ37_RS09950	synonymous SNV	BMJ37_RS09950:BMJ37_RS09950#NZ_CP018133.1#2029355:exon1:c.A561G:p.Q187Q,
NZ_CP018133.1	2030601	2030601	A	G	SNP	exonic	BMJ37_RS09950	synonymous SNV	BMJ37_RS09950:BMJ37_RS09950#NZ_CP018133.1#2029355:exon1:c.T555C:p.D185D,
NZ_CP018133.1	2030604	2030604	G	A	SNP	exonic	BMJ37_RS09950	synonymous SNV	BMJ37_RS09950:BMJ37_RS09950#NZ_CP018133.1#2029355:exon1:c.C552T:p.A184A,
NZ_CP018133.1	2030610	2030610	G	A	SNP	exonic	BMJ37_RS09950	synonymous SNV	BMJ37_RS09950:BMJ37_RS09950#NZ_CP018133.1#2029355:exon1:c.C546T:p.I182I,
NZ_CP018133.1	2030616	2030616	C	A	SNP	exonic	BMJ37_RS09950	nonsynonymous SNV	BMJ37_RS09950:BMJ37_RS09950#NZ_CP018133.1#2029355:exon1:c.G540T:p.Q180H,
NZ_CP018133.1	2030622	2030622	G	A	SNP	exonic	BMJ37_RS09950	synonymous SNV	BMJ37_RS09950:BMJ37_RS09950#NZ_CP018133.1#2029355:exon1:c.C534T:p.N178N,
NZ_CP018133.1	2030640	2030640	G	A	SNP	exonic	BMJ37_RS09950	synonymous SNV	BMJ37_RS09950:BMJ37_RS09950#NZ_CP018133.1#2029355:exon1:c.C516T:p.Y172Y,
NZ_CP018133.1	2030646	2030646	T	C	SNP	exonic	BMJ37_RS09950	synonymous SNV	BMJ37_RS09950:BMJ37_RS09950#NZ_CP018133.1#2029355:exon1:c.A510G:p.K170K,
NZ_CP018133.1	2030658	2030658	G	A	SNP	exonic	BMJ37_RS09950	synonymous SNV	BMJ37_RS09950:BMJ37_RS09950#NZ_CP018133.1#2029355:exon1:c.C498T:p.H166H,
NZ_CP018133.1	2030664	2030664	A	G	SNP	exonic	BMJ37_RS09950	synonymous SNV	BMJ37_RS09950:BMJ37_RS09950#NZ_CP018133.1#2029355:exon1:c.T492C:p.L164L,
NZ_CP018133.1	2030670	2030670	G	T	SNP	exonic	BMJ37_RS09950	synonymous SNV	BMJ37_RS09950:BMJ37_RS09950#NZ_CP018133.1#2029355:exon1:c.C486A:p.G162G,
NZ_CP018133.1	2030679	2030679	A	G	SNP	exonic	BMJ37_RS09950	synonymous SNV	BMJ37_RS09950:BMJ37_RS09950#NZ_CP018133.1#2029355:exon1:c.T477C:p.H159H,
NZ_CP018133.1	2030684	2030684	C	T	SNP	exonic	BMJ37_RS09950	nonsynonymous SNV	BMJ37_RS09950:BMJ37_RS09950#NZ_CP018133.1#2029355:exon1:c.G472A:p.V158I,
NZ_CP018133.1	2030685	2030685	A	G	SNP	exonic	BMJ37_RS09950	synonymous SNV	BMJ37_RS09950:BMJ37_RS09950#NZ_CP018133.1#2029355:exon1:c.T471C:p.T157T,
NZ_CP018133.1	2030690	2030690	C	T	SNP	exonic	BMJ37_RS09950	nonsynonymous SNV	BMJ37_RS09950:BMJ37_RS09950#NZ_CP018133.1#2029355:exon1:c.G466A:p.D156N,
NZ_CP018133.1	2030700	2030700	T	C	SNP	exonic	BMJ37_RS09950	synonymous SNV	BMJ37_RS09950:BMJ37_RS09950#NZ_CP018133.1#2029355:exon1:c.A456G:p.K152K,
NZ_CP018133.1	2047979	2047979	C	G	SNP	exonic	BMJ37_RS10080	nonsynonymous SNV	BMJ37_RS10080:BMJ37_RS10080#NZ_CP018133.1#2047516:exon1:c.C463G:p.H155D,
NZ_CP018133.1	2050165	2050165	T	C	SNP	exonic	BMJ37_RS10085	nonsynonymous SNV	BMJ37_RS10085:BMJ37_RS10085#NZ_CP018133.1#2049099:exon1:c.T1066C:p.Y356H,
NZ_CP018133.1	2174370	2174370	T	G	SNP	exonic	BMJ37_RS10870	synonymous SNV	BMJ37_RS10870:BMJ37_RS10870#NZ_CP018133.1#2174294:exon1:c.A474C:p.T158T,
NZ_CP018133.1	2174415	2174415	T	C	SNP	exonic	BMJ37_RS10870	synonymous SNV	BMJ37_RS10870:BMJ37_RS10870#NZ_CP018133.1#2174294:exon1:c.A429G:p.G143G,
NZ_CP018133.1	2174423	2174423	T	C	SNP	exonic	BMJ37_RS10870	nonsynonymous SNV	BMJ37_RS10870:BMJ37_RS10870#NZ_CP018133.1#2174294:exon1:c.A421G:p.M141V,
NZ_CP018133.1	2174424	2174424	T	C	SNP	exonic	BMJ37_RS10870	synonymous SNV	BMJ37_RS10870:BMJ37_RS10870#NZ_CP018133.1#2174294:exon1:c.A420G:p.E140E,
NZ_CP018133.1	2174427	2174427	A	C	SNP	exonic	BMJ37_RS10870	synonymous SNV	BMJ37_RS10870:BMJ37_RS10870#NZ_CP018133.1#2174294:exon1:c.T417G:p.P139P,
NZ_CP018133.1	2174496	2174496	C	A	SNP	exonic	BMJ37_RS10870	synonymous SNV	BMJ37_RS10870:BMJ37_RS10870#NZ_CP018133.1#2174294:exon1:c.G348T:p.P116P,
NZ_CP018133.1	2174552	2174552	T	C	SNP	exonic	BMJ37_RS10870	nonsynonymous SNV	BMJ37_RS10870:BMJ37_RS10870#NZ_CP018133.1#2174294:exon1:c.A292G:p.M98V,
NZ_CP018133.1	2174655	2174655	G	A	SNP	exonic	BMJ37_RS10870	synonymous SNV	BMJ37_RS10870:BMJ37_RS10870#NZ_CP018133.1#2174294:exon1:c.C189T:p.Y63Y,
NZ_CP018133.1	2174697	2174697	T	G	SNP	exonic	BMJ37_RS10870	synonymous SNV	BMJ37_RS10870:BMJ37_RS10870#NZ_CP018133.1#2174294:exon1:c.A147C:p.S49S,
NZ_CP018133.1	2174729	2174729	G	T	SNP	exonic	BMJ37_RS10870	nonsynonymous SNV	BMJ37_RS10870:BMJ37_RS10870#NZ_CP018133.1#2174294:exon1:c.C115A:p.L39I,
NZ_CP018133.1	2174730	2174730	G	A	SNP	exonic	BMJ37_RS10870	synonymous SNV	BMJ37_RS10870:BMJ37_RS10870#NZ_CP018133.1#2174294:exon1:c.C114T:p.F38F,
NZ_CP018133.1	2174820	2174820	T	C	SNP	exonic	BMJ37_RS10870	synonymous SNV	BMJ37_RS10870:BMJ37_RS10870#NZ_CP018133.1#2174294:exon1:c.A24G:p.G8G,
NZ_CP018133.1	2174823	2174823	T	C	SNP	exonic	BMJ37_RS10870	synonymous SNV	BMJ37_RS10870:BMJ37_RS10870#NZ_CP018133.1#2174294:exon1:c.A21G:p.T7T,
NZ_CP018133.1	2174924	2174924	G	A	SNP	upstream;downstream	BMJ37_RS10865,BMJ37_RS10870;BMJ37_RS10875,BMJ37_RS10880	-	-
NZ_CP018133.1	2175079	2175079	T	C	SNP	exonic	BMJ37_RS10875	synonymous SNV	BMJ37_RS10875:BMJ37_RS10875#NZ_CP018133.1#2174931:exon1:c.A90G:p.T30T,
NZ_CP018133.1	2175091	2175091	A	G	SNP	exonic	BMJ37_RS10875	synonymous SNV	BMJ37_RS10875:BMJ37_RS10875#NZ_CP018133.1#2174931:exon1:c.T78C:p.C26C,
NZ_CP018133.1	2176985	2176985	G	T	SNP	exonic	BMJ37_RS10885	nonsynonymous SNV	BMJ37_RS10885:BMJ37_RS10885#NZ_CP018133.1#2176738:exon1:c.C2001A:p.D667E,
NZ_CP018133.1	2179468	2179468	-	T	Insertion	exonic	BMJ37_RS10890	frameshift insertion	BMJ37_RS10890:BMJ37_RS10890#NZ_CP018133.1#2179083:exon1:c.122dupA:p.Q41fs,
NZ_CP018133.1	2232238	2232238	C	-	Deletion	upstream;downstream	BMJ37_RS11185,BMJ37_RS11190;BMJ37_RS11195	-	-
NZ_CP018133.1	2282001	2282001	G	T	SNP	exonic	BMJ37_RS11475	synonymous SNV	BMJ37_RS11475:BMJ37_RS11475#NZ_CP018133.1#2281817:exon1:c.C270A:p.A90A,
NZ_CP018133.1	2367859	2367859	A	G	SNP	exonic	BMJ37_RS11730	nonsynonymous SNV	BMJ37_RS11730:BMJ37_RS11730#NZ_CP018133.1#2364890:exon1:c.T9623C:p.V3208A,
NZ_CP018133.1	2367907	2367907	A	G	SNP	exonic	BMJ37_RS11730	nonsynonymous SNV	BMJ37_RS11730:BMJ37_RS11730#NZ_CP018133.1#2364890:exon1:c.T9575C:p.V3192A,
NZ_CP018133.1	2367908	2367908	C	T	SNP	exonic	BMJ37_RS11730	nonsynonymous SNV	BMJ37_RS11730:BMJ37_RS11730#NZ_CP018133.1#2364890:exon1:c.G9574A:p.V3192M,
NZ_CP018133.1	2367921	2367921	T	A	SNP	exonic	BMJ37_RS11730	synonymous SNV	BMJ37_RS11730:BMJ37_RS11730#NZ_CP018133.1#2364890:exon1:c.A9561T:p.V3187V,
NZ_CP018133.1	2367924	2367924	A	G	SNP	exonic	BMJ37_RS11730	synonymous SNV	BMJ37_RS11730:BMJ37_RS11730#NZ_CP018133.1#2364890:exon1:c.T9558C:p.L3186L,
NZ_CP018133.1	2367972	2367972	G	T	SNP	exonic	BMJ37_RS11730	synonymous SNV	BMJ37_RS11730:BMJ37_RS11730#NZ_CP018133.1#2364890:exon1:c.C9510A:p.G3170G,
NZ_CP018133.1	2368084	2368084	G	T	SNP	exonic	BMJ37_RS11730	nonsynonymous SNV	BMJ37_RS11730:BMJ37_RS11730#NZ_CP018133.1#2364890:exon1:c.C9398A:p.A3133D,
NZ_CP018133.1	2368085	2368085	C	T	SNP	exonic	BMJ37_RS11730	nonsynonymous SNV	BMJ37_RS11730:BMJ37_RS11730#NZ_CP018133.1#2364890:exon1:c.G9397A:p.A3133T,
NZ_CP018133.1	2368113	2368113	G	A	SNP	exonic	BMJ37_RS11730	synonymous SNV	BMJ37_RS11730:BMJ37_RS11730#NZ_CP018133.1#2364890:exon1:c.C9369T:p.H3123H,
NZ_CP018133.1	2368116	2368116	C	G	SNP	exonic	BMJ37_RS11730	synonymous SNV	BMJ37_RS11730:BMJ37_RS11730#NZ_CP018133.1#2364890:exon1:c.G9366C:p.A3122A,
NZ_CP018133.1	2368122	2368122	A	G	SNP	exonic	BMJ37_RS11730	synonymous SNV	BMJ37_RS11730:BMJ37_RS11730#NZ_CP018133.1#2364890:exon1:c.T9360C:p.N3120N,
NZ_CP018133.1	2368224	2368224	G	A	SNP	exonic	BMJ37_RS11730	synonymous SNV	BMJ37_RS11730:BMJ37_RS11730#NZ_CP018133.1#2364890:exon1:c.C9258T:p.F3086F,
NZ_CP018133.1	2368294	2368294	T	C	SNP	exonic	BMJ37_RS11730	nonsynonymous SNV	BMJ37_RS11730:BMJ37_RS11730#NZ_CP018133.1#2364890:exon1:c.A9188G:p.K3063R,
NZ_CP018133.1	2368295	2368295	T	C	SNP	exonic	BMJ37_RS11730	nonsynonymous SNV	BMJ37_RS11730:BMJ37_RS11730#NZ_CP018133.1#2364890:exon1:c.A9187G:p.K3063E,
NZ_CP018133.1	2368309	2368309	T	C	SNP	exonic	BMJ37_RS11730	nonsynonymous SNV	BMJ37_RS11730:BMJ37_RS11730#NZ_CP018133.1#2364890:exon1:c.A9173G:p.K3058R,
NZ_CP018133.1	2374154	2374154	C	A	SNP	exonic	BMJ37_RS11730	nonsynonymous SNV	BMJ37_RS11730:BMJ37_RS11730#NZ_CP018133.1#2364890:exon1:c.G3328T:p.A1110S,
NZ_CP018133.1	2374197	2374197	C	G	SNP	exonic	BMJ37_RS11730	nonsynonymous SNV	BMJ37_RS11730:BMJ37_RS11730#NZ_CP018133.1#2364890:exon1:c.G3285C:p.E1095D,
NZ_CP018133.1	2374230	2374230	G	C	SNP	exonic	BMJ37_RS11730	synonymous SNV	BMJ37_RS11730:BMJ37_RS11730#NZ_CP018133.1#2364890:exon1:c.C3252G:p.P1084P,
NZ_CP018133.1	2374245	2374245	C	A	SNP	exonic	BMJ37_RS11730	synonymous SNV	BMJ37_RS11730:BMJ37_RS11730#NZ_CP018133.1#2364890:exon1:c.G3237T:p.A1079A,
NZ_CP018133.1	2374270	2374270	C	T	SNP	exonic	BMJ37_RS11730	nonsynonymous SNV	BMJ37_RS11730:BMJ37_RS11730#NZ_CP018133.1#2364890:exon1:c.G3212A:p.G1071D,
NZ_CP018133.1	2374365	2374365	C	T	SNP	exonic	BMJ37_RS11730	synonymous SNV	BMJ37_RS11730:BMJ37_RS11730#NZ_CP018133.1#2364890:exon1:c.G3117A:p.Q1039Q,
NZ_CP018133.1	2374370	2374370	C	A	SNP	exonic	BMJ37_RS11730	nonsynonymous SNV	BMJ37_RS11730:BMJ37_RS11730#NZ_CP018133.1#2364890:exon1:c.G3112T:p.V1038F,
NZ_CP018133.1	2374381	2374381	G	C	SNP	exonic	BMJ37_RS11730	nonsynonymous SNV	BMJ37_RS11730:BMJ37_RS11730#NZ_CP018133.1#2364890:exon1:c.C3101G:p.A1034G,
NZ_CP018133.1	2374418	2374418	G	A	SNP	exonic	BMJ37_RS11730	nonsynonymous SNV	BMJ37_RS11730:BMJ37_RS11730#NZ_CP018133.1#2364890:exon1:c.C3064T:p.P1022S,
NZ_CP018133.1	2374568	2374568	A	G	SNP	exonic	BMJ37_RS11730	synonymous SNV	BMJ37_RS11730:BMJ37_RS11730#NZ_CP018133.1#2364890:exon1:c.T2914C:p.L972L,
NZ_CP018133.1	2374620	2374620	C	G	SNP	exonic	BMJ37_RS11730	synonymous SNV	BMJ37_RS11730:BMJ37_RS11730#NZ_CP018133.1#2364890:exon1:c.G2862C:p.A954A,
NZ_CP018133.1	2374664	2374664	C	T	SNP	exonic	BMJ37_RS11730	nonsynonymous SNV	BMJ37_RS11730:BMJ37_RS11730#NZ_CP018133.1#2364890:exon1:c.G2818A:p.E940K,
NZ_CP018133.1	2374743	2374743	A	G	SNP	exonic	BMJ37_RS11730	synonymous SNV	BMJ37_RS11730:BMJ37_RS11730#NZ_CP018133.1#2364890:exon1:c.T2739C:p.T913T,
NZ_CP018133.1	2374773	2374773	A	G	SNP	exonic	BMJ37_RS11730	synonymous SNV	BMJ37_RS11730:BMJ37_RS11730#NZ_CP018133.1#2364890:exon1:c.T2709C:p.H903H,
NZ_CP018133.1	2374776	2374776	T	C	SNP	exonic	BMJ37_RS11730	synonymous SNV	BMJ37_RS11730:BMJ37_RS11730#NZ_CP018133.1#2364890:exon1:c.A2706G:p.L902L,
NZ_CP018133.1	2374839	2374839	G	C	SNP	exonic	BMJ37_RS11730	nonsynonymous SNV	BMJ37_RS11730:BMJ37_RS11730#NZ_CP018133.1#2364890:exon1:c.C2643G:p.S881R,
NZ_CP018133.1	2374854	2374854	G	A	SNP	exonic	BMJ37_RS11730	synonymous SNV	BMJ37_RS11730:BMJ37_RS11730#NZ_CP018133.1#2364890:exon1:c.C2628T:p.F876F,
NZ_CP018133.1	2374943	2374943	C	A	SNP	exonic	BMJ37_RS11730	nonsynonymous SNV	BMJ37_RS11730:BMJ37_RS11730#NZ_CP018133.1#2364890:exon1:c.G2539T:p.A847S,
NZ_CP018133.1	2374948	2374948	G	A	SNP	exonic	BMJ37_RS11730	nonsynonymous SNV	BMJ37_RS11730:BMJ37_RS11730#NZ_CP018133.1#2364890:exon1:c.C2534T:p.P845L,
NZ_CP018133.1	2374949	2374949	G	A	SNP	exonic	BMJ37_RS11730	nonsynonymous SNV	BMJ37_RS11730:BMJ37_RS11730#NZ_CP018133.1#2364890:exon1:c.C2533T:p.P845S,
NZ_CP018133.1	2374965	2374965	A	G	SNP	exonic	BMJ37_RS11730	synonymous SNV	BMJ37_RS11730:BMJ37_RS11730#NZ_CP018133.1#2364890:exon1:c.T2517C:p.A839A,
NZ_CP018133.1	2374966	2374966	G	A	SNP	exonic	BMJ37_RS11730	nonsynonymous SNV	BMJ37_RS11730:BMJ37_RS11730#NZ_CP018133.1#2364890:exon1:c.C2516T:p.A839V,
NZ_CP018133.1	2374969	2374969	G	T	SNP	exonic	BMJ37_RS11730	nonsynonymous SNV	BMJ37_RS11730:BMJ37_RS11730#NZ_CP018133.1#2364890:exon1:c.C2513A:p.P838Q,
NZ_CP018133.1	2374982	2374982	A	G	SNP	exonic	BMJ37_RS11730	nonsynonymous SNV	BMJ37_RS11730:BMJ37_RS11730#NZ_CP018133.1#2364890:exon1:c.T2500C:p.S834P,
NZ_CP018133.1	2375025	2375025	G	A	SNP	exonic	BMJ37_RS11730	synonymous SNV	BMJ37_RS11730:BMJ37_RS11730#NZ_CP018133.1#2364890:exon1:c.C2457T:p.I819I,
NZ_CP018133.1	2375026	2375026	A	G	SNP	exonic	BMJ37_RS11730	nonsynonymous SNV	BMJ37_RS11730:BMJ37_RS11730#NZ_CP018133.1#2364890:exon1:c.T2456C:p.I819T,
NZ_CP018133.1	2375032	2375032	T	G	SNP	exonic	BMJ37_RS11730	nonsynonymous SNV	BMJ37_RS11730:BMJ37_RS11730#NZ_CP018133.1#2364890:exon1:c.A2450C:p.D817A,
NZ_CP018133.1	2375046	2375046	T	C	SNP	exonic	BMJ37_RS11730	synonymous SNV	BMJ37_RS11730:BMJ37_RS11730#NZ_CP018133.1#2364890:exon1:c.A2436G:p.K812K,
NZ_CP018133.1	2375104	2375104	A	G	SNP	exonic	BMJ37_RS11730	nonsynonymous SNV	BMJ37_RS11730:BMJ37_RS11730#NZ_CP018133.1#2364890:exon1:c.T2378C:p.L793P,
NZ_CP018133.1	2375127	2375127	C	T	SNP	exonic	BMJ37_RS11730	synonymous SNV	BMJ37_RS11730:BMJ37_RS11730#NZ_CP018133.1#2364890:exon1:c.G2355A:p.E785E,
NZ_CP018133.1	2375143	2375143	C	T	SNP	exonic	BMJ37_RS11730	nonsynonymous SNV	BMJ37_RS11730:BMJ37_RS11730#NZ_CP018133.1#2364890:exon1:c.G2339A:p.S780N,
NZ_CP018133.1	2375148	2375148	A	G	SNP	exonic	BMJ37_RS11730	synonymous SNV	BMJ37_RS11730:BMJ37_RS11730#NZ_CP018133.1#2364890:exon1:c.T2334C:p.L778L,
NZ_CP018133.1	2375158	2375158	A	G	SNP	exonic	BMJ37_RS11730	nonsynonymous SNV	BMJ37_RS11730:BMJ37_RS11730#NZ_CP018133.1#2364890:exon1:c.T2324C:p.V775A,
NZ_CP018133.1	2375179	2375179	C	G	SNP	exonic	BMJ37_RS11730	nonsynonymous SNV	BMJ37_RS11730:BMJ37_RS11730#NZ_CP018133.1#2364890:exon1:c.G2303C:p.G768A,
NZ_CP018133.1	2375220	2375220	A	G	SNP	exonic	BMJ37_RS11730	synonymous SNV	BMJ37_RS11730:BMJ37_RS11730#NZ_CP018133.1#2364890:exon1:c.T2262C:p.L754L,
NZ_CP018133.1	2432094	2432094	G	A	SNP	exonic	BMJ37_RS12005	synonymous SNV	BMJ37_RS12005:BMJ37_RS12005#NZ_CP018133.1#2431343:exon1:c.C981T:p.G327G,
NZ_CP018133.1	2434623	2434623	G	A	SNP	exonic	BMJ37_RS12020	synonymous SNV	BMJ37_RS12020:BMJ37_RS12020#NZ_CP018133.1#2434493:exon1:c.C1773T:p.I591I,
NZ_CP018133.1	2435650	2435650	G	T	SNP	exonic	BMJ37_RS12020	nonsynonymous SNV	BMJ37_RS12020:BMJ37_RS12020#NZ_CP018133.1#2434493:exon1:c.C746A:p.P249Q,
NZ_CP018133.1	2436805	2436805	G	A	SNP	exonic	BMJ37_RS12025	nonsynonymous SNV	BMJ37_RS12025:BMJ37_RS12025#NZ_CP018133.1#2436538:exon1:c.C625T:p.R209C,
NZ_CP018133.1	2437107	2437107	T	A	SNP	exonic	BMJ37_RS12025	nonsynonymous SNV	BMJ37_RS12025:BMJ37_RS12025#NZ_CP018133.1#2436538:exon1:c.A323T:p.E108V,
NZ_CP018133.1	2524081	2524081	G	T	SNP	exonic	BMJ37_RS12560	synonymous SNV	BMJ37_RS12560:BMJ37_RS12560#NZ_CP018133.1#2523645:exon1:c.C882A:p.G294G,
NZ_CP018133.1	2524117	2524117	A	G	SNP	exonic	BMJ37_RS12560	synonymous SNV	BMJ37_RS12560:BMJ37_RS12560#NZ_CP018133.1#2523645:exon1:c.T846C:p.F282F,
NZ_CP018133.1	2524278	2524278	G	A	SNP	exonic	BMJ37_RS12560	synonymous SNV	BMJ37_RS12560:BMJ37_RS12560#NZ_CP018133.1#2523645:exon1:c.C685T:p.L229L,
NZ_CP018133.1	2524288	2524288	G	A	SNP	exonic	BMJ37_RS12560	synonymous SNV	BMJ37_RS12560:BMJ37_RS12560#NZ_CP018133.1#2523645:exon1:c.C675T:p.F225F,
NZ_CP018133.1	2524299	2524299	C	T	SNP	exonic	BMJ37_RS12560	nonsynonymous SNV	BMJ37_RS12560:BMJ37_RS12560#NZ_CP018133.1#2523645:exon1:c.G664A:p.E222K,
NZ_CP018133.1	2524356	2524356	C	T	SNP	exonic	BMJ37_RS12560	nonsynonymous SNV	BMJ37_RS12560:BMJ37_RS12560#NZ_CP018133.1#2523645:exon1:c.G607A:p.D203N,
NZ_CP018133.1	2524561	2524561	C	T	SNP	exonic	BMJ37_RS12560	synonymous SNV	BMJ37_RS12560:BMJ37_RS12560#NZ_CP018133.1#2523645:exon1:c.G402A:p.G134G,
NZ_CP018133.1	2524591	2524591	C	G	SNP	exonic	BMJ37_RS12560	nonsynonymous SNV	BMJ37_RS12560:BMJ37_RS12560#NZ_CP018133.1#2523645:exon1:c.G372C:p.M124I,
NZ_CP018133.1	2524609	2524609	T	C	SNP	exonic	BMJ37_RS12560	nonsynonymous SNV	BMJ37_RS12560:BMJ37_RS12560#NZ_CP018133.1#2523645:exon1:c.A354G:p.I118M,
NZ_CP018133.1	2524624	2524624	T	A	SNP	exonic	BMJ37_RS12560	synonymous SNV	BMJ37_RS12560:BMJ37_RS12560#NZ_CP018133.1#2523645:exon1:c.A339T:p.A113A,
NZ_CP018133.1	2524732	2524732	T	A	SNP	exonic	BMJ37_RS12560	synonymous SNV	BMJ37_RS12560:BMJ37_RS12560#NZ_CP018133.1#2523645:exon1:c.A231T:p.V77V,
NZ_CP018133.1	2524735	2524735	C	G	SNP	exonic	BMJ37_RS12560	synonymous SNV	BMJ37_RS12560:BMJ37_RS12560#NZ_CP018133.1#2523645:exon1:c.G228C:p.A76A,
NZ_CP018133.1	2524870	2524870	A	G	SNP	exonic	BMJ37_RS12560	synonymous SNV	BMJ37_RS12560:BMJ37_RS12560#NZ_CP018133.1#2523645:exon1:c.T93C:p.H31H,
NZ_CP018133.1	2525207	2525207	T	C	SNP	exonic	BMJ37_RS12565	nonsynonymous SNV	BMJ37_RS12565:BMJ37_RS12565#NZ_CP018133.1#2525084:exon1:c.A325G:p.T109A,
NZ_CP018133.1	2525223	2525223	G	A	SNP	exonic	BMJ37_RS12565	synonymous SNV	BMJ37_RS12565:BMJ37_RS12565#NZ_CP018133.1#2525084:exon1:c.C309T:p.I103I,
NZ_CP018133.1	2525267	2525267	C	T	SNP	exonic	BMJ37_RS12565	nonsynonymous SNV	BMJ37_RS12565:BMJ37_RS12565#NZ_CP018133.1#2525084:exon1:c.G265A:p.V89I,
NZ_CP018133.1	2525318	2525318	T	C	SNP	exonic	BMJ37_RS12565	nonsynonymous SNV	BMJ37_RS12565:BMJ37_RS12565#NZ_CP018133.1#2525084:exon1:c.A214G:p.N72D,
NZ_CP018133.1	2543163	2543163	A	G	SNP	exonic	BMJ37_RS12655	synonymous SNV	BMJ37_RS12655:BMJ37_RS12655#NZ_CP018133.1#2542685:exon1:c.T1875C:p.G625G,
NZ_CP018133.1	2545269	2545269	A	G	SNP	exonic	BMJ37_RS12660	synonymous SNV	BMJ37_RS12660:BMJ37_RS12660#NZ_CP018133.1#2545037:exon1:c.T339C:p.V113V,
NZ_CP018133.1	2545281	2545281	A	G	SNP	exonic	BMJ37_RS12660	synonymous SNV	BMJ37_RS12660:BMJ37_RS12660#NZ_CP018133.1#2545037:exon1:c.T327C:p.G109G,
NZ_CP018133.1	2545290	2545290	A	G	SNP	exonic	BMJ37_RS12660	synonymous SNV	BMJ37_RS12660:BMJ37_RS12660#NZ_CP018133.1#2545037:exon1:c.T318C:p.I106I,
NZ_CP018133.1	2545302	2545302	A	G	SNP	exonic	BMJ37_RS12660	synonymous SNV	BMJ37_RS12660:BMJ37_RS12660#NZ_CP018133.1#2545037:exon1:c.T306C:p.C102C,
NZ_CP018133.1	2545409	2545409	G	T	SNP	exonic	BMJ37_RS12660	synonymous SNV	BMJ37_RS12660:BMJ37_RS12660#NZ_CP018133.1#2545037:exon1:c.C199A:p.R67R,
NZ_CP018133.1	2545461	2545461	T	G	SNP	exonic	BMJ37_RS12660	synonymous SNV	BMJ37_RS12660:BMJ37_RS12660#NZ_CP018133.1#2545037:exon1:c.A147C:p.G49G,
NZ_CP018133.1	2545491	2545491	G	A	SNP	exonic	BMJ37_RS12660	synonymous SNV	BMJ37_RS12660:BMJ37_RS12660#NZ_CP018133.1#2545037:exon1:c.C117T:p.I39I,
NZ_CP018133.1	2545503	2545503	G	A	SNP	exonic	BMJ37_RS12660	synonymous SNV	BMJ37_RS12660:BMJ37_RS12660#NZ_CP018133.1#2545037:exon1:c.C105T:p.D35D,
NZ_CP018133.1	2545663	2545663	A	G	SNP	upstream;downstream	BMJ37_RS12655,BMJ37_RS12660,BMJ37_RS12670;BMJ37_RS12665	-	-
NZ_CP018133.1	2545791	2545791	C	G	SNP	exonic	BMJ37_RS12665	synonymous SNV	BMJ37_RS12665:BMJ37_RS12665#NZ_CP018133.1#2545673:exon1:c.G498C:p.A166A,
NZ_CP018133.1	2545823	2545823	C	T	SNP	exonic	BMJ37_RS12665	nonsynonymous SNV	BMJ37_RS12665:BMJ37_RS12665#NZ_CP018133.1#2545673:exon1:c.G466A:p.V156I,
NZ_CP018133.1	2545841	2545841	G	A	SNP	exonic	BMJ37_RS12665	synonymous SNV	BMJ37_RS12665:BMJ37_RS12665#NZ_CP018133.1#2545673:exon1:c.C448T:p.L150L,
NZ_CP018133.1	2559967	2559967	T	A	SNP	exonic	BMJ37_RS12760	nonsynonymous SNV	BMJ37_RS12760:BMJ37_RS12760#NZ_CP018133.1#2558875:exon1:c.A649T:p.T217S,
NZ_CP018133.1	2587342	2587342	A	T	SNP	upstream;downstream	BMJ37_RS12890;BMJ37_RS12895	-	-
NZ_CP018133.1	2628792	2628792	C	T	SNP	upstream;downstream	BMJ37_RS13090;BMJ37_RS13095	-	-
NZ_CP018133.1	2636654	2636654	C	A	SNP	exonic	BMJ37_RS13140	nonsynonymous SNV	BMJ37_RS13140:BMJ37_RS13140#NZ_CP018133.1#2636497:exon1:c.G465T:p.Q155H,
NZ_CP018133.1	2640791	2640791	A	T	SNP	exonic	BMJ37_RS13160	nonsynonymous SNV	BMJ37_RS13160:BMJ37_RS13160#NZ_CP018133.1#2640126:exon1:c.A665T:p.E222V,
NZ_CP018133.1	2657977	2657977	T	A	SNP	exonic	BMJ37_RS13235	nonsynonymous SNV	BMJ37_RS13235:BMJ37_RS13235#NZ_CP018133.1#2657326:exon1:c.T651A:p.H217Q,
NZ_CP018133.1	2669717	2669717	A	T	SNP	exonic	BMJ37_RS13310	nonsynonymous SNV	BMJ37_RS13310:BMJ37_RS13310#NZ_CP018133.1#2669505:exon1:c.T1355A:p.I452K,
NZ_CP018133.1	2673563	2673563	C	T	SNP	exonic	BMJ37_RS13325	synonymous SNV	BMJ37_RS13325:BMJ37_RS13325#NZ_CP018133.1#2672893:exon1:c.G189A:p.T63T,
NZ_CP018133.1	2681677	2681677	G	A	SNP	exonic	BMJ37_RS13385	synonymous SNV	BMJ37_RS13385:BMJ37_RS13385#NZ_CP018133.1#2681415:exon1:c.C603T:p.Y201Y,
NZ_CP018133.1	2725360	2725360	G	C	SNP	exonic	BMJ37_RS13590	synonymous SNV	BMJ37_RS13590:BMJ37_RS13590#NZ_CP018133.1#2725284:exon1:c.C150G:p.A50A,
NZ_CP018133.1	2725361	2725361	G	T	SNP	exonic	BMJ37_RS13590	nonsynonymous SNV	BMJ37_RS13590:BMJ37_RS13590#NZ_CP018133.1#2725284:exon1:c.C149A:p.A50D,
NZ_CP018133.1	2746336	2746336	C	T	SNP	exonic	BMJ37_RS13690	synonymous SNV	BMJ37_RS13690:BMJ37_RS13690#NZ_CP018133.1#2746248:exon1:c.G447A:p.A149A,
NZ_CP018133.1	2746470	2746470	T	C	SNP	exonic	BMJ37_RS13690	nonsynonymous SNV	BMJ37_RS13690:BMJ37_RS13690#NZ_CP018133.1#2746248:exon1:c.A313G:p.S105G,
NZ_CP018133.1	2746567	2746567	T	C	SNP	exonic	BMJ37_RS13690	synonymous SNV	BMJ37_RS13690:BMJ37_RS13690#NZ_CP018133.1#2746248:exon1:c.A216G:p.V72V,
NZ_CP018133.1	2746630	2746630	G	A	SNP	exonic	BMJ37_RS13690	synonymous SNV	BMJ37_RS13690:BMJ37_RS13690#NZ_CP018133.1#2746248:exon1:c.C153T:p.S51S,
NZ_CP018133.1	2746649	2746649	C	T	SNP	exonic	BMJ37_RS13690	nonsynonymous SNV	BMJ37_RS13690:BMJ37_RS13690#NZ_CP018133.1#2746248:exon1:c.G134A:p.S45N,
NZ_CP018133.1	2746690	2746690	A	G	SNP	exonic	BMJ37_RS13690	synonymous SNV	BMJ37_RS13690:BMJ37_RS13690#NZ_CP018133.1#2746248:exon1:c.T93C:p.S31S,
NZ_CP018133.1	2746720	2746720	T	C	SNP	exonic	BMJ37_RS13690	synonymous SNV	BMJ37_RS13690:BMJ37_RS13690#NZ_CP018133.1#2746248:exon1:c.A63G:p.G21G,
NZ_CP018133.1	2746758	2746758	A	G	SNP	exonic	BMJ37_RS13690	synonymous SNV	BMJ37_RS13690:BMJ37_RS13690#NZ_CP018133.1#2746248:exon1:c.T25C:p.L9L,
NZ_CP018133.1	2746945	2746945	C	T	SNP	exonic	BMJ37_RS13695	nonsynonymous SNV	BMJ37_RS13695:BMJ37_RS13695#NZ_CP018133.1#2746789:exon1:c.G103A:p.V35M,
NZ_CP018133.1	2747252	2747252	T	A	SNP	exonic	BMJ37_RS13700	synonymous SNV	BMJ37_RS13700:BMJ37_RS13700#NZ_CP018133.1#2747180:exon1:c.T72A:p.L24L,
NZ_CP018133.1	2747256	2747256	C	G	SNP	exonic	BMJ37_RS13700	nonsynonymous SNV	BMJ37_RS13700:BMJ37_RS13700#NZ_CP018133.1#2747180:exon1:c.C76G:p.P26A,
NZ_CP018133.1	2747288	2747288	T	C	SNP	exonic	BMJ37_RS13700	synonymous SNV	BMJ37_RS13700:BMJ37_RS13700#NZ_CP018133.1#2747180:exon1:c.T108C:p.A36A,
NZ_CP018133.1	2747396	2747396	G	A	SNP	exonic	BMJ37_RS13700	synonymous SNV	BMJ37_RS13700:BMJ37_RS13700#NZ_CP018133.1#2747180:exon1:c.G216A:p.K72K,
NZ_CP018133.1	2747426	2747426	C	T	SNP	exonic	BMJ37_RS13700	synonymous SNV	BMJ37_RS13700:BMJ37_RS13700#NZ_CP018133.1#2747180:exon1:c.C246T:p.D82D,
NZ_CP018133.1	2747432	2747432	C	T	SNP	exonic	BMJ37_RS13700	synonymous SNV	BMJ37_RS13700:BMJ37_RS13700#NZ_CP018133.1#2747180:exon1:c.C252T:p.L84L,
NZ_CP018133.1	2747528	2747528	C	T	SNP	exonic	BMJ37_RS13700	synonymous SNV	BMJ37_RS13700:BMJ37_RS13700#NZ_CP018133.1#2747180:exon1:c.C348T:p.A116A,
NZ_CP018133.1	2747534	2747534	C	A	SNP	exonic	BMJ37_RS13700	synonymous SNV	BMJ37_RS13700:BMJ37_RS13700#NZ_CP018133.1#2747180:exon1:c.C354A:p.A118A,
NZ_CP018133.1	2747541	2747541	T	A	SNP	exonic	BMJ37_RS13700	nonsynonymous SNV	BMJ37_RS13700:BMJ37_RS13700#NZ_CP018133.1#2747180:exon1:c.T361A:p.S121T,
NZ_CP018133.1	2747549	2747549	C	T	SNP	exonic	BMJ37_RS13700	synonymous SNV	BMJ37_RS13700:BMJ37_RS13700#NZ_CP018133.1#2747180:exon1:c.C369T:p.L123L,
NZ_CP018133.1	2747582	2747582	A	G	SNP	exonic	BMJ37_RS13700	synonymous SNV	BMJ37_RS13700:BMJ37_RS13700#NZ_CP018133.1#2747180:exon1:c.A402G:p.S134S,
NZ_CP018133.1	2747675	2747675	C	T	SNP	exonic	BMJ37_RS13700	synonymous SNV	BMJ37_RS13700:BMJ37_RS13700#NZ_CP018133.1#2747180:exon1:c.C495T:p.Y165Y,
NZ_CP018133.1	2747811	2747811	A	G	SNP	exonic	BMJ37_RS13700	nonsynonymous SNV	BMJ37_RS13700:BMJ37_RS13700#NZ_CP018133.1#2747180:exon1:c.A631G:p.S211G,
NZ_CP018133.1	2747891	2747891	C	T	SNP	exonic	BMJ37_RS13700	synonymous SNV	BMJ37_RS13700:BMJ37_RS13700#NZ_CP018133.1#2747180:exon1:c.C711T:p.H237H,
NZ_CP018133.1	2747897	2747897	C	T	SNP	exonic	BMJ37_RS13700	synonymous SNV	BMJ37_RS13700:BMJ37_RS13700#NZ_CP018133.1#2747180:exon1:c.C717T:p.S239S,
NZ_CP018133.1	2747984	2747984	A	G	SNP	exonic	BMJ37_RS13700	synonymous SNV	BMJ37_RS13700:BMJ37_RS13700#NZ_CP018133.1#2747180:exon1:c.A804G:p.K268K,
NZ_CP018133.1	2748062	2748062	T	C	SNP	exonic	BMJ37_RS13700	synonymous SNV	BMJ37_RS13700:BMJ37_RS13700#NZ_CP018133.1#2747180:exon1:c.T882C:p.T294T,
NZ_CP018133.1	2748104	2748104	T	A	SNP	exonic	BMJ37_RS13700	synonymous SNV	BMJ37_RS13700:BMJ37_RS13700#NZ_CP018133.1#2747180:exon1:c.T924A:p.V308V,
NZ_CP018133.1	2748113	2748113	G	A	SNP	exonic	BMJ37_RS13700	synonymous SNV	BMJ37_RS13700:BMJ37_RS13700#NZ_CP018133.1#2747180:exon1:c.G933A:p.K311K,
NZ_CP018133.1	2748122	2748122	G	A	SNP	exonic	BMJ37_RS13700	synonymous SNV	BMJ37_RS13700:BMJ37_RS13700#NZ_CP018133.1#2747180:exon1:c.G942A:p.X314X,
NZ_CP018133.1	2748123	2748123	-	TA	Insertion	downstream	BMJ37_RS13700,BMJ37_RS13705	-	-
NZ_CP018133.1	2748139	2748139	G	A	SNP	downstream	BMJ37_RS13700,BMJ37_RS13705	-	-
NZ_CP018133.1	2748174	2748174	G	C	SNP	exonic	BMJ37_RS13705	synonymous SNV	BMJ37_RS13705:BMJ37_RS13705#NZ_CP018133.1#2748158:exon1:c.C2400G:p.A800A,
NZ_CP018133.1	2748294	2748294	T	C	SNP	exonic	BMJ37_RS13705	synonymous SNV	BMJ37_RS13705:BMJ37_RS13705#NZ_CP018133.1#2748158:exon1:c.A2280G:p.E760E,
NZ_CP018133.1	2748369	2748369	A	C	SNP	exonic	BMJ37_RS13705	synonymous SNV	BMJ37_RS13705:BMJ37_RS13705#NZ_CP018133.1#2748158:exon1:c.T2205G:p.V735V,
NZ_CP018133.1	2841010	2841010	T	C	SNP	exonic	BMJ37_RS14145	synonymous SNV	BMJ37_RS14145:BMJ37_RS14145#NZ_CP018133.1#2840587:exon1:c.T423C:p.N141N,
NZ_CP018133.1	2841013	2841013	T	G	SNP	exonic	BMJ37_RS14145	synonymous SNV	BMJ37_RS14145:BMJ37_RS14145#NZ_CP018133.1#2840587:exon1:c.T426G:p.P142P,
NZ_CP018133.1	2841052	2841052	T	C	SNP	exonic	BMJ37_RS14145	synonymous SNV	BMJ37_RS14145:BMJ37_RS14145#NZ_CP018133.1#2840587:exon1:c.T465C:p.P155P,
NZ_CP018133.1	2841067	2841067	T	C	SNP	exonic	BMJ37_RS14145	synonymous SNV	BMJ37_RS14145:BMJ37_RS14145#NZ_CP018133.1#2840587:exon1:c.T480C:p.I160I,
NZ_CP018133.1	2841071	2841071	C	T	SNP	exonic	BMJ37_RS14145	synonymous SNV	BMJ37_RS14145:BMJ37_RS14145#NZ_CP018133.1#2840587:exon1:c.C484T:p.L162L,
NZ_CP018133.1	2841079	2841079	C	T	SNP	exonic	BMJ37_RS14145	synonymous SNV	BMJ37_RS14145:BMJ37_RS14145#NZ_CP018133.1#2840587:exon1:c.C492T:p.I164I,
NZ_CP018133.1	2841094	2841094	T	C	SNP	exonic	BMJ37_RS14145	synonymous SNV	BMJ37_RS14145:BMJ37_RS14145#NZ_CP018133.1#2840587:exon1:c.T507C:p.I169I,
NZ_CP018133.1	2841187	2841187	C	T	SNP	exonic	BMJ37_RS14145	synonymous SNV	BMJ37_RS14145:BMJ37_RS14145#NZ_CP018133.1#2840587:exon1:c.C600T:p.D200D,
NZ_CP018133.1	2841304	2841304	A	T	SNP	exonic	BMJ37_RS14145	synonymous SNV	BMJ37_RS14145:BMJ37_RS14145#NZ_CP018133.1#2840587:exon1:c.A717T:p.A239A,
NZ_CP018133.1	2841338	2841338	T	C	SNP	exonic	BMJ37_RS14145	synonymous SNV	BMJ37_RS14145:BMJ37_RS14145#NZ_CP018133.1#2840587:exon1:c.T751C:p.L251L,
NZ_CP018133.1	2841364	2841364	G	C	SNP	exonic	BMJ37_RS14145	synonymous SNV	BMJ37_RS14145:BMJ37_RS14145#NZ_CP018133.1#2840587:exon1:c.G777C:p.V259V,
NZ_CP018133.1	2841382	2841395	CGCAAAGATTTTAT	-	Deletion	exonic	BMJ37_RS14145	frameshift deletion	BMJ37_RS14145:BMJ37_RS14145#NZ_CP018133.1#2840587:exon1:c.795_808del:p.G265fs,
NZ_CP018133.1	2841481	2841481	A	C	SNP	exonic	BMJ37_RS14145	synonymous SNV	BMJ37_RS14145:BMJ37_RS14145#NZ_CP018133.1#2840587:exon1:c.A894C:p.I298I,
NZ_CP018133.1	2841589	2841589	C	T	SNP	exonic	BMJ37_RS14145	synonymous SNV	BMJ37_RS14145:BMJ37_RS14145#NZ_CP018133.1#2840587:exon1:c.C1002T:p.F334F,
NZ_CP018133.1	2841700	2841700	G	C	SNP	exonic	BMJ37_RS14145	synonymous SNV	BMJ37_RS14145:BMJ37_RS14145#NZ_CP018133.1#2840587:exon1:c.G1113C:p.R371R,
NZ_CP018133.1	2841733	2841733	G	A	SNP	exonic	BMJ37_RS14145	synonymous SNV	BMJ37_RS14145:BMJ37_RS14145#NZ_CP018133.1#2840587:exon1:c.G1146A:p.G382G,
NZ_CP018133.1	2841754	2841754	C	T	SNP	exonic	BMJ37_RS14145	synonymous SNV	BMJ37_RS14145:BMJ37_RS14145#NZ_CP018133.1#2840587:exon1:c.C1167T:p.G389G,
NZ_CP018133.1	2841766	2841766	C	A	SNP	exonic	BMJ37_RS14145	synonymous SNV	BMJ37_RS14145:BMJ37_RS14145#NZ_CP018133.1#2840587:exon1:c.C1179A:p.A393A,
NZ_CP018133.1	2841877	2841877	T	C	SNP	exonic	BMJ37_RS14145	synonymous SNV	BMJ37_RS14145:BMJ37_RS14145#NZ_CP018133.1#2840587:exon1:c.T1290C:p.I430I,
NZ_CP018133.1	2841891	2841891	C	T	SNP	exonic	BMJ37_RS14145	nonsynonymous SNV	BMJ37_RS14145:BMJ37_RS14145#NZ_CP018133.1#2840587:exon1:c.C1304T:p.T435I,
NZ_CP018133.1	2841939	2841939	T	C	SNP	downstream	BMJ37_RS14145,BMJ37_RS14150	-	-
NZ_CP018133.1	2841945	2841945	C	T	SNP	downstream	BMJ37_RS14145,BMJ37_RS14150	-	-
NZ_CP018133.1	2841946	2841946	-	TGA	Insertion	downstream	BMJ37_RS14145,BMJ37_RS14150	-	-
NZ_CP018133.1	2841959	2841959	G	A	SNP	downstream	BMJ37_RS14145,BMJ37_RS14150	-	-
NZ_CP018133.1	2841960	2841960	C	T	SNP	downstream	BMJ37_RS14145,BMJ37_RS14150	-	-
NZ_CP018133.1	2841988	2841988	T	A	SNP	downstream	BMJ37_RS14145,BMJ37_RS14150	-	-
NZ_CP018133.1	2842103	2842103	T	G	SNP	exonic	BMJ37_RS14150	nonsynonymous SNV	BMJ37_RS14150:BMJ37_RS14150#NZ_CP018133.1#2842038:exon1:c.A1628C:p.D543A,
NZ_CP018133.1	2842252	2842252	A	T	SNP	exonic	BMJ37_RS14150	nonsynonymous SNV	BMJ37_RS14150:BMJ37_RS14150#NZ_CP018133.1#2842038:exon1:c.T1479A:p.D493E,
NZ_CP018133.1	2842277	2842277	T	G	SNP	exonic	BMJ37_RS14150	nonsynonymous SNV	BMJ37_RS14150:BMJ37_RS14150#NZ_CP018133.1#2842038:exon1:c.A1454C:p.E485A,
NZ_CP018133.1	2842291	2842291	G	A	SNP	exonic	BMJ37_RS14150	synonymous SNV	BMJ37_RS14150:BMJ37_RS14150#NZ_CP018133.1#2842038:exon1:c.C1440T:p.A480A,
NZ_CP018133.1	2842327	2842327	C	T	SNP	exonic	BMJ37_RS14150	synonymous SNV	BMJ37_RS14150:BMJ37_RS14150#NZ_CP018133.1#2842038:exon1:c.G1404A:p.L468L,
NZ_CP018133.1	2842329	2842329	G	A	SNP	exonic	BMJ37_RS14150	synonymous SNV	BMJ37_RS14150:BMJ37_RS14150#NZ_CP018133.1#2842038:exon1:c.C1402T:p.L468L,
NZ_CP018133.1	2842441	2842441	T	G	SNP	exonic	BMJ37_RS14150	synonymous SNV	BMJ37_RS14150:BMJ37_RS14150#NZ_CP018133.1#2842038:exon1:c.A1290C:p.A430A,
NZ_CP018133.1	2842456	2842456	A	G	SNP	exonic	BMJ37_RS14150	synonymous SNV	BMJ37_RS14150:BMJ37_RS14150#NZ_CP018133.1#2842038:exon1:c.T1275C:p.T425T,
NZ_CP018133.1	2842593	2842593	A	G	SNP	exonic	BMJ37_RS14150	synonymous SNV	BMJ37_RS14150:BMJ37_RS14150#NZ_CP018133.1#2842038:exon1:c.T1138C:p.L380L,
NZ_CP018133.1	2842594	2842594	T	C	SNP	exonic	BMJ37_RS14150	synonymous SNV	BMJ37_RS14150:BMJ37_RS14150#NZ_CP018133.1#2842038:exon1:c.A1137G:p.L379L,
NZ_CP018133.1	2842597	2842597	A	C	SNP	exonic	BMJ37_RS14150	synonymous SNV	BMJ37_RS14150:BMJ37_RS14150#NZ_CP018133.1#2842038:exon1:c.T1134G:p.S378S,
NZ_CP018133.1	2842615	2842615	A	G	SNP	exonic	BMJ37_RS14150	synonymous SNV	BMJ37_RS14150:BMJ37_RS14150#NZ_CP018133.1#2842038:exon1:c.T1116C:p.G372G,
NZ_CP018133.1	2842618	2842618	A	G	SNP	exonic	BMJ37_RS14150	synonymous SNV	BMJ37_RS14150:BMJ37_RS14150#NZ_CP018133.1#2842038:exon1:c.T1113C:p.D371D,
NZ_CP018133.1	2842654	2842654	G	T	SNP	exonic	BMJ37_RS14150	synonymous SNV	BMJ37_RS14150:BMJ37_RS14150#NZ_CP018133.1#2842038:exon1:c.C1077A:p.I359I,
NZ_CP018133.1	2842678	2842678	G	A	SNP	exonic	BMJ37_RS14150	synonymous SNV	BMJ37_RS14150:BMJ37_RS14150#NZ_CP018133.1#2842038:exon1:c.C1053T:p.A351A,
NZ_CP018133.1	2842774	2842774	T	C	SNP	exonic	BMJ37_RS14150	synonymous SNV	BMJ37_RS14150:BMJ37_RS14150#NZ_CP018133.1#2842038:exon1:c.A957G:p.E319E,
NZ_CP018133.1	2842846	2842846	G	T	SNP	exonic	BMJ37_RS14150	nonsynonymous SNV	BMJ37_RS14150:BMJ37_RS14150#NZ_CP018133.1#2842038:exon1:c.C885A:p.D295E,
NZ_CP018133.1	2842903	2842903	A	G	SNP	exonic	BMJ37_RS14150	synonymous SNV	BMJ37_RS14150:BMJ37_RS14150#NZ_CP018133.1#2842038:exon1:c.T828C:p.V276V,
NZ_CP018133.1	2842909	2842909	C	T	SNP	exonic	BMJ37_RS14150	synonymous SNV	BMJ37_RS14150:BMJ37_RS14150#NZ_CP018133.1#2842038:exon1:c.G822A:p.L274L,
NZ_CP018133.1	2842928	2842928	T	C	SNP	exonic	BMJ37_RS14150	nonsynonymous SNV	BMJ37_RS14150:BMJ37_RS14150#NZ_CP018133.1#2842038:exon1:c.A803G:p.N268S,
NZ_CP018133.1	2842960	2842960	A	C	SNP	exonic	BMJ37_RS14150	nonsynonymous SNV	BMJ37_RS14150:BMJ37_RS14150#NZ_CP018133.1#2842038:exon1:c.T771G:p.D257E,
NZ_CP018133.1	2843074	2843074	A	G	SNP	exonic	BMJ37_RS14150	synonymous SNV	BMJ37_RS14150:BMJ37_RS14150#NZ_CP018133.1#2842038:exon1:c.T657C:p.L219L,
NZ_CP018133.1	2843104	2843104	C	T	SNP	exonic	BMJ37_RS14150	synonymous SNV	BMJ37_RS14150:BMJ37_RS14150#NZ_CP018133.1#2842038:exon1:c.G627A:p.Q209Q,
NZ_CP018133.1	2843190	2843190	C	T	SNP	exonic	BMJ37_RS14150	nonsynonymous SNV	BMJ37_RS14150:BMJ37_RS14150#NZ_CP018133.1#2842038:exon1:c.G541A:p.E181K,
NZ_CP018133.1	2843386	2843386	A	G	SNP	exonic	BMJ37_RS14150	synonymous SNV	BMJ37_RS14150:BMJ37_RS14150#NZ_CP018133.1#2842038:exon1:c.T345C:p.A115A,
NZ_CP018133.1	2843437	2843437	A	G	SNP	exonic	BMJ37_RS14150	synonymous SNV	BMJ37_RS14150:BMJ37_RS14150#NZ_CP018133.1#2842038:exon1:c.T294C:p.F98F,
NZ_CP018133.1	2843524	2843524	C	T	SNP	exonic	BMJ37_RS14150	synonymous SNV	BMJ37_RS14150:BMJ37_RS14150#NZ_CP018133.1#2842038:exon1:c.G207A:p.E69E,
NZ_CP018133.1	2843665	2843665	T	C	SNP	exonic	BMJ37_RS14150	synonymous SNV	BMJ37_RS14150:BMJ37_RS14150#NZ_CP018133.1#2842038:exon1:c.A66G:p.R22R,
NZ_CP018133.1	2843904	2843904	T	A	SNP	upstream;downstream	BMJ37_RS14150,BMJ37_RS14155;BMJ37_RS14160	-	-
NZ_CP018133.1	2843992	2843992	C	G	SNP	exonic	BMJ37_RS14155	nonsynonymous SNV	BMJ37_RS14155:BMJ37_RS14155#NZ_CP018133.1#2843925:exon1:c.C67G:p.Q23E,
NZ_CP018133.1	2844138	2844138	G	T	SNP	exonic	BMJ37_RS14155	synonymous SNV	BMJ37_RS14155:BMJ37_RS14155#NZ_CP018133.1#2843925:exon1:c.G213T:p.L71L,
NZ_CP018133.1	2844159	2844159	C	T	SNP	exonic	BMJ37_RS14155	synonymous SNV	BMJ37_RS14155:BMJ37_RS14155#NZ_CP018133.1#2843925:exon1:c.C234T:p.Y78Y,
NZ_CP018133.1	2844183	2844183	T	C	SNP	exonic	BMJ37_RS14155	synonymous SNV	BMJ37_RS14155:BMJ37_RS14155#NZ_CP018133.1#2843925:exon1:c.T258C:p.T86T,
NZ_CP018133.1	2844195	2844195	C	T	SNP	exonic	BMJ37_RS14155	synonymous SNV	BMJ37_RS14155:BMJ37_RS14155#NZ_CP018133.1#2843925:exon1:c.C270T:p.T90T,
NZ_CP018133.1	2844297	2844297	C	T	SNP	exonic	BMJ37_RS14155	synonymous SNV	BMJ37_RS14155:BMJ37_RS14155#NZ_CP018133.1#2843925:exon1:c.C372T:p.G124G,
NZ_CP018133.1	2844309	2844309	A	C	SNP	exonic	BMJ37_RS14155	synonymous SNV	BMJ37_RS14155:BMJ37_RS14155#NZ_CP018133.1#2843925:exon1:c.A384C:p.I128I,
NZ_CP018133.1	2844330	2844330	C	T	SNP	exonic	BMJ37_RS14155	synonymous SNV	BMJ37_RS14155:BMJ37_RS14155#NZ_CP018133.1#2843925:exon1:c.C405T:p.H135H,
NZ_CP018133.1	2844333	2844333	C	G	SNP	exonic	BMJ37_RS14155	synonymous SNV	BMJ37_RS14155:BMJ37_RS14155#NZ_CP018133.1#2843925:exon1:c.C408G:p.A136A,
NZ_CP018133.1	2844338	2844338	A	G	SNP	exonic	BMJ37_RS14155	nonsynonymous SNV	BMJ37_RS14155:BMJ37_RS14155#NZ_CP018133.1#2843925:exon1:c.A413G:p.Q138R,
NZ_CP018133.1	2844353	2844353	G	A	SNP	exonic	BMJ37_RS14155	nonsynonymous SNV	BMJ37_RS14155:BMJ37_RS14155#NZ_CP018133.1#2843925:exon1:c.G428A:p.R143H,
NZ_CP018133.1	2844420	2844420	G	T	SNP	exonic	BMJ37_RS14155	synonymous SNV	BMJ37_RS14155:BMJ37_RS14155#NZ_CP018133.1#2843925:exon1:c.G495T:p.P165P,
NZ_CP018133.1	2844477	2844477	G	A	SNP	exonic	BMJ37_RS14155	synonymous SNV	BMJ37_RS14155:BMJ37_RS14155#NZ_CP018133.1#2843925:exon1:c.G552A:p.A184A,
NZ_CP018133.1	2844708	2844708	T	C	SNP	exonic	BMJ37_RS14155	synonymous SNV	BMJ37_RS14155:BMJ37_RS14155#NZ_CP018133.1#2843925:exon1:c.T783C:p.Y261Y,
NZ_CP018133.1	2844722	2844722	G	A	SNP	exonic	BMJ37_RS14155	nonsynonymous SNV	BMJ37_RS14155:BMJ37_RS14155#NZ_CP018133.1#2843925:exon1:c.G797A:p.S266N,
NZ_CP018133.1	2844755	2844755	T	C	SNP	exonic	BMJ37_RS14160	synonymous SNV	BMJ37_RS14160:BMJ37_RS14160#NZ_CP018133.1#2844727:exon1:c.A597G:p.R199R,
NZ_CP018133.1	2844809	2844809	A	G	SNP	exonic	BMJ37_RS14160	synonymous SNV	BMJ37_RS14160:BMJ37_RS14160#NZ_CP018133.1#2844727:exon1:c.T543C:p.Y181Y,
NZ_CP018133.1	2844815	2844815	T	C	SNP	exonic	BMJ37_RS14160	synonymous SNV	BMJ37_RS14160:BMJ37_RS14160#NZ_CP018133.1#2844727:exon1:c.A537G:p.E179E,
NZ_CP018133.1	2844842	2844842	G	C	SNP	exonic	BMJ37_RS14160	synonymous SNV	BMJ37_RS14160:BMJ37_RS14160#NZ_CP018133.1#2844727:exon1:c.C510G:p.T170T,
NZ_CP018133.1	2844848	2844848	G	A	SNP	exonic	BMJ37_RS14160	synonymous SNV	BMJ37_RS14160:BMJ37_RS14160#NZ_CP018133.1#2844727:exon1:c.C504T:p.Y168Y,
NZ_CP018133.1	2844860	2844860	A	G	SNP	exonic	BMJ37_RS14160	synonymous SNV	BMJ37_RS14160:BMJ37_RS14160#NZ_CP018133.1#2844727:exon1:c.T492C:p.L164L,
NZ_CP018133.1	2844929	2844929	G	A	SNP	exonic	BMJ37_RS14160	synonymous SNV	BMJ37_RS14160:BMJ37_RS14160#NZ_CP018133.1#2844727:exon1:c.C423T:p.H141H,
NZ_CP018133.1	2845010	2845010	A	C	SNP	exonic	BMJ37_RS14160	synonymous SNV	BMJ37_RS14160:BMJ37_RS14160#NZ_CP018133.1#2844727:exon1:c.T342G:p.L114L,
NZ_CP018133.1	2845037	2845037	A	G	SNP	exonic	BMJ37_RS14160	synonymous SNV	BMJ37_RS14160:BMJ37_RS14160#NZ_CP018133.1#2844727:exon1:c.T315C:p.Y105Y,
NZ_CP018133.1	2853917	2853917	T	A	SNP	upstream;downstream	BMJ37_RS14215;BMJ37_RS14220	-	-
NZ_CP018133.1	2855815	2855815	G	A	SNP	exonic	BMJ37_RS14225	synonymous SNV	BMJ37_RS14225:BMJ37_RS14225#NZ_CP018133.1#2854965:exon1:c.C342T:p.A114A,
NZ_CP018133.1	2855866	2855866	G	A	SNP	exonic	BMJ37_RS14225	synonymous SNV	BMJ37_RS14225:BMJ37_RS14225#NZ_CP018133.1#2854965:exon1:c.C291T:p.I97I,
NZ_CP018133.1	2855869	2855869	T	C	SNP	exonic	BMJ37_RS14225	synonymous SNV	BMJ37_RS14225:BMJ37_RS14225#NZ_CP018133.1#2854965:exon1:c.A288G:p.P96P,
NZ_CP018133.1	2855872	2855872	G	A	SNP	exonic	BMJ37_RS14225	synonymous SNV	BMJ37_RS14225:BMJ37_RS14225#NZ_CP018133.1#2854965:exon1:c.C285T:p.Y95Y,
NZ_CP018133.1	2855878	2855878	C	T	SNP	exonic	BMJ37_RS14225	synonymous SNV	BMJ37_RS14225:BMJ37_RS14225#NZ_CP018133.1#2854965:exon1:c.G279A:p.E93E,
NZ_CP018133.1	2855959	2855959	G	A	SNP	exonic	BMJ37_RS14225	synonymous SNV	BMJ37_RS14225:BMJ37_RS14225#NZ_CP018133.1#2854965:exon1:c.C198T:p.A66A,
NZ_CP018133.1	2855971	2855971	G	A	SNP	exonic	BMJ37_RS14225	synonymous SNV	BMJ37_RS14225:BMJ37_RS14225#NZ_CP018133.1#2854965:exon1:c.C186T:p.I62I,
NZ_CP018133.1	2856019	2856019	T	C	SNP	exonic	BMJ37_RS14225	synonymous SNV	BMJ37_RS14225:BMJ37_RS14225#NZ_CP018133.1#2854965:exon1:c.A138G:p.T46T,
NZ_CP018133.1	2856051	2856051	G	A	SNP	exonic	BMJ37_RS14225	nonsynonymous SNV	BMJ37_RS14225:BMJ37_RS14225#NZ_CP018133.1#2854965:exon1:c.C106T:p.H36Y,
NZ_CP018133.1	2856061	2856061	C	A	SNP	exonic	BMJ37_RS14225	synonymous SNV	BMJ37_RS14225:BMJ37_RS14225#NZ_CP018133.1#2854965:exon1:c.G96T:p.L32L,
NZ_CP018133.1	2856139	2856139	C	T	SNP	exonic	BMJ37_RS14225	synonymous SNV	BMJ37_RS14225:BMJ37_RS14225#NZ_CP018133.1#2854965:exon1:c.G18A:p.T6T,
NZ_CP018133.1	2856240	2856240	C	T	SNP	upstream	BMJ37_RS14225,BMJ37_RS14230,BMJ37_RS14235,BMJ37_RS20480	-	-
NZ_CP018133.1	2856254	2856254	A	G	SNP	upstream	BMJ37_RS14225,BMJ37_RS14230,BMJ37_RS14235,BMJ37_RS20480	-	-
NZ_CP018133.1	2856257	2856257	G	A	SNP	upstream	BMJ37_RS14225,BMJ37_RS14230,BMJ37_RS14235,BMJ37_RS20480	-	-
NZ_CP018133.1	2856259	2856259	T	A	SNP	upstream	BMJ37_RS14225,BMJ37_RS14230,BMJ37_RS14235,BMJ37_RS20480	-	-
NZ_CP018133.1	2856270	2856270	G	A	SNP	upstream	BMJ37_RS14225,BMJ37_RS14230,BMJ37_RS14235,BMJ37_RS20480	-	-
NZ_CP018133.1	2856274	2856274	A	C	SNP	upstream	BMJ37_RS14225,BMJ37_RS14230,BMJ37_RS14235,BMJ37_RS20480	-	-
NZ_CP018133.1	2856305	2856305	T	G	SNP	upstream	BMJ37_RS14225,BMJ37_RS14230,BMJ37_RS14235,BMJ37_RS20480	-	-
NZ_CP018133.1	2856306	2856306	A	C	SNP	upstream	BMJ37_RS14225,BMJ37_RS14230,BMJ37_RS14235,BMJ37_RS20480	-	-
NZ_CP018133.1	2856328	2856328	C	T	SNP	exonic	BMJ37_RS20480	nonsynonymous SNV	BMJ37_RS20480:BMJ37_RS20480#NZ_CP018133.1#2856315:exon1:c.C13T:p.R5W,
NZ_CP018133.1	2856359	2856359	G	T	SNP	exonic	BMJ37_RS20480	nonsynonymous SNV	BMJ37_RS20480:BMJ37_RS20480#NZ_CP018133.1#2856315:exon1:c.G44T:p.C15F,
NZ_CP018133.1	2856360	2856360	C	T	SNP	exonic	BMJ37_RS20480	synonymous SNV	BMJ37_RS20480:BMJ37_RS20480#NZ_CP018133.1#2856315:exon1:c.C45T:p.C15C,
NZ_CP018133.1	2856375	2856375	A	G	SNP	exonic	BMJ37_RS20480	synonymous SNV	BMJ37_RS20480:BMJ37_RS20480#NZ_CP018133.1#2856315:exon1:c.A60G:p.K20K,
NZ_CP018133.1	2856503	2856503	G	A	SNP	exonic	BMJ37_RS14230	synonymous SNV	BMJ37_RS14230:BMJ37_RS14230#NZ_CP018133.1#2856392:exon1:c.G111A:p.E37E,
NZ_CP018133.1	2856534	2856534	A	C	SNP	exonic	BMJ37_RS14230	nonsynonymous SNV	BMJ37_RS14230:BMJ37_RS14230#NZ_CP018133.1#2856392:exon1:c.A142C:p.K48Q,
NZ_CP018133.1	2856569	2856569	A	C	SNP	exonic	BMJ37_RS14230	synonymous SNV	BMJ37_RS14230:BMJ37_RS14230#NZ_CP018133.1#2856392:exon1:c.A177C:p.G59G,
NZ_CP018133.1	2856597	2856597	C	G	SNP	exonic	BMJ37_RS14230	nonsynonymous SNV	BMJ37_RS14230:BMJ37_RS14230#NZ_CP018133.1#2856392:exon1:c.C205G:p.H69D,
NZ_CP018133.1	2856713	2856713	-	T	Insertion	upstream;downstream	BMJ37_RS14225,BMJ37_RS14235,BMJ37_RS20370;BMJ37_RS14230,BMJ37_RS14240,BMJ37_RS20480	-	-
NZ_CP018133.1	2856717	2856717	-	GCCGTATCTTC	Insertion	upstream;downstream	BMJ37_RS14225,BMJ37_RS14235,BMJ37_RS20370;BMJ37_RS14230,BMJ37_RS14240,BMJ37_RS20480	-	-
NZ_CP018133.1	2856740	2856740	G	C	SNP	upstream;downstream	BMJ37_RS14225,BMJ37_RS14235,BMJ37_RS20370;BMJ37_RS14230,BMJ37_RS14240,BMJ37_RS20480	-	-
NZ_CP018133.1	2856745	2856745	T	C	SNP	upstream;downstream	BMJ37_RS14225,BMJ37_RS14235,BMJ37_RS20370;BMJ37_RS14230,BMJ37_RS14240,BMJ37_RS20480	-	-
NZ_CP018133.1	2856900	2856900	G	A	SNP	exonic	BMJ37_RS14235	synonymous SNV	BMJ37_RS14235:BMJ37_RS14235#NZ_CP018133.1#2856789:exon1:c.G111A:p.L37L,
NZ_CP018133.1	2856958	2856958	A	C	SNP	exonic	BMJ37_RS14235	nonsynonymous SNV	BMJ37_RS14235:BMJ37_RS14235#NZ_CP018133.1#2856789:exon1:c.A169C:p.I57L,
NZ_CP018133.1	2856973	2856973	G	C	SNP	exonic	BMJ37_RS14235	nonsynonymous SNV	BMJ37_RS14235:BMJ37_RS14235#NZ_CP018133.1#2856789:exon1:c.G184C:p.A62P,
NZ_CP018133.1	2856975	2856975	C	A	SNP	exonic	BMJ37_RS14235	synonymous SNV	BMJ37_RS14235:BMJ37_RS14235#NZ_CP018133.1#2856789:exon1:c.C186A:p.A62A,
NZ_CP018133.1	2857072	2857072	G	A	SNP	exonic	BMJ37_RS14235	nonsynonymous SNV	BMJ37_RS14235:BMJ37_RS14235#NZ_CP018133.1#2856789:exon1:c.G283A:p.D95N,
NZ_CP018133.1	2857083	2857083	T	C	SNP	exonic	BMJ37_RS14235	synonymous SNV	BMJ37_RS14235:BMJ37_RS14235#NZ_CP018133.1#2856789:exon1:c.T294C:p.P98P,
NZ_CP018133.1	2857248	2857248	A	G	SNP	exonic	BMJ37_RS14235	synonymous SNV	BMJ37_RS14235:BMJ37_RS14235#NZ_CP018133.1#2856789:exon1:c.A459G:p.T153T,
NZ_CP018133.1	2857275	2857275	T	C	SNP	exonic	BMJ37_RS14235	synonymous SNV	BMJ37_RS14235:BMJ37_RS14235#NZ_CP018133.1#2856789:exon1:c.T486C:p.R162R,
NZ_CP018133.1	2857301	2857301	A	C	SNP	upstream;downstream	BMJ37_RS20370;BMJ37_RS14230,BMJ37_RS14235,BMJ37_RS14240,BMJ37_RS20480	-	-
NZ_CP018133.1	2857303	2857303	-	AT	Insertion	upstream;downstream	BMJ37_RS20370;BMJ37_RS14230,BMJ37_RS14235,BMJ37_RS14240,BMJ37_RS20480	-	-
NZ_CP018133.1	2857308	2857308	-	T	Insertion	upstream;downstream	BMJ37_RS20370;BMJ37_RS14230,BMJ37_RS14235,BMJ37_RS14240,BMJ37_RS20480	-	-
NZ_CP018133.1	2857331	2857331	-	A	Insertion	upstream;downstream	BMJ37_RS20370;BMJ37_RS14230,BMJ37_RS14235,BMJ37_RS14240,BMJ37_RS20480	-	-
NZ_CP018133.1	2857346	2857346	T	G	SNP	upstream;downstream	BMJ37_RS20370;BMJ37_RS14230,BMJ37_RS14235,BMJ37_RS14240,BMJ37_RS20480	-	-
NZ_CP018133.1	2857350	2857350	T	A	SNP	upstream;downstream	BMJ37_RS20370;BMJ37_RS14230,BMJ37_RS14235,BMJ37_RS14240,BMJ37_RS20480	-	-
NZ_CP018133.1	2857403	2857403	T	A	SNP	upstream;downstream	BMJ37_RS20370;BMJ37_RS14230,BMJ37_RS14235,BMJ37_RS14240	-	-
NZ_CP018133.1	2857419	2857419	G	A	SNP	upstream;downstream	BMJ37_RS20370;BMJ37_RS14230,BMJ37_RS14235,BMJ37_RS14240	-	-
NZ_CP018133.1	2857429	2857429	A	G	SNP	upstream;downstream	BMJ37_RS20370;BMJ37_RS14230,BMJ37_RS14235,BMJ37_RS14240	-	-
NZ_CP018133.1	2857438	2857438	G	A	SNP	upstream;downstream	BMJ37_RS20370;BMJ37_RS14230,BMJ37_RS14235,BMJ37_RS14240	-	-
NZ_CP018133.1	2857439	2857439	-	T	Insertion	upstream;downstream	BMJ37_RS20370;BMJ37_RS14230,BMJ37_RS14235,BMJ37_RS14240	-	-
NZ_CP018133.1	2857464	2857464	T	G	SNP	exonic	BMJ37_RS20370	synonymous SNV	BMJ37_RS20370:BMJ37_RS20370#NZ_CP018133.1#2857440:exon1:c.T24G:p.L8L,
NZ_CP018133.1	2857558	2857558	A	G	SNP	exonic	BMJ37_RS20370	nonsynonymous SNV	BMJ37_RS20370:BMJ37_RS20370#NZ_CP018133.1#2857440:exon1:c.A118G:p.S40G,
NZ_CP018133.1	2857570	2857570	C	T	SNP	downstream	BMJ37_RS14230,BMJ37_RS14235,BMJ37_RS14240,BMJ37_RS14245,BMJ37_RS20370	-	-
NZ_CP018133.1	2857681	2857681	G	T	SNP	exonic	BMJ37_RS14240	synonymous SNV	BMJ37_RS14240:BMJ37_RS14240#NZ_CP018133.1#2857584:exon1:c.C657A:p.R219R,
NZ_CP018133.1	2857708	2857708	A	G	SNP	exonic	BMJ37_RS14240	synonymous SNV	BMJ37_RS14240:BMJ37_RS14240#NZ_CP018133.1#2857584:exon1:c.T630C:p.L210L,
NZ_CP018133.1	2857714	2857714	A	T	SNP	exonic	BMJ37_RS14240	synonymous SNV	BMJ37_RS14240:BMJ37_RS14240#NZ_CP018133.1#2857584:exon1:c.T624A:p.T208T,
NZ_CP018133.1	2857795	2857795	A	G	SNP	exonic	BMJ37_RS14240	synonymous SNV	BMJ37_RS14240:BMJ37_RS14240#NZ_CP018133.1#2857584:exon1:c.T543C:p.G181G,
NZ_CP018133.1	2857921	2857921	G	A	SNP	exonic	BMJ37_RS14240	synonymous SNV	BMJ37_RS14240:BMJ37_RS14240#NZ_CP018133.1#2857584:exon1:c.C417T:p.C139C,
NZ_CP018133.1	2857963	2857963	A	G	SNP	exonic	BMJ37_RS14240	synonymous SNV	BMJ37_RS14240:BMJ37_RS14240#NZ_CP018133.1#2857584:exon1:c.T375C:p.G125G,
NZ_CP018133.1	2858011	2858011	G	A	SNP	exonic	BMJ37_RS14240	synonymous SNV	BMJ37_RS14240:BMJ37_RS14240#NZ_CP018133.1#2857584:exon1:c.C327T:p.I109I,
NZ_CP018133.1	2858041	2858041	C	T	SNP	exonic	BMJ37_RS14240	synonymous SNV	BMJ37_RS14240:BMJ37_RS14240#NZ_CP018133.1#2857584:exon1:c.G297A:p.Q99Q,
NZ_CP018133.1	2858057	2858057	C	T	SNP	exonic	BMJ37_RS14240	nonsynonymous SNV	BMJ37_RS14240:BMJ37_RS14240#NZ_CP018133.1#2857584:exon1:c.G281A:p.G94D,
NZ_CP018133.1	2858077	2858077	G	A	SNP	exonic	BMJ37_RS14240	synonymous SNV	BMJ37_RS14240:BMJ37_RS14240#NZ_CP018133.1#2857584:exon1:c.C261T:p.N87N,
NZ_CP018133.1	2858095	2858095	C	G	SNP	exonic	BMJ37_RS14240	synonymous SNV	BMJ37_RS14240:BMJ37_RS14240#NZ_CP018133.1#2857584:exon1:c.G243C:p.L81L,
NZ_CP018133.1	2858107	2858107	A	T	SNP	exonic	BMJ37_RS14240	nonsynonymous SNV	BMJ37_RS14240:BMJ37_RS14240#NZ_CP018133.1#2857584:exon1:c.T231A:p.D77E,
NZ_CP018133.1	2858115	2858115	T	C	SNP	exonic	BMJ37_RS14240	nonsynonymous SNV	BMJ37_RS14240:BMJ37_RS14240#NZ_CP018133.1#2857584:exon1:c.A223G:p.N75D,
NZ_CP018133.1	2858235	2858235	T	C	SNP	exonic	BMJ37_RS14240	nonsynonymous SNV	BMJ37_RS14240:BMJ37_RS14240#NZ_CP018133.1#2857584:exon1:c.A103G:p.I35V,
NZ_CP018133.1	2858285	2858285	G	T	SNP	exonic	BMJ37_RS14240	nonsynonymous SNV	BMJ37_RS14240:BMJ37_RS14240#NZ_CP018133.1#2857584:exon1:c.C53A:p.P18Q,
NZ_CP018133.1	2858288	2858288	A	G	SNP	exonic	BMJ37_RS14240	nonsynonymous SNV	BMJ37_RS14240:BMJ37_RS14240#NZ_CP018133.1#2857584:exon1:c.T50C:p.L17S,
NZ_CP018133.1	2858320	2858320	A	G	SNP	exonic	BMJ37_RS14240	synonymous SNV	BMJ37_RS14240:BMJ37_RS14240#NZ_CP018133.1#2857584:exon1:c.T18C:p.D6D,
NZ_CP018133.1	2858343	2858343	G	A	SNP	upstream;downstream	BMJ37_RS14240;BMJ37_RS14245,BMJ37_RS14250,BMJ37_RS20370	-	-
NZ_CP018133.1	2858372	2858372	-	T	Insertion	upstream;downstream	BMJ37_RS14240;BMJ37_RS14245,BMJ37_RS14250,BMJ37_RS20370	-	-
NZ_CP018133.1	2858383	2858383	T	C	SNP	upstream;downstream	BMJ37_RS14240;BMJ37_RS14245,BMJ37_RS14250,BMJ37_RS20370	-	-
NZ_CP018133.1	2858384	2858384	A	G	SNP	upstream;downstream	BMJ37_RS14240;BMJ37_RS14245,BMJ37_RS14250,BMJ37_RS20370	-	-
NZ_CP018133.1	2858484	2858484	C	T	SNP	upstream;downstream	BMJ37_RS14240;BMJ37_RS14245,BMJ37_RS14250,BMJ37_RS20370	-	-
NZ_CP018133.1	2858528	2858528	T	C	SNP	exonic	BMJ37_RS14245	nonsynonymous SNV	BMJ37_RS14245:BMJ37_RS14245#NZ_CP018133.1#2858516:exon1:c.A235G:p.T79A,
NZ_CP018133.1	2858537	2858537	G	A	SNP	exonic	BMJ37_RS14245	nonsynonymous SNV	BMJ37_RS14245:BMJ37_RS14245#NZ_CP018133.1#2858516:exon1:c.C226T:p.H76Y,
NZ_CP018133.1	2858549	2858549	A	G	SNP	exonic	BMJ37_RS14245	nonsynonymous SNV	BMJ37_RS14245:BMJ37_RS14245#NZ_CP018133.1#2858516:exon1:c.T214C:p.S72P,
NZ_CP018133.1	2858554	2858554	-	TCT	Insertion	exonic	BMJ37_RS14245	nonframeshift insertion	BMJ37_RS14245:BMJ37_RS14245#NZ_CP018133.1#2858516:exon1:c.208_209insAGA:p.T70delinsKT,
NZ_CP018133.1	2858567	2858567	A	G	SNP	exonic	BMJ37_RS14245	nonsynonymous SNV	BMJ37_RS14245:BMJ37_RS14245#NZ_CP018133.1#2858516:exon1:c.T196C:p.F66L,
NZ_CP018133.1	2858570	2858570	G	A	SNP	exonic	BMJ37_RS14245	nonsynonymous SNV	BMJ37_RS14245:BMJ37_RS14245#NZ_CP018133.1#2858516:exon1:c.C193T:p.P65S,
NZ_CP018133.1	2858580	2858580	C	T	SNP	exonic	BMJ37_RS14245	synonymous SNV	BMJ37_RS14245:BMJ37_RS14245#NZ_CP018133.1#2858516:exon1:c.G183A:p.S61S,
NZ_CP018133.1	2858585	2858585	C	G	SNP	exonic	BMJ37_RS14245	nonsynonymous SNV	BMJ37_RS14245:BMJ37_RS14245#NZ_CP018133.1#2858516:exon1:c.G178C:p.A60P,
NZ_CP018133.1	2858586	2858586	G	C	SNP	exonic	BMJ37_RS14245	nonsynonymous SNV	BMJ37_RS14245:BMJ37_RS14245#NZ_CP018133.1#2858516:exon1:c.C177G:p.D59E,
NZ_CP018133.1	2858606	2858606	A	G	SNP	exonic	BMJ37_RS14245	nonsynonymous SNV	BMJ37_RS14245:BMJ37_RS14245#NZ_CP018133.1#2858516:exon1:c.T157C:p.F53L,
NZ_CP018133.1	2858619	2858619	C	T	SNP	exonic	BMJ37_RS14245	synonymous SNV	BMJ37_RS14245:BMJ37_RS14245#NZ_CP018133.1#2858516:exon1:c.G144A:p.S48S,
NZ_CP018133.1	2858624	2858624	C	G	SNP	exonic	BMJ37_RS14245	nonsynonymous SNV	BMJ37_RS14245:BMJ37_RS14245#NZ_CP018133.1#2858516:exon1:c.G139C:p.A47P,
NZ_CP018133.1	2858625	2858625	G	C	SNP	exonic	BMJ37_RS14245	nonsynonymous SNV	BMJ37_RS14245:BMJ37_RS14245#NZ_CP018133.1#2858516:exon1:c.C138G:p.D46E,
NZ_CP018133.1	2858645	2858645	A	G	SNP	exonic	BMJ37_RS14245	nonsynonymous SNV	BMJ37_RS14245:BMJ37_RS14245#NZ_CP018133.1#2858516:exon1:c.T118C:p.F40L,
NZ_CP018133.1	2858663	2858663	C	G	SNP	exonic	BMJ37_RS14245	nonsynonymous SNV	BMJ37_RS14245:BMJ37_RS14245#NZ_CP018133.1#2858516:exon1:c.G100C:p.A34P,
NZ_CP018133.1	2858664	2858664	G	C	SNP	exonic	BMJ37_RS14245	nonsynonymous SNV	BMJ37_RS14245:BMJ37_RS14245#NZ_CP018133.1#2858516:exon1:c.C99G:p.D33E,
NZ_CP018133.1	2858684	2858684	A	G	SNP	exonic	BMJ37_RS14245	nonsynonymous SNV	BMJ37_RS14245:BMJ37_RS14245#NZ_CP018133.1#2858516:exon1:c.T79C:p.F27L,
NZ_CP018133.1	2858702	2858702	C	A	SNP	exonic	BMJ37_RS14245	nonsynonymous SNV	BMJ37_RS14245:BMJ37_RS14245#NZ_CP018133.1#2858516:exon1:c.G61T:p.A21S,
NZ_CP018133.1	2858703	2858703	G	C	SNP	exonic	BMJ37_RS14245	nonsynonymous SNV	BMJ37_RS14245:BMJ37_RS14245#NZ_CP018133.1#2858516:exon1:c.C60G:p.D20E,
NZ_CP018133.1	2858720	2858720	A	G	SNP	exonic	BMJ37_RS14245	nonsynonymous SNV	BMJ37_RS14245:BMJ37_RS14245#NZ_CP018133.1#2858516:exon1:c.T43C:p.S15P,
NZ_CP018133.1	2858726	2858726	A	G	SNP	exonic	BMJ37_RS14245	nonsynonymous SNV	BMJ37_RS14245:BMJ37_RS14245#NZ_CP018133.1#2858516:exon1:c.T37C:p.S13P,
NZ_CP018133.1	2858755	2858755	G	C	SNP	exonic	BMJ37_RS14245	nonsynonymous SNV	BMJ37_RS14245:BMJ37_RS14245#NZ_CP018133.1#2858516:exon1:c.C8G:p.A3G,
NZ_CP018133.1	2858768	2858768	A	G	SNP	upstream;downstream	BMJ37_RS14240,BMJ37_RS14245;BMJ37_RS14250	-	-
NZ_CP018133.1	2858905	2858905	A	T	SNP	upstream;downstream	BMJ37_RS14240,BMJ37_RS14245;BMJ37_RS14250	-	-
NZ_CP018133.1	2858949	2858949	A	G	SNP	upstream;downstream	BMJ37_RS14240,BMJ37_RS14245;BMJ37_RS14250	-	-
NZ_CP018133.1	2858951	2858951	T	A	SNP	upstream;downstream	BMJ37_RS14240,BMJ37_RS14245;BMJ37_RS14250	-	-
NZ_CP018133.1	2858972	2858972	T	C	SNP	upstream;downstream	BMJ37_RS14240,BMJ37_RS14245;BMJ37_RS14250	-	-
NZ_CP018133.1	2858986	2858986	-	TTTTGCAGGCA	Insertion	upstream;downstream	BMJ37_RS14240,BMJ37_RS14245;BMJ37_RS14250	-	-
NZ_CP018133.1	2859174	2859174	C	T	SNP	exonic	BMJ37_RS14250	synonymous SNV	BMJ37_RS14250:BMJ37_RS14250#NZ_CP018133.1#2859020:exon1:c.G717A:p.Q239Q,
NZ_CP018133.1	2859195	2859195	T	A	SNP	exonic	BMJ37_RS14250	synonymous SNV	BMJ37_RS14250:BMJ37_RS14250#NZ_CP018133.1#2859020:exon1:c.A696T:p.R232R,
NZ_CP018133.1	2859237	2859237	A	G	SNP	exonic	BMJ37_RS14250	synonymous SNV	BMJ37_RS14250:BMJ37_RS14250#NZ_CP018133.1#2859020:exon1:c.T654C:p.I218I,
NZ_CP018133.1	2859315	2859315	C	T	SNP	exonic	BMJ37_RS14250	synonymous SNV	BMJ37_RS14250:BMJ37_RS14250#NZ_CP018133.1#2859020:exon1:c.G576A:p.K192K,
NZ_CP018133.1	2859389	2859389	C	A	SNP	exonic	BMJ37_RS14250	nonsynonymous SNV	BMJ37_RS14250:BMJ37_RS14250#NZ_CP018133.1#2859020:exon1:c.G502T:p.V168L,
NZ_CP018133.1	2859555	2859555	G	T	SNP	exonic	BMJ37_RS14250	synonymous SNV	BMJ37_RS14250:BMJ37_RS14250#NZ_CP018133.1#2859020:exon1:c.C336A:p.G112G,
NZ_CP018133.1	2859588	2859588	G	C	SNP	exonic	BMJ37_RS14250	synonymous SNV	BMJ37_RS14250:BMJ37_RS14250#NZ_CP018133.1#2859020:exon1:c.C303G:p.V101V,
NZ_CP018133.1	2859654	2859654	A	G	SNP	exonic	BMJ37_RS14250	synonymous SNV	BMJ37_RS14250:BMJ37_RS14250#NZ_CP018133.1#2859020:exon1:c.T237C:p.T79T,
NZ_CP018133.1	2859723	2859723	T	C	SNP	exonic	BMJ37_RS14250	synonymous SNV	BMJ37_RS14250:BMJ37_RS14250#NZ_CP018133.1#2859020:exon1:c.A168G:p.R56R,
NZ_CP018133.1	2859741	2859741	A	G	SNP	exonic	BMJ37_RS14250	synonymous SNV	BMJ37_RS14250:BMJ37_RS14250#NZ_CP018133.1#2859020:exon1:c.T150C:p.I50I,
NZ_CP018133.1	2859753	2859753	G	A	SNP	exonic	BMJ37_RS14250	synonymous SNV	BMJ37_RS14250:BMJ37_RS14250#NZ_CP018133.1#2859020:exon1:c.C138T:p.I46I,
NZ_CP018133.1	2859909	2859909	A	G	SNP	upstream	BMJ37_RS14250,BMJ37_RS14255	-	-
NZ_CP018133.1	2859918	2859918	A	T	SNP	upstream	BMJ37_RS14250,BMJ37_RS14255	-	-
NZ_CP018133.1	2859955	2859955	G	A	SNP	upstream	BMJ37_RS14250,BMJ37_RS14255	-	-
NZ_CP018133.1	2871186	2871186	T	G	SNP	exonic	BMJ37_RS14315	synonymous SNV	BMJ37_RS14315:BMJ37_RS14315#NZ_CP018133.1#2871128:exon1:c.A1020C:p.I340I,
NZ_CP018133.1	2957188	2957188	C	T	SNP	exonic	BMJ37_RS14760	nonsynonymous SNV	BMJ37_RS14760:BMJ37_RS14760#NZ_CP018133.1#2956438:exon1:c.G715A:p.A239T,
NZ_CP018133.1	2961383	2961383	G	A	SNP	exonic	BMJ37_RS14775	synonymous SNV	BMJ37_RS14775:BMJ37_RS14775#NZ_CP018133.1#2959678:exon1:c.C33T:p.S11S,
NZ_CP018133.1	2961691	2961691	T	G	SNP	exonic	BMJ37_RS14780	synonymous SNV	BMJ37_RS14780:BMJ37_RS14780#NZ_CP018133.1#2961411:exon1:c.A1137C:p.T379T,
NZ_CP018133.1	2961694	2961694	G	A	SNP	exonic	BMJ37_RS14780	synonymous SNV	BMJ37_RS14780:BMJ37_RS14780#NZ_CP018133.1#2961411:exon1:c.C1134T:p.P378P,
NZ_CP018133.1	2961900	2961900	A	G	SNP	exonic	BMJ37_RS14780	synonymous SNV	BMJ37_RS14780:BMJ37_RS14780#NZ_CP018133.1#2961411:exon1:c.T928C:p.L310L,
NZ_CP018133.1	2961901	2961901	T	C	SNP	exonic	BMJ37_RS14780	synonymous SNV	BMJ37_RS14780:BMJ37_RS14780#NZ_CP018133.1#2961411:exon1:c.A927G:p.E309E,
NZ_CP018133.1	2961904	2961904	C	T	SNP	exonic	BMJ37_RS14780	synonymous SNV	BMJ37_RS14780:BMJ37_RS14780#NZ_CP018133.1#2961411:exon1:c.G924A:p.K308K,
NZ_CP018133.1	2961973	2961973	G	A	SNP	exonic	BMJ37_RS14780	synonymous SNV	BMJ37_RS14780:BMJ37_RS14780#NZ_CP018133.1#2961411:exon1:c.C855T:p.V285V,
NZ_CP018133.1	2962032	2962032	C	T	SNP	exonic	BMJ37_RS14780	nonsynonymous SNV	BMJ37_RS14780:BMJ37_RS14780#NZ_CP018133.1#2961411:exon1:c.G796A:p.D266N,
NZ_CP018133.1	2962084	2962084	A	G	SNP	exonic	BMJ37_RS14780	synonymous SNV	BMJ37_RS14780:BMJ37_RS14780#NZ_CP018133.1#2961411:exon1:c.T744C:p.R248R,
NZ_CP018133.1	2962099	2962099	T	C	SNP	exonic	BMJ37_RS14780	synonymous SNV	BMJ37_RS14780:BMJ37_RS14780#NZ_CP018133.1#2961411:exon1:c.A729G:p.A243A,
NZ_CP018133.1	2962103	2962103	G	A	SNP	exonic	BMJ37_RS14780	nonsynonymous SNV	BMJ37_RS14780:BMJ37_RS14780#NZ_CP018133.1#2961411:exon1:c.C725T:p.P242L,
NZ_CP018133.1	2962168	2962168	T	C	SNP	exonic	BMJ37_RS14780	synonymous SNV	BMJ37_RS14780:BMJ37_RS14780#NZ_CP018133.1#2961411:exon1:c.A660G:p.K220K,
NZ_CP018133.1	2962198	2962198	T	C	SNP	exonic	BMJ37_RS14780	synonymous SNV	BMJ37_RS14780:BMJ37_RS14780#NZ_CP018133.1#2961411:exon1:c.A630G:p.E210E,
NZ_CP018133.1	2962260	2962260	C	G	SNP	exonic	BMJ37_RS14780	nonsynonymous SNV	BMJ37_RS14780:BMJ37_RS14780#NZ_CP018133.1#2961411:exon1:c.G568C:p.E190Q,
NZ_CP018133.1	2962261	2962261	G	A	SNP	exonic	BMJ37_RS14780	synonymous SNV	BMJ37_RS14780:BMJ37_RS14780#NZ_CP018133.1#2961411:exon1:c.C567T:p.I189I,
NZ_CP018133.1	2962275	2962275	A	C	SNP	exonic	BMJ37_RS14780	nonsynonymous SNV	BMJ37_RS14780:BMJ37_RS14780#NZ_CP018133.1#2961411:exon1:c.T553G:p.S185A,
NZ_CP018133.1	2962285	2962285	C	T	SNP	exonic	BMJ37_RS14780	synonymous SNV	BMJ37_RS14780:BMJ37_RS14780#NZ_CP018133.1#2961411:exon1:c.G543A:p.S181S,
NZ_CP018133.1	2962336	2962336	T	C	SNP	exonic	BMJ37_RS14780	synonymous SNV	BMJ37_RS14780:BMJ37_RS14780#NZ_CP018133.1#2961411:exon1:c.A492G:p.A164A,
NZ_CP018133.1	2962408	2962408	C	T	SNP	exonic	BMJ37_RS14780	synonymous SNV	BMJ37_RS14780:BMJ37_RS14780#NZ_CP018133.1#2961411:exon1:c.G420A:p.G140G,
NZ_CP018133.1	2962532	2962532	A	G	SNP	exonic	BMJ37_RS14780	nonsynonymous SNV	BMJ37_RS14780:BMJ37_RS14780#NZ_CP018133.1#2961411:exon1:c.T296C:p.M99T,
NZ_CP018133.1	2962576	2962576	C	T	SNP	exonic	BMJ37_RS14780	synonymous SNV	BMJ37_RS14780:BMJ37_RS14780#NZ_CP018133.1#2961411:exon1:c.G252A:p.K84K,
NZ_CP018133.1	2962882	2962882	C	A	SNP	upstream	BMJ37_RS14780,BMJ37_RS14785	-	-
NZ_CP018133.1	2962922	2962922	T	C	SNP	upstream	BMJ37_RS14780,BMJ37_RS14785	-	-
NZ_CP018133.1	2963020	2963020	T	-	Deletion	upstream	BMJ37_RS14780,BMJ37_RS14785,BMJ37_RS14790	-	-
NZ_CP018133.1	2963022	2963022	-	G	Insertion	upstream	BMJ37_RS14780,BMJ37_RS14785,BMJ37_RS14790	-	-
NZ_CP018133.1	2963031	2963031	C	T	SNP	upstream	BMJ37_RS14780,BMJ37_RS14785,BMJ37_RS14790	-	-
NZ_CP018133.1	2963065	2963065	G	A	SNP	upstream	BMJ37_RS14780,BMJ37_RS14785,BMJ37_RS14790	-	-
NZ_CP018133.1	2963223	2963223	G	A	SNP	exonic	BMJ37_RS14785	synonymous SNV	BMJ37_RS14785:BMJ37_RS14785#NZ_CP018133.1#2963109:exon1:c.G114A:p.P38P,
NZ_CP018133.1	2963229	2963229	G	A	SNP	exonic	BMJ37_RS14785	synonymous SNV	BMJ37_RS14785:BMJ37_RS14785#NZ_CP018133.1#2963109:exon1:c.G120A:p.Q40Q,
NZ_CP018133.1	2963238	2963238	C	T	SNP	exonic	BMJ37_RS14785	synonymous SNV	BMJ37_RS14785:BMJ37_RS14785#NZ_CP018133.1#2963109:exon1:c.C129T:p.G43G,
NZ_CP018133.1	2963343	2963343	C	T	SNP	exonic	BMJ37_RS14785	synonymous SNV	BMJ37_RS14785:BMJ37_RS14785#NZ_CP018133.1#2963109:exon1:c.C234T:p.D78D,
NZ_CP018133.1	2963427	2963427	T	C	SNP	exonic	BMJ37_RS14785	synonymous SNV	BMJ37_RS14785:BMJ37_RS14785#NZ_CP018133.1#2963109:exon1:c.T318C:p.L106L,
NZ_CP018133.1	2963433	2963433	T	C	SNP	exonic	BMJ37_RS14785	synonymous SNV	BMJ37_RS14785:BMJ37_RS14785#NZ_CP018133.1#2963109:exon1:c.T324C:p.A108A,
NZ_CP018133.1	2963628	2963628	G	A	SNP	exonic	BMJ37_RS14785	synonymous SNV	BMJ37_RS14785:BMJ37_RS14785#NZ_CP018133.1#2963109:exon1:c.G519A:p.E173E,
NZ_CP018133.1	2963634	2963634	T	G	SNP	exonic	BMJ37_RS14785	synonymous SNV	BMJ37_RS14785:BMJ37_RS14785#NZ_CP018133.1#2963109:exon1:c.T525G:p.P175P,
NZ_CP018133.1	2963772	2963772	A	G	SNP	exonic	BMJ37_RS14785	synonymous SNV	BMJ37_RS14785:BMJ37_RS14785#NZ_CP018133.1#2963109:exon1:c.A663G:p.E221E,
NZ_CP018133.1	2963781	2963781	T	G	SNP	exonic	BMJ37_RS14785	synonymous SNV	BMJ37_RS14785:BMJ37_RS14785#NZ_CP018133.1#2963109:exon1:c.T672G:p.L224L,
NZ_CP018133.1	2963805	2963805	A	C	SNP	exonic	BMJ37_RS14785	synonymous SNV	BMJ37_RS14785:BMJ37_RS14785#NZ_CP018133.1#2963109:exon1:c.A696C:p.T232T,
NZ_CP018133.1	2963808	2963808	C	T	SNP	exonic	BMJ37_RS14785	synonymous SNV	BMJ37_RS14785:BMJ37_RS14785#NZ_CP018133.1#2963109:exon1:c.C699T:p.F233F,
NZ_CP018133.1	2963865	2963865	A	T	SNP	upstream;downstream	BMJ37_RS14790;BMJ37_RS14785	-	-
NZ_CP018133.1	2963872	2963872	G	T	SNP	upstream;downstream	BMJ37_RS14790;BMJ37_RS14785	-	-
NZ_CP018133.1	2963915	2963915	A	G	SNP	upstream;downstream	BMJ37_RS14790;BMJ37_RS14785	-	-
NZ_CP018133.1	2963917	2963917	C	T	SNP	upstream;downstream	BMJ37_RS14790;BMJ37_RS14785	-	-
NZ_CP018133.1	2963919	2963919	T	-	Deletion	upstream;downstream	BMJ37_RS14790;BMJ37_RS14785	-	-
NZ_CP018133.1	2963932	2963932	A	G	SNP	upstream;downstream	BMJ37_RS14790;BMJ37_RS14785	-	-
NZ_CP018133.1	2963945	2963945	A	G	SNP	upstream;downstream	BMJ37_RS14790;BMJ37_RS14785	-	-
NZ_CP018133.1	2963956	2963956	T	C	SNP	upstream;downstream	BMJ37_RS14790;BMJ37_RS14785	-	-
NZ_CP018133.1	2964009	2964009	G	A	SNP	exonic	BMJ37_RS14790	synonymous SNV	BMJ37_RS14790:BMJ37_RS14790#NZ_CP018133.1#2963985:exon1:c.G24A:p.A8A,
NZ_CP018133.1	2964051	2964051	G	A	SNP	exonic	BMJ37_RS14790	synonymous SNV	BMJ37_RS14790:BMJ37_RS14790#NZ_CP018133.1#2963985:exon1:c.G66A:p.A22A,
NZ_CP018133.1	2964055	2964055	G	T	SNP	exonic	BMJ37_RS14790	nonsynonymous SNV	BMJ37_RS14790:BMJ37_RS14790#NZ_CP018133.1#2963985:exon1:c.G70T:p.V24F,
NZ_CP018133.1	2964084	2964084	T	C	SNP	exonic	BMJ37_RS14790	synonymous SNV	BMJ37_RS14790:BMJ37_RS14790#NZ_CP018133.1#2963985:exon1:c.T99C:p.Y33Y,
NZ_CP018133.1	2964100	2964100	A	C	SNP	exonic	BMJ37_RS14790	nonsynonymous SNV	BMJ37_RS14790:BMJ37_RS14790#NZ_CP018133.1#2963985:exon1:c.A115C:p.T39P,
NZ_CP018133.1	2964102	2964102	C	T	SNP	exonic	BMJ37_RS14790	synonymous SNV	BMJ37_RS14790:BMJ37_RS14790#NZ_CP018133.1#2963985:exon1:c.C117T:p.T39T,
NZ_CP018133.1	2964132	2964132	T	C	SNP	exonic	BMJ37_RS14790	synonymous SNV	BMJ37_RS14790:BMJ37_RS14790#NZ_CP018133.1#2963985:exon1:c.T147C:p.G49G,
NZ_CP018133.1	2964159	2964159	T	C	SNP	exonic	BMJ37_RS14790	synonymous SNV	BMJ37_RS14790:BMJ37_RS14790#NZ_CP018133.1#2963985:exon1:c.T174C:p.L58L,
NZ_CP018133.1	2964287	2964287	G	A	SNP	exonic	BMJ37_RS14790	nonsynonymous SNV	BMJ37_RS14790:BMJ37_RS14790#NZ_CP018133.1#2963985:exon1:c.G302A:p.S101N,
NZ_CP018133.1	2964324	2964324	G	T	SNP	exonic	BMJ37_RS14790	synonymous SNV	BMJ37_RS14790:BMJ37_RS14790#NZ_CP018133.1#2963985:exon1:c.G339T:p.A113A,
NZ_CP018133.1	2964441	2964441	T	C	SNP	exonic	BMJ37_RS14790	synonymous SNV	BMJ37_RS14790:BMJ37_RS14790#NZ_CP018133.1#2963985:exon1:c.T456C:p.Y152Y,
NZ_CP018133.1	2964443	2964443	C	T	SNP	exonic	BMJ37_RS14790	nonsynonymous SNV	BMJ37_RS14790:BMJ37_RS14790#NZ_CP018133.1#2963985:exon1:c.C458T:p.A153V,
NZ_CP018133.1	2964473	2964473	G	C	SNP	downstream	BMJ37_RS14785,BMJ37_RS14790	-	-
NZ_CP018133.1	2964488	2964488	-	A	Insertion	downstream	BMJ37_RS14785,BMJ37_RS14790	-	-
NZ_CP018133.1	2964490	2964490	A	T	SNP	downstream	BMJ37_RS14785,BMJ37_RS14790	-	-
NZ_CP018133.1	2965633	2965633	A	-	Deletion	intergenic	BMJ37_RS14790(dist=1177),BMJ37_RS14915(dist=6224)	-	-
NZ_CP018133.1	2991977	2991977	T	C	SNP	exonic	BMJ37_RS15015	nonsynonymous SNV	BMJ37_RS15015:BMJ37_RS15015#NZ_CP018133.1#2990570:exon1:c.A580G:p.K194E,
NZ_CP018133.1	2991978	2991978	C	T	SNP	exonic	BMJ37_RS15015	synonymous SNV	BMJ37_RS15015:BMJ37_RS15015#NZ_CP018133.1#2990570:exon1:c.G579A:p.K193K,
NZ_CP018133.1	2991985	2991985	G	A	SNP	exonic	BMJ37_RS15015	nonsynonymous SNV	BMJ37_RS15015:BMJ37_RS15015#NZ_CP018133.1#2990570:exon1:c.C572T:p.T191M,
NZ_CP018133.1	2991987	2991987	T	C	SNP	exonic	BMJ37_RS15015	synonymous SNV	BMJ37_RS15015:BMJ37_RS15015#NZ_CP018133.1#2990570:exon1:c.A570G:p.K190K,
NZ_CP018133.1	2991988	2991988	T	G	SNP	exonic	BMJ37_RS15015	nonsynonymous SNV	BMJ37_RS15015:BMJ37_RS15015#NZ_CP018133.1#2990570:exon1:c.A569C:p.K190T,
NZ_CP018133.1	2991990	2991990	C	G	SNP	exonic	BMJ37_RS15015	synonymous SNV	BMJ37_RS15015:BMJ37_RS15015#NZ_CP018133.1#2990570:exon1:c.G567C:p.L189L,
NZ_CP018133.1	2991992	2991992	G	T	SNP	exonic	BMJ37_RS15015	nonsynonymous SNV	BMJ37_RS15015:BMJ37_RS15015#NZ_CP018133.1#2990570:exon1:c.C565A:p.L189M,
NZ_CP018133.1	2991993	2991993	A	G	SNP	exonic	BMJ37_RS15015	synonymous SNV	BMJ37_RS15015:BMJ37_RS15015#NZ_CP018133.1#2990570:exon1:c.T564C:p.L188L,
NZ_CP018133.1	2991996	2991996	C	A	SNP	exonic	BMJ37_RS15015	nonsynonymous SNV	BMJ37_RS15015:BMJ37_RS15015#NZ_CP018133.1#2990570:exon1:c.G561T:p.E187D,
NZ_CP018133.1	2991999	2991999	A	G	SNP	exonic	BMJ37_RS15015	synonymous SNV	BMJ37_RS15015:BMJ37_RS15015#NZ_CP018133.1#2990570:exon1:c.T558C:p.D186D,
NZ_CP018133.1	2992008	2992008	C	T	SNP	exonic	BMJ37_RS15015	nonsynonymous SNV	BMJ37_RS15015:BMJ37_RS15015#NZ_CP018133.1#2990570:exon1:c.G549A:p.M183I,
NZ_CP018133.1	2992013	2992013	T	C	SNP	exonic	BMJ37_RS15015	nonsynonymous SNV	BMJ37_RS15015:BMJ37_RS15015#NZ_CP018133.1#2990570:exon1:c.A544G:p.N182D,
NZ_CP018133.1	2992014	2992014	G	A	SNP	exonic	BMJ37_RS15015	synonymous SNV	BMJ37_RS15015:BMJ37_RS15015#NZ_CP018133.1#2990570:exon1:c.C543T:p.I181I,
NZ_CP018133.1	2992026	2992026	T	G	SNP	exonic	BMJ37_RS15015	synonymous SNV	BMJ37_RS15015:BMJ37_RS15015#NZ_CP018133.1#2990570:exon1:c.A531C:p.G177G,
NZ_CP018133.1	2992032	2992032	G	T	SNP	exonic	BMJ37_RS15015	synonymous SNV	BMJ37_RS15015:BMJ37_RS15015#NZ_CP018133.1#2990570:exon1:c.C525A:p.G175G,
NZ_CP018133.1	2994045	2994045	A	G	SNP	exonic	BMJ37_RS15020	synonymous SNV	BMJ37_RS15020:BMJ37_RS15020#NZ_CP018133.1#2992682:exon1:c.T627C:p.N209N,
NZ_CP018133.1	2994047	2994047	T	C	SNP	exonic	BMJ37_RS15020	nonsynonymous SNV	BMJ37_RS15020:BMJ37_RS15020#NZ_CP018133.1#2992682:exon1:c.A625G:p.N209D,
NZ_CP018133.1	2994051	2994051	G	C	SNP	exonic	BMJ37_RS15020	nonsynonymous SNV	BMJ37_RS15020:BMJ37_RS15020#NZ_CP018133.1#2992682:exon1:c.C621G:p.S207R,
NZ_CP018133.1	2994052	2994052	C	G	SNP	exonic	BMJ37_RS15020	nonsynonymous SNV	BMJ37_RS15020:BMJ37_RS15020#NZ_CP018133.1#2992682:exon1:c.G620C:p.S207T,
NZ_CP018133.1	2994054	2994054	G	C	SNP	exonic	BMJ37_RS15020	synonymous SNV	BMJ37_RS15020:BMJ37_RS15020#NZ_CP018133.1#2992682:exon1:c.C618G:p.L206L,
NZ_CP018133.1	2994063	2994063	G	A	SNP	exonic	BMJ37_RS15020	synonymous SNV	BMJ37_RS15020:BMJ37_RS15020#NZ_CP018133.1#2992682:exon1:c.C609T:p.A203A,
NZ_CP018133.1	2994069	2994069	T	G	SNP	exonic	BMJ37_RS15020	synonymous SNV	BMJ37_RS15020:BMJ37_RS15020#NZ_CP018133.1#2992682:exon1:c.A603C:p.G201G,
NZ_CP018133.1	2994072	2994072	T	G	SNP	exonic	BMJ37_RS15020	nonsynonymous SNV	BMJ37_RS15020:BMJ37_RS15020#NZ_CP018133.1#2992682:exon1:c.A600C:p.E200D,
NZ_CP018133.1	2994073	2994073	T	G	SNP	exonic	BMJ37_RS15020	nonsynonymous SNV	BMJ37_RS15020:BMJ37_RS15020#NZ_CP018133.1#2992682:exon1:c.A599C:p.E200A,
NZ_CP018133.1	2994074	2994074	C	A	SNP	exonic	BMJ37_RS15020	stopgain	BMJ37_RS15020:BMJ37_RS15020#NZ_CP018133.1#2992682:exon1:c.G598T:p.E200X,
NZ_CP018133.1	2998473	2998473	C	A	SNP	exonic	BMJ37_RS15040	nonsynonymous SNV	BMJ37_RS15040:BMJ37_RS15040#NZ_CP018133.1#2998015:exon1:c.G575T:p.G192V,
NZ_CP018133.1	3039548	3039548	C	T	SNP	exonic	BMJ37_RS15270	nonsynonymous SNV	BMJ37_RS15270:BMJ37_RS15270#NZ_CP018133.1#3038783:exon1:c.G1528A:p.E510K,
NZ_CP018133.1	3042659	3042659	C	T	SNP	upstream;downstream	BMJ37_RS15280,BMJ37_RS15285,BMJ37_RS15295;BMJ37_RS15300	-	-
NZ_CP018133.1	3063164	3063164	G	A	SNP	exonic	BMJ37_RS15385	nonsynonymous SNV	BMJ37_RS15385:BMJ37_RS15385#NZ_CP018133.1#3062612:exon1:c.G552A:p.M184I,
NZ_CP018133.1	3069026	3069026	G	A	SNP	exonic	BMJ37_RS15400	nonsynonymous SNV	BMJ37_RS15400:BMJ37_RS15400#NZ_CP018133.1#3064817:exon1:c.C2920T:p.L974F,
NZ_CP018133.1	3080677	3080677	A	G	SNP	exonic	BMJ37_RS15445	synonymous SNV	BMJ37_RS15445:BMJ37_RS15445#NZ_CP018133.1#3080532:exon1:c.T1347C:p.F449F,
NZ_CP018133.1	3088095	3088095	A	T	SNP	exonic	BMJ37_RS15485	nonsynonymous SNV	BMJ37_RS15485:BMJ37_RS15485#NZ_CP018133.1#3088078:exon1:c.T206A:p.L69H,
NZ_CP018133.1	3117914	3117914	C	T	SNP	exonic	BMJ37_RS15650	nonsynonymous SNV	BMJ37_RS15650:BMJ37_RS15650#NZ_CP018133.1#3116608:exon1:c.C1306T:p.P436S,
NZ_CP018133.1	3135455	3135455	G	A	SNP	upstream;downstream	BMJ37_RS15730;BMJ37_RS15725,BMJ37_RS15740	-	-
NZ_CP018133.1	3135476	3135476	A	G	SNP	upstream;downstream	BMJ37_RS15730;BMJ37_RS15725,BMJ37_RS15740	-	-
NZ_CP018133.1	3135479	3135479	T	C	SNP	upstream;downstream	BMJ37_RS15730;BMJ37_RS15725,BMJ37_RS15740	-	-
NZ_CP018133.1	3135518	3135518	G	A	SNP	upstream;downstream	BMJ37_RS15730;BMJ37_RS15740	-	-
NZ_CP018133.1	3135527	3135527	A	G	SNP	upstream;downstream	BMJ37_RS15730;BMJ37_RS15740	-	-
NZ_CP018133.1	3135563	3135563	C	T	SNP	upstream;downstream	BMJ37_RS15730;BMJ37_RS15740	-	-
NZ_CP018133.1	3135566	3135566	C	G	SNP	upstream;downstream	BMJ37_RS15730;BMJ37_RS15740	-	-
NZ_CP018133.1	3135575	3135575	C	T	SNP	upstream;downstream	BMJ37_RS15730;BMJ37_RS15740	-	-
NZ_CP018133.1	3135680	3135680	T	C	SNP	upstream;downstream	BMJ37_RS15730;BMJ37_RS15740	-	-
NZ_CP018133.1	3135698	3135698	C	T	SNP	upstream;downstream	BMJ37_RS15730;BMJ37_RS15740	-	-
NZ_CP018133.1	3135707	3135707	T	C	SNP	upstream;downstream	BMJ37_RS15730,BMJ37_RS15745;BMJ37_RS15740	-	-
NZ_CP018133.1	3135772	3135772	T	G	SNP	upstream;downstream	BMJ37_RS15730,BMJ37_RS15745;BMJ37_RS15740	-	-
NZ_CP018133.1	3135773	3135773	T	G	SNP	upstream;downstream	BMJ37_RS15730,BMJ37_RS15745;BMJ37_RS15740	-	-
NZ_CP018133.1	3135776	3135776	C	G	SNP	upstream;downstream	BMJ37_RS15730,BMJ37_RS15745;BMJ37_RS15740	-	-
NZ_CP018133.1	3136117	3136117	C	T	SNP	exonic	BMJ37_RS15740	synonymous SNV	BMJ37_RS15740:BMJ37_RS15740#NZ_CP018133.1#3136047:exon1:c.G462A:p.P154P,
NZ_CP018133.1	3136171	3136171	G	A	SNP	exonic	BMJ37_RS15740	synonymous SNV	BMJ37_RS15740:BMJ37_RS15740#NZ_CP018133.1#3136047:exon1:c.C408T:p.S136S,
NZ_CP018133.1	3136209	3136209	A	T	SNP	exonic	BMJ37_RS15740	nonsynonymous SNV	BMJ37_RS15740:BMJ37_RS15740#NZ_CP018133.1#3136047:exon1:c.T370A:p.F124I,
NZ_CP018133.1	3136221	3136221	C	T	SNP	exonic	BMJ37_RS15740	nonsynonymous SNV	BMJ37_RS15740:BMJ37_RS15740#NZ_CP018133.1#3136047:exon1:c.G358A:p.A120T,
NZ_CP018133.1	3136224	3136224	A	T	SNP	exonic	BMJ37_RS15740	nonsynonymous SNV	BMJ37_RS15740:BMJ37_RS15740#NZ_CP018133.1#3136047:exon1:c.T355A:p.S119T,
NZ_CP018133.1	3136225	3136225	A	G	SNP	exonic	BMJ37_RS15740	synonymous SNV	BMJ37_RS15740:BMJ37_RS15740#NZ_CP018133.1#3136047:exon1:c.T354C:p.F118F,
NZ_CP018133.1	3136231	3136231	A	T	SNP	exonic	BMJ37_RS15740	nonsynonymous SNV	BMJ37_RS15740:BMJ37_RS15740#NZ_CP018133.1#3136047:exon1:c.T348A:p.N116K,
NZ_CP018133.1	3136233	3136233	T	C	SNP	exonic	BMJ37_RS15740	nonsynonymous SNV	BMJ37_RS15740:BMJ37_RS15740#NZ_CP018133.1#3136047:exon1:c.A346G:p.N116D,
NZ_CP018133.1	3136294	3136294	C	G	SNP	exonic	BMJ37_RS15740	synonymous SNV	BMJ37_RS15740:BMJ37_RS15740#NZ_CP018133.1#3136047:exon1:c.G285C:p.G95G,
NZ_CP018133.1	3136300	3136300	G	A	SNP	exonic	BMJ37_RS15740	synonymous SNV	BMJ37_RS15740:BMJ37_RS15740#NZ_CP018133.1#3136047:exon1:c.C279T:p.R93R,
NZ_CP018133.1	3136315	3136315	C	G	SNP	exonic	BMJ37_RS15740	synonymous SNV	BMJ37_RS15740:BMJ37_RS15740#NZ_CP018133.1#3136047:exon1:c.G264C:p.V88V,
NZ_CP018133.1	3136453	3136453	A	G	SNP	exonic	BMJ37_RS15740	synonymous SNV	BMJ37_RS15740:BMJ37_RS15740#NZ_CP018133.1#3136047:exon1:c.T126C:p.H42H,
NZ_CP018133.1	3136474	3136474	A	G	SNP	exonic	BMJ37_RS15740	synonymous SNV	BMJ37_RS15740:BMJ37_RS15740#NZ_CP018133.1#3136047:exon1:c.T105C:p.S35S,
NZ_CP018133.1	3136497	3136497	C	T	SNP	exonic	BMJ37_RS15740	nonsynonymous SNV	BMJ37_RS15740:BMJ37_RS15740#NZ_CP018133.1#3136047:exon1:c.G82A:p.V28I,
NZ_CP018133.1	3136628	3136628	A	T	SNP	upstream;downstream	BMJ37_RS15740,BMJ37_RS15745;BMJ37_RS15750,BMJ37_RS15755	-	-
NZ_CP018133.1	3136656	3136656	T	-	Deletion	upstream;downstream	BMJ37_RS15740,BMJ37_RS15745;BMJ37_RS15750,BMJ37_RS15755	-	-
NZ_CP018133.1	3136657	3136657	T	A	SNP	upstream;downstream	BMJ37_RS15740,BMJ37_RS15745;BMJ37_RS15750,BMJ37_RS15755	-	-
NZ_CP018133.1	3136665	3136665	A	G	SNP	upstream;downstream	BMJ37_RS15740,BMJ37_RS15745;BMJ37_RS15750,BMJ37_RS15755	-	-
NZ_CP018133.1	3136686	3136687	AA	-	Deletion	upstream;downstream	BMJ37_RS15740,BMJ37_RS15745;BMJ37_RS15750,BMJ37_RS15755	-	-
NZ_CP018133.1	3136725	3136725	A	G	SNP	exonic	BMJ37_RS15745	synonymous SNV	BMJ37_RS15745:BMJ37_RS15745#NZ_CP018133.1#3136704:exon1:c.A21G:p.K7K,
NZ_CP018133.1	3136818	3136818	A	G	SNP	exonic	BMJ37_RS15745	synonymous SNV	BMJ37_RS15745:BMJ37_RS15745#NZ_CP018133.1#3136704:exon1:c.A114G:p.S38S,
NZ_CP018133.1	3136917	3136917	A	G	SNP	exonic	BMJ37_RS15745	synonymous SNV	BMJ37_RS15745:BMJ37_RS15745#NZ_CP018133.1#3136704:exon1:c.A213G:p.L71L,
NZ_CP018133.1	3136939	3136939	C	T	SNP	exonic	BMJ37_RS15745	synonymous SNV	BMJ37_RS15745:BMJ37_RS15745#NZ_CP018133.1#3136704:exon1:c.C235T:p.L79L,
NZ_CP018133.1	3136956	3136956	C	A	SNP	exonic	BMJ37_RS15745	synonymous SNV	BMJ37_RS15745:BMJ37_RS15745#NZ_CP018133.1#3136704:exon1:c.C252A:p.A84A,
NZ_CP018133.1	3136959	3136959	G	A	SNP	exonic	BMJ37_RS15745	synonymous SNV	BMJ37_RS15745:BMJ37_RS15745#NZ_CP018133.1#3136704:exon1:c.G255A:p.V85V,
NZ_CP018133.1	3137088	3137088	T	C	SNP	exonic	BMJ37_RS15750	synonymous SNV	BMJ37_RS15750:BMJ37_RS15750#NZ_CP018133.1#3137015:exon1:c.A303G:p.R101R,
NZ_CP018133.1	3137106	3137106	T	G	SNP	exonic	BMJ37_RS15750	synonymous SNV	BMJ37_RS15750:BMJ37_RS15750#NZ_CP018133.1#3137015:exon1:c.A285C:p.V95V,
NZ_CP018133.1	3137187	3137187	C	T	SNP	exonic	BMJ37_RS15750	synonymous SNV	BMJ37_RS15750:BMJ37_RS15750#NZ_CP018133.1#3137015:exon1:c.G204A:p.R68R,
NZ_CP018133.1	3137253	3137253	T	G	SNP	exonic	BMJ37_RS15750	synonymous SNV	BMJ37_RS15750:BMJ37_RS15750#NZ_CP018133.1#3137015:exon1:c.A138C:p.I46I,
NZ_CP018133.1	3137325	3137325	C	T	SNP	exonic	BMJ37_RS15750	synonymous SNV	BMJ37_RS15750:BMJ37_RS15750#NZ_CP018133.1#3137015:exon1:c.G66A:p.E22E,
NZ_CP018133.1	3137442	3137442	A	G	SNP	upstream;downstream	BMJ37_RS15740,BMJ37_RS15750;BMJ37_RS15745,BMJ37_RS15755	-	-
NZ_CP018133.1	3137490	3137490	T	C	SNP	exonic	BMJ37_RS15755	synonymous SNV	BMJ37_RS15755:BMJ37_RS15755#NZ_CP018133.1#3137456:exon1:c.A1083G:p.L361L,
NZ_CP018133.1	3137511	3137511	A	G	SNP	exonic	BMJ37_RS15755	synonymous SNV	BMJ37_RS15755:BMJ37_RS15755#NZ_CP018133.1#3137456:exon1:c.T1062C:p.G354G,
NZ_CP018133.1	3137535	3137535	A	C	SNP	exonic	BMJ37_RS15755	synonymous SNV	BMJ37_RS15755:BMJ37_RS15755#NZ_CP018133.1#3137456:exon1:c.T1038G:p.A346A,
NZ_CP018133.1	3137562	3137562	T	C	SNP	exonic	BMJ37_RS15755	synonymous SNV	BMJ37_RS15755:BMJ37_RS15755#NZ_CP018133.1#3137456:exon1:c.A1011G:p.G337G,
NZ_CP018133.1	3137625	3137625	A	G	SNP	exonic	BMJ37_RS15755	synonymous SNV	BMJ37_RS15755:BMJ37_RS15755#NZ_CP018133.1#3137456:exon1:c.T948C:p.P316P,
NZ_CP018133.1	3137634	3137634	G	A	SNP	exonic	BMJ37_RS15755	synonymous SNV	BMJ37_RS15755:BMJ37_RS15755#NZ_CP018133.1#3137456:exon1:c.C939T:p.G313G,
NZ_CP018133.1	3137673	3137673	T	C	SNP	exonic	BMJ37_RS15755	synonymous SNV	BMJ37_RS15755:BMJ37_RS15755#NZ_CP018133.1#3137456:exon1:c.A900G:p.V300V,
NZ_CP018133.1	3137691	3137691	G	C	SNP	exonic	BMJ37_RS15755	synonymous SNV	BMJ37_RS15755:BMJ37_RS15755#NZ_CP018133.1#3137456:exon1:c.C882G:p.G294G,
NZ_CP018133.1	3137694	3137694	T	C	SNP	exonic	BMJ37_RS15755	synonymous SNV	BMJ37_RS15755:BMJ37_RS15755#NZ_CP018133.1#3137456:exon1:c.A879G:p.P293P,
NZ_CP018133.1	3137727	3137727	G	A	SNP	exonic	BMJ37_RS15755	synonymous SNV	BMJ37_RS15755:BMJ37_RS15755#NZ_CP018133.1#3137456:exon1:c.C846T:p.R282R,
NZ_CP018133.1	3137763	3137763	A	G	SNP	exonic	BMJ37_RS15755	synonymous SNV	BMJ37_RS15755:BMJ37_RS15755#NZ_CP018133.1#3137456:exon1:c.T810C:p.T270T,
NZ_CP018133.1	3137784	3137784	A	G	SNP	exonic	BMJ37_RS15755	synonymous SNV	BMJ37_RS15755:BMJ37_RS15755#NZ_CP018133.1#3137456:exon1:c.T789C:p.G263G,
NZ_CP018133.1	3137862	3137862	C	A	SNP	exonic	BMJ37_RS15755	nonsynonymous SNV	BMJ37_RS15755:BMJ37_RS15755#NZ_CP018133.1#3137456:exon1:c.G711T:p.E237D,
NZ_CP018133.1	3137888	3137888	C	T	SNP	exonic	BMJ37_RS15755	nonsynonymous SNV	BMJ37_RS15755:BMJ37_RS15755#NZ_CP018133.1#3137456:exon1:c.G685A:p.V229I,
NZ_CP018133.1	3137895	3137895	C	T	SNP	exonic	BMJ37_RS15755	synonymous SNV	BMJ37_RS15755:BMJ37_RS15755#NZ_CP018133.1#3137456:exon1:c.G678A:p.A226A,
NZ_CP018133.1	3137934	3137934	C	T	SNP	exonic	BMJ37_RS15755	synonymous SNV	BMJ37_RS15755:BMJ37_RS15755#NZ_CP018133.1#3137456:exon1:c.G639A:p.E213E,
NZ_CP018133.1	3137980	3137980	T	C	SNP	exonic	BMJ37_RS15755	nonsynonymous SNV	BMJ37_RS15755:BMJ37_RS15755#NZ_CP018133.1#3137456:exon1:c.A593G:p.D198G,
NZ_CP018133.1	3138018	3138018	G	A	SNP	exonic	BMJ37_RS15755	synonymous SNV	BMJ37_RS15755:BMJ37_RS15755#NZ_CP018133.1#3137456:exon1:c.C555T:p.V185V,
NZ_CP018133.1	3138247	3138247	T	A	SNP	exonic	BMJ37_RS15755	nonsynonymous SNV	BMJ37_RS15755:BMJ37_RS15755#NZ_CP018133.1#3137456:exon1:c.A326T:p.Y109F,
NZ_CP018133.1	3179968	3179968	A	T	SNP	exonic	BMJ37_RS15990	nonsynonymous SNV	BMJ37_RS15990:BMJ37_RS15990#NZ_CP018133.1#3179221:exon1:c.A747T:p.K249N,
NZ_CP018133.1	3202566	3202566	G	A	SNP	exonic	BMJ37_RS16115	nonsynonymous SNV	BMJ37_RS16115:BMJ37_RS16115#NZ_CP018133.1#3202006:exon1:c.G560A:p.R187K,
NZ_CP018133.1	3233900	3233900	-	TTTGAAG	Insertion	exonic	BMJ37_RS16250	frameshift insertion	BMJ37_RS16250:BMJ37_RS16250#NZ_CP018133.1#3231600:exon1:c.130_131insCTTCAAA:p.T44fs,
NZ_CP018133.1	3234056	3234056	C	A	SNP	upstream;downstream	BMJ37_RS16250,BMJ37_RS16265;BMJ37_RS16255,BMJ37_RS16260	-	-
NZ_CP018133.1	3246722	3246722	G	A	SNP	upstream;downstream	BMJ37_RS16330,BMJ37_RS16340;BMJ37_RS16350	-	-
NZ_CP018133.1	3246773	3246773	T	G	SNP	upstream;downstream	BMJ37_RS16330,BMJ37_RS16340;BMJ37_RS16350,BMJ37_RS16355	-	-
NZ_CP018133.1	3246803	3246803	A	T	SNP	upstream;downstream	BMJ37_RS16330,BMJ37_RS16340;BMJ37_RS16350,BMJ37_RS16355	-	-
NZ_CP018133.1	3247050	3247050	T	C	SNP	upstream;downstream	BMJ37_RS16330,BMJ37_RS16340;BMJ37_RS16350,BMJ37_RS16355	-	-
NZ_CP018133.1	3247062	3247062	A	G	SNP	upstream;downstream	BMJ37_RS16330,BMJ37_RS16340;BMJ37_RS16350,BMJ37_RS16355	-	-
NZ_CP018133.1	3247094	3247094	G	A	SNP	upstream;downstream	BMJ37_RS16330,BMJ37_RS16340;BMJ37_RS16350,BMJ37_RS16355	-	-
NZ_CP018133.1	3247126	3247126	T	C	SNP	upstream;downstream	BMJ37_RS16340;BMJ37_RS16350,BMJ37_RS16355	-	-
NZ_CP018133.1	3247128	3247128	C	G	SNP	upstream;downstream	BMJ37_RS16340;BMJ37_RS16350,BMJ37_RS16355	-	-
NZ_CP018133.1	3247130	3247130	T	G	SNP	upstream;downstream	BMJ37_RS16340;BMJ37_RS16350,BMJ37_RS16355	-	-
NZ_CP018133.1	3247132	3247132	-	T	Insertion	upstream;downstream	BMJ37_RS16340;BMJ37_RS16350,BMJ37_RS16355	-	-
NZ_CP018133.1	3247133	3247133	G	A	SNP	upstream;downstream	BMJ37_RS16340;BMJ37_RS16350,BMJ37_RS16355	-	-
NZ_CP018133.1	3247135	3247135	T	C	SNP	upstream;downstream	BMJ37_RS16340;BMJ37_RS16350,BMJ37_RS16355	-	-
NZ_CP018133.1	3247225	3247225	T	A	SNP	exonic	BMJ37_RS16350	nonsynonymous SNV	BMJ37_RS16350:BMJ37_RS16350#NZ_CP018133.1#3247155:exon1:c.A402T:p.E134D,
NZ_CP018133.1	3247228	3247228	G	A	SNP	exonic	BMJ37_RS16350	synonymous SNV	BMJ37_RS16350:BMJ37_RS16350#NZ_CP018133.1#3247155:exon1:c.C399T:p.R133R,
NZ_CP018133.1	3247249	3247249	A	C	SNP	exonic	BMJ37_RS16350	synonymous SNV	BMJ37_RS16350:BMJ37_RS16350#NZ_CP018133.1#3247155:exon1:c.T378G:p.G126G,
NZ_CP018133.1	3247270	3247270	C	T	SNP	exonic	BMJ37_RS16350	synonymous SNV	BMJ37_RS16350:BMJ37_RS16350#NZ_CP018133.1#3247155:exon1:c.G357A:p.V119V,
NZ_CP018133.1	3247294	3247294	A	G	SNP	exonic	BMJ37_RS16350	synonymous SNV	BMJ37_RS16350:BMJ37_RS16350#NZ_CP018133.1#3247155:exon1:c.T333C:p.Y111Y,
NZ_CP018133.1	3247333	3247333	C	T	SNP	exonic	BMJ37_RS16350	synonymous SNV	BMJ37_RS16350:BMJ37_RS16350#NZ_CP018133.1#3247155:exon1:c.G294A:p.T98T,
NZ_CP018133.1	3247366	3247366	G	A	SNP	exonic	BMJ37_RS16350	synonymous SNV	BMJ37_RS16350:BMJ37_RS16350#NZ_CP018133.1#3247155:exon1:c.C261T:p.H87H,
NZ_CP018133.1	3247492	3247492	G	A	SNP	exonic	BMJ37_RS16350	synonymous SNV	BMJ37_RS16350:BMJ37_RS16350#NZ_CP018133.1#3247155:exon1:c.C135T:p.N45N,
NZ_CP018133.1	3247525	3247525	T	C	SNP	exonic	BMJ37_RS16350	synonymous SNV	BMJ37_RS16350:BMJ37_RS16350#NZ_CP018133.1#3247155:exon1:c.A102G:p.T34T,
NZ_CP018133.1	3247573	3247573	A	G	SNP	exonic	BMJ37_RS16350	synonymous SNV	BMJ37_RS16350:BMJ37_RS16350#NZ_CP018133.1#3247155:exon1:c.T54C:p.D18D,
NZ_CP018133.1	3247579	3247579	G	A	SNP	exonic	BMJ37_RS16350	synonymous SNV	BMJ37_RS16350:BMJ37_RS16350#NZ_CP018133.1#3247155:exon1:c.C48T:p.N16N,
NZ_CP018133.1	3247661	3247661	G	A	SNP	upstream;downstream	BMJ37_RS16350;BMJ37_RS16355	-	-
NZ_CP018133.1	3247744	3247744	T	A	SNP	upstream;downstream	BMJ37_RS16350;BMJ37_RS16355	-	-
NZ_CP018133.1	3247833	3247833	T	G	SNP	exonic	BMJ37_RS16355	nonsynonymous SNV	BMJ37_RS16355:BMJ37_RS16355#NZ_CP018133.1#3247765:exon1:c.A2267C:p.Q756P,
NZ_CP018133.1	3247922	3247922	G	T	SNP	exonic	BMJ37_RS16355	synonymous SNV	BMJ37_RS16355:BMJ37_RS16355#NZ_CP018133.1#3247765:exon1:c.C2178A:p.R726R,
NZ_CP018133.1	3247943	3247943	C	T	SNP	exonic	BMJ37_RS16355	synonymous SNV	BMJ37_RS16355:BMJ37_RS16355#NZ_CP018133.1#3247765:exon1:c.G2157A:p.T719T,
NZ_CP018133.1	3248168	3248168	A	G	SNP	exonic	BMJ37_RS16355	synonymous SNV	BMJ37_RS16355:BMJ37_RS16355#NZ_CP018133.1#3247765:exon1:c.T1932C:p.F644F,
NZ_CP018133.1	3248216	3248216	A	G	SNP	exonic	BMJ37_RS16355	synonymous SNV	BMJ37_RS16355:BMJ37_RS16355#NZ_CP018133.1#3247765:exon1:c.T1884C:p.G628G,
NZ_CP018133.1	3248270	3248270	T	G	SNP	exonic	BMJ37_RS16355	synonymous SNV	BMJ37_RS16355:BMJ37_RS16355#NZ_CP018133.1#3247765:exon1:c.A1830C:p.A610A,
NZ_CP018133.1	3248273	3248273	A	G	SNP	exonic	BMJ37_RS16355	synonymous SNV	BMJ37_RS16355:BMJ37_RS16355#NZ_CP018133.1#3247765:exon1:c.T1827C:p.D609D,
NZ_CP018133.1	3248285	3248285	A	C	SNP	exonic	BMJ37_RS16355	synonymous SNV	BMJ37_RS16355:BMJ37_RS16355#NZ_CP018133.1#3247765:exon1:c.T1815G:p.R605R,
NZ_CP018133.1	3248342	3248342	T	C	SNP	exonic	BMJ37_RS16355	synonymous SNV	BMJ37_RS16355:BMJ37_RS16355#NZ_CP018133.1#3247765:exon1:c.A1758G:p.Q586Q,
NZ_CP018133.1	3248348	3248348	C	T	SNP	exonic	BMJ37_RS16355	synonymous SNV	BMJ37_RS16355:BMJ37_RS16355#NZ_CP018133.1#3247765:exon1:c.G1752A:p.A584A,
NZ_CP018133.1	3248414	3248414	A	T	SNP	exonic	BMJ37_RS16355	synonymous SNV	BMJ37_RS16355:BMJ37_RS16355#NZ_CP018133.1#3247765:exon1:c.T1686A:p.R562R,
NZ_CP018133.1	3248435	3248435	G	A	SNP	exonic	BMJ37_RS16355	synonymous SNV	BMJ37_RS16355:BMJ37_RS16355#NZ_CP018133.1#3247765:exon1:c.C1665T:p.H555H,
NZ_CP018133.1	3248438	3248438	T	C	SNP	exonic	BMJ37_RS16355	synonymous SNV	BMJ37_RS16355:BMJ37_RS16355#NZ_CP018133.1#3247765:exon1:c.A1662G:p.T554T,
NZ_CP018133.1	3248447	3248447	C	T	SNP	exonic	BMJ37_RS16355	synonymous SNV	BMJ37_RS16355:BMJ37_RS16355#NZ_CP018133.1#3247765:exon1:c.G1653A:p.E551E,
NZ_CP018133.1	3248473	3248473	G	A	SNP	exonic	BMJ37_RS16355	synonymous SNV	BMJ37_RS16355:BMJ37_RS16355#NZ_CP018133.1#3247765:exon1:c.C1627T:p.L543L,
NZ_CP018133.1	3248483	3248483	G	A	SNP	exonic	BMJ37_RS16355	synonymous SNV	BMJ37_RS16355:BMJ37_RS16355#NZ_CP018133.1#3247765:exon1:c.C1617T:p.D539D,
NZ_CP018133.1	3248519	3248519	C	G	SNP	exonic	BMJ37_RS16355	synonymous SNV	BMJ37_RS16355:BMJ37_RS16355#NZ_CP018133.1#3247765:exon1:c.G1581C:p.T527T,
NZ_CP018133.1	3248522	3248522	T	G	SNP	exonic	BMJ37_RS16355	synonymous SNV	BMJ37_RS16355:BMJ37_RS16355#NZ_CP018133.1#3247765:exon1:c.A1578C:p.S526S,
NZ_CP018133.1	3248552	3248552	T	C	SNP	exonic	BMJ37_RS16355	synonymous SNV	BMJ37_RS16355:BMJ37_RS16355#NZ_CP018133.1#3247765:exon1:c.A1548G:p.V516V,
NZ_CP018133.1	3248558	3248558	A	G	SNP	exonic	BMJ37_RS16355	synonymous SNV	BMJ37_RS16355:BMJ37_RS16355#NZ_CP018133.1#3247765:exon1:c.T1542C:p.D514D,
NZ_CP018133.1	3248585	3248585	G	A	SNP	exonic	BMJ37_RS16355	synonymous SNV	BMJ37_RS16355:BMJ37_RS16355#NZ_CP018133.1#3247765:exon1:c.C1515T:p.H505H,
NZ_CP018133.1	3248630	3248630	G	C	SNP	exonic	BMJ37_RS16355	synonymous SNV	BMJ37_RS16355:BMJ37_RS16355#NZ_CP018133.1#3247765:exon1:c.C1470G:p.V490V,
NZ_CP018133.1	3248642	3248642	A	G	SNP	exonic	BMJ37_RS16355	synonymous SNV	BMJ37_RS16355:BMJ37_RS16355#NZ_CP018133.1#3247765:exon1:c.T1458C:p.F486F,
NZ_CP018133.1	3248678	3248678	G	A	SNP	exonic	BMJ37_RS16355	synonymous SNV	BMJ37_RS16355:BMJ37_RS16355#NZ_CP018133.1#3247765:exon1:c.C1422T:p.I474I,
NZ_CP018133.1	3248738	3248738	G	C	SNP	exonic	BMJ37_RS16355	synonymous SNV	BMJ37_RS16355:BMJ37_RS16355#NZ_CP018133.1#3247765:exon1:c.C1362G:p.V454V,
NZ_CP018133.1	3248750	3248750	C	T	SNP	exonic	BMJ37_RS16355	synonymous SNV	BMJ37_RS16355:BMJ37_RS16355#NZ_CP018133.1#3247765:exon1:c.G1350A:p.E450E,
NZ_CP018133.1	3248815	3248815	T	C	SNP	exonic	BMJ37_RS16355	nonsynonymous SNV	BMJ37_RS16355:BMJ37_RS16355#NZ_CP018133.1#3247765:exon1:c.A1285G:p.K429E,
NZ_CP018133.1	3248840	3248840	G	A	SNP	exonic	BMJ37_RS16355	synonymous SNV	BMJ37_RS16355:BMJ37_RS16355#NZ_CP018133.1#3247765:exon1:c.C1260T:p.F420F,
NZ_CP018133.1	3248969	3248969	A	G	SNP	exonic	BMJ37_RS16355	synonymous SNV	BMJ37_RS16355:BMJ37_RS16355#NZ_CP018133.1#3247765:exon1:c.T1131C:p.I377I,
NZ_CP018133.1	3249011	3249011	A	G	SNP	exonic	BMJ37_RS16355	synonymous SNV	BMJ37_RS16355:BMJ37_RS16355#NZ_CP018133.1#3247765:exon1:c.T1089C:p.I363I,
NZ_CP018133.1	3249035	3249035	C	T	SNP	exonic	BMJ37_RS16355	synonymous SNV	BMJ37_RS16355:BMJ37_RS16355#NZ_CP018133.1#3247765:exon1:c.G1065A:p.E355E,
NZ_CP018133.1	3249038	3249038	T	C	SNP	exonic	BMJ37_RS16355	synonymous SNV	BMJ37_RS16355:BMJ37_RS16355#NZ_CP018133.1#3247765:exon1:c.A1062G:p.T354T,
NZ_CP018133.1	3249041	3249041	T	C	SNP	exonic	BMJ37_RS16355	synonymous SNV	BMJ37_RS16355:BMJ37_RS16355#NZ_CP018133.1#3247765:exon1:c.A1059G:p.V353V,
NZ_CP018133.1	3249137	3249137	A	G	SNP	exonic	BMJ37_RS16355	synonymous SNV	BMJ37_RS16355:BMJ37_RS16355#NZ_CP018133.1#3247765:exon1:c.T963C:p.I321I,
NZ_CP018133.1	3249233	3249233	G	A	SNP	exonic	BMJ37_RS16355	synonymous SNV	BMJ37_RS16355:BMJ37_RS16355#NZ_CP018133.1#3247765:exon1:c.C867T:p.D289D,
NZ_CP018133.1	3249314	3249314	C	G	SNP	exonic	BMJ37_RS16355	synonymous SNV	BMJ37_RS16355:BMJ37_RS16355#NZ_CP018133.1#3247765:exon1:c.G786C:p.A262A,
NZ_CP018133.1	3249361	3249361	T	C	SNP	exonic	BMJ37_RS16355	nonsynonymous SNV	BMJ37_RS16355:BMJ37_RS16355#NZ_CP018133.1#3247765:exon1:c.A739G:p.N247D,
NZ_CP018133.1	3249389	3249389	C	G	SNP	exonic	BMJ37_RS16355	synonymous SNV	BMJ37_RS16355:BMJ37_RS16355#NZ_CP018133.1#3247765:exon1:c.G711C:p.P237P,
NZ_CP018133.1	3249428	3249428	G	A	SNP	exonic	BMJ37_RS16355	synonymous SNV	BMJ37_RS16355:BMJ37_RS16355#NZ_CP018133.1#3247765:exon1:c.C672T:p.D224D,
NZ_CP018133.1	3249431	3249431	C	T	SNP	exonic	BMJ37_RS16355	synonymous SNV	BMJ37_RS16355:BMJ37_RS16355#NZ_CP018133.1#3247765:exon1:c.G669A:p.G223G,
NZ_CP018133.1	3249455	3249455	A	G	SNP	exonic	BMJ37_RS16355	synonymous SNV	BMJ37_RS16355:BMJ37_RS16355#NZ_CP018133.1#3247765:exon1:c.T645C:p.I215I,
NZ_CP018133.1	3249458	3249458	T	G	SNP	exonic	BMJ37_RS16355	synonymous SNV	BMJ37_RS16355:BMJ37_RS16355#NZ_CP018133.1#3247765:exon1:c.A642C:p.S214S,
NZ_CP018133.1	3249512	3249512	T	C	SNP	exonic	BMJ37_RS16355	synonymous SNV	BMJ37_RS16355:BMJ37_RS16355#NZ_CP018133.1#3247765:exon1:c.A588G:p.G196G,
NZ_CP018133.1	3249539	3249539	G	A	SNP	exonic	BMJ37_RS16355	synonymous SNV	BMJ37_RS16355:BMJ37_RS16355#NZ_CP018133.1#3247765:exon1:c.C561T:p.Y187Y,
NZ_CP018133.1	3249644	3249644	A	G	SNP	exonic	BMJ37_RS16355	synonymous SNV	BMJ37_RS16355:BMJ37_RS16355#NZ_CP018133.1#3247765:exon1:c.T456C:p.F152F,
NZ_CP018133.1	3249764	3249764	A	G	SNP	exonic	BMJ37_RS16355	synonymous SNV	BMJ37_RS16355:BMJ37_RS16355#NZ_CP018133.1#3247765:exon1:c.T336C:p.V112V,
NZ_CP018133.1	3249797	3249797	A	G	SNP	exonic	BMJ37_RS16355	synonymous SNV	BMJ37_RS16355:BMJ37_RS16355#NZ_CP018133.1#3247765:exon1:c.T303C:p.N101N,
NZ_CP018133.1	3249841	3249841	A	G	SNP	exonic	BMJ37_RS16355	synonymous SNV	BMJ37_RS16355:BMJ37_RS16355#NZ_CP018133.1#3247765:exon1:c.T259C:p.L87L,
NZ_CP018133.1	3249842	3249842	T	C	SNP	exonic	BMJ37_RS16355	synonymous SNV	BMJ37_RS16355:BMJ37_RS16355#NZ_CP018133.1#3247765:exon1:c.A258G:p.L86L,
NZ_CP018133.1	3249854	3249854	T	G	SNP	exonic	BMJ37_RS16355	synonymous SNV	BMJ37_RS16355:BMJ37_RS16355#NZ_CP018133.1#3247765:exon1:c.A246C:p.G82G,
NZ_CP018133.1	3249860	3249860	T	C	SNP	exonic	BMJ37_RS16355	synonymous SNV	BMJ37_RS16355:BMJ37_RS16355#NZ_CP018133.1#3247765:exon1:c.A240G:p.A80A,
NZ_CP018133.1	3249992	3249992	T	G	SNP	exonic	BMJ37_RS16355	synonymous SNV	BMJ37_RS16355:BMJ37_RS16355#NZ_CP018133.1#3247765:exon1:c.A108C:p.A36A,
NZ_CP018133.1	3249999	3249999	G	T	SNP	exonic	BMJ37_RS16355	nonsynonymous SNV	BMJ37_RS16355:BMJ37_RS16355#NZ_CP018133.1#3247765:exon1:c.C101A:p.T34K,
NZ_CP018133.1	3250030	3250030	C	T	SNP	exonic	BMJ37_RS16355	nonsynonymous SNV	BMJ37_RS16355:BMJ37_RS16355#NZ_CP018133.1#3247765:exon1:c.G70A:p.V24I,
NZ_CP018133.1	3250248	3250248	T	A	SNP	exonic	BMJ37_RS16360	nonsynonymous SNV	BMJ37_RS16360:BMJ37_RS16360#NZ_CP018133.1#3250117:exon1:c.A611T:p.Y204F,
NZ_CP018133.1	3250361	3250361	A	G	SNP	exonic	BMJ37_RS16360	synonymous SNV	BMJ37_RS16360:BMJ37_RS16360#NZ_CP018133.1#3250117:exon1:c.T498C:p.L166L,
NZ_CP018133.1	3250385	3250385	T	C	SNP	exonic	BMJ37_RS16360	synonymous SNV	BMJ37_RS16360:BMJ37_RS16360#NZ_CP018133.1#3250117:exon1:c.A474G:p.T158T,
NZ_CP018133.1	3250466	3250466	A	G	SNP	exonic	BMJ37_RS16360	synonymous SNV	BMJ37_RS16360:BMJ37_RS16360#NZ_CP018133.1#3250117:exon1:c.T393C:p.L131L,
NZ_CP018133.1	3250508	3250508	C	A	SNP	exonic	BMJ37_RS16360	synonymous SNV	BMJ37_RS16360:BMJ37_RS16360#NZ_CP018133.1#3250117:exon1:c.G351T:p.P117P,
NZ_CP018133.1	3250592	3250592	G	C	SNP	exonic	BMJ37_RS16360	synonymous SNV	BMJ37_RS16360:BMJ37_RS16360#NZ_CP018133.1#3250117:exon1:c.C267G:p.A89A,
NZ_CP018133.1	3250628	3250628	T	C	SNP	exonic	BMJ37_RS16360	synonymous SNV	BMJ37_RS16360:BMJ37_RS16360#NZ_CP018133.1#3250117:exon1:c.A231G:p.E77E,
NZ_CP018133.1	3250667	3250667	C	T	SNP	exonic	BMJ37_RS16360	synonymous SNV	BMJ37_RS16360:BMJ37_RS16360#NZ_CP018133.1#3250117:exon1:c.G192A:p.G64G,
NZ_CP018133.1	3250703	3250703	C	T	SNP	exonic	BMJ37_RS16360	synonymous SNV	BMJ37_RS16360:BMJ37_RS16360#NZ_CP018133.1#3250117:exon1:c.G156A:p.G52G,
NZ_CP018133.1	3250750	3250750	G	A	SNP	exonic	BMJ37_RS16360	nonsynonymous SNV	BMJ37_RS16360:BMJ37_RS16360#NZ_CP018133.1#3250117:exon1:c.C109T:p.H37Y,
NZ_CP018133.1	3250992	3250992	C	T	SNP	exonic	BMJ37_RS16365	synonymous SNV	BMJ37_RS16365:BMJ37_RS16365#NZ_CP018133.1#3250976:exon1:c.G216A:p.L72L,
NZ_CP018133.1	3268935	3268935	G	A	SNP	exonic	BMJ37_RS16480	nonsynonymous SNV	BMJ37_RS16480:BMJ37_RS16480#NZ_CP018133.1#3267859:exon1:c.C704T:p.P235L,
NZ_CP018133.1	3277530	3277530	G	T	SNP	upstream;downstream	BMJ37_RS16520;BMJ37_RS16525	-	-
NZ_CP018133.1	3350019	3350019	G	A	SNP	exonic	BMJ37_RS16895	synonymous SNV	BMJ37_RS16895:BMJ37_RS16895#NZ_CP018133.1#3349466:exon1:c.C402T:p.H134H,
NZ_CP018133.1	3350040	3350040	A	G	SNP	exonic	BMJ37_RS16895	synonymous SNV	BMJ37_RS16895:BMJ37_RS16895#NZ_CP018133.1#3349466:exon1:c.T381C:p.A127A,
NZ_CP018133.1	3350046	3350046	C	A	SNP	exonic	BMJ37_RS16895	synonymous SNV	BMJ37_RS16895:BMJ37_RS16895#NZ_CP018133.1#3349466:exon1:c.G375T:p.P125P,
NZ_CP018133.1	3350171	3350171	T	C	SNP	exonic	BMJ37_RS16895	nonsynonymous SNV	BMJ37_RS16895:BMJ37_RS16895#NZ_CP018133.1#3349466:exon1:c.A250G:p.S84G,
NZ_CP018133.1	3350175	3350175	T	C	SNP	exonic	BMJ37_RS16895	synonymous SNV	BMJ37_RS16895:BMJ37_RS16895#NZ_CP018133.1#3349466:exon1:c.A246G:p.K82K,
NZ_CP018133.1	3350178	3350178	G	A	SNP	exonic	BMJ37_RS16895	synonymous SNV	BMJ37_RS16895:BMJ37_RS16895#NZ_CP018133.1#3349466:exon1:c.C243T:p.N81N,
NZ_CP018133.1	3350181	3350181	G	A	SNP	exonic	BMJ37_RS16895	synonymous SNV	BMJ37_RS16895:BMJ37_RS16895#NZ_CP018133.1#3349466:exon1:c.C240T:p.F80F,
NZ_CP018133.1	3350328	3350328	T	C	SNP	exonic	BMJ37_RS16895	synonymous SNV	BMJ37_RS16895:BMJ37_RS16895#NZ_CP018133.1#3349466:exon1:c.A93G:p.T31T,
NZ_CP018133.1	3350561	3350561	A	C	SNP	exonic	BMJ37_RS16900	synonymous SNV	BMJ37_RS16900:BMJ37_RS16900#NZ_CP018133.1#3350416:exon1:c.T744G:p.G248G,
NZ_CP018133.1	3350684	3350684	C	T	SNP	exonic	BMJ37_RS16900	synonymous SNV	BMJ37_RS16900:BMJ37_RS16900#NZ_CP018133.1#3350416:exon1:c.G621A:p.R207R,
NZ_CP018133.1	3350768	3350768	C	A	SNP	exonic	BMJ37_RS16900	synonymous SNV	BMJ37_RS16900:BMJ37_RS16900#NZ_CP018133.1#3350416:exon1:c.G537T:p.G179G,
NZ_CP018133.1	3350780	3350780	T	C	SNP	exonic	BMJ37_RS16900	synonymous SNV	BMJ37_RS16900:BMJ37_RS16900#NZ_CP018133.1#3350416:exon1:c.A525G:p.V175V,
NZ_CP018133.1	3350873	3350873	A	G	SNP	exonic	BMJ37_RS16900	synonymous SNV	BMJ37_RS16900:BMJ37_RS16900#NZ_CP018133.1#3350416:exon1:c.T432C:p.I144I,
NZ_CP018133.1	3350920	3350920	A	G	SNP	exonic	BMJ37_RS16900	synonymous SNV	BMJ37_RS16900:BMJ37_RS16900#NZ_CP018133.1#3350416:exon1:c.T385C:p.L129L,
NZ_CP018133.1	3350921	3350921	C	T	SNP	exonic	BMJ37_RS16900	synonymous SNV	BMJ37_RS16900:BMJ37_RS16900#NZ_CP018133.1#3350416:exon1:c.G384A:p.A128A,
NZ_CP018133.1	3350933	3350933	G	A	SNP	exonic	BMJ37_RS16900	synonymous SNV	BMJ37_RS16900:BMJ37_RS16900#NZ_CP018133.1#3350416:exon1:c.C372T:p.L124L,
NZ_CP018133.1	3350951	3350951	G	T	SNP	exonic	BMJ37_RS16900	synonymous SNV	BMJ37_RS16900:BMJ37_RS16900#NZ_CP018133.1#3350416:exon1:c.C354A:p.A118A,
NZ_CP018133.1	3350996	3350996	A	G	SNP	exonic	BMJ37_RS16900	synonymous SNV	BMJ37_RS16900:BMJ37_RS16900#NZ_CP018133.1#3350416:exon1:c.T309C:p.I103I,
NZ_CP018133.1	3351417	3351417	T	C	SNP	exonic	BMJ37_RS16905	synonymous SNV	BMJ37_RS16905:BMJ37_RS16905#NZ_CP018133.1#3351329:exon1:c.A381G:p.K127K,
NZ_CP018133.1	3351540	3351540	A	G	SNP	exonic	BMJ37_RS16905	synonymous SNV	BMJ37_RS16905:BMJ37_RS16905#NZ_CP018133.1#3351329:exon1:c.T258C:p.D86D,
NZ_CP018133.1	3351630	3351630	C	T	SNP	exonic	BMJ37_RS16905	synonymous SNV	BMJ37_RS16905:BMJ37_RS16905#NZ_CP018133.1#3351329:exon1:c.G168A:p.L56L,
NZ_CP018133.1	3351911	3351911	G	A	SNP	upstream;downstream	BMJ37_RS16900,BMJ37_RS16905;BMJ37_RS16910	-	-
NZ_CP018133.1	3352134	3352134	G	A	SNP	exonic	BMJ37_RS16910	synonymous SNV	BMJ37_RS16910:BMJ37_RS16910#NZ_CP018133.1#3352070:exon1:c.C888T:p.I296I,
NZ_CP018133.1	3352182	3352182	A	C	SNP	exonic	BMJ37_RS16910	synonymous SNV	BMJ37_RS16910:BMJ37_RS16910#NZ_CP018133.1#3352070:exon1:c.T840G:p.R280R,
NZ_CP018133.1	3352209	3352209	C	T	SNP	exonic	BMJ37_RS16910	synonymous SNV	BMJ37_RS16910:BMJ37_RS16910#NZ_CP018133.1#3352070:exon1:c.G813A:p.P271P,
NZ_CP018133.1	3352230	3352230	A	G	SNP	exonic	BMJ37_RS16910	synonymous SNV	BMJ37_RS16910:BMJ37_RS16910#NZ_CP018133.1#3352070:exon1:c.T792C:p.A264A,
NZ_CP018133.1	3352320	3352320	A	G	SNP	exonic	BMJ37_RS16910	synonymous SNV	BMJ37_RS16910:BMJ37_RS16910#NZ_CP018133.1#3352070:exon1:c.T702C:p.G234G,
NZ_CP018133.1	3352341	3352341	T	C	SNP	exonic	BMJ37_RS16910	synonymous SNV	BMJ37_RS16910:BMJ37_RS16910#NZ_CP018133.1#3352070:exon1:c.A681G:p.E227E,
NZ_CP018133.1	3352404	3352404	T	C	SNP	exonic	BMJ37_RS16910	synonymous SNV	BMJ37_RS16910:BMJ37_RS16910#NZ_CP018133.1#3352070:exon1:c.A618G:p.E206E,
NZ_CP018133.1	3352452	3352452	A	G	SNP	exonic	BMJ37_RS16910	synonymous SNV	BMJ37_RS16910:BMJ37_RS16910#NZ_CP018133.1#3352070:exon1:c.T570C:p.A190A,
NZ_CP018133.1	3352479	3352479	C	A	SNP	exonic	BMJ37_RS16910	synonymous SNV	BMJ37_RS16910:BMJ37_RS16910#NZ_CP018133.1#3352070:exon1:c.G543T:p.R181R,
NZ_CP018133.1	3352590	3352590	C	T	SNP	exonic	BMJ37_RS16910	synonymous SNV	BMJ37_RS16910:BMJ37_RS16910#NZ_CP018133.1#3352070:exon1:c.G432A:p.K144K,
NZ_CP018133.1	3352659	3352659	A	G	SNP	exonic	BMJ37_RS16910	synonymous SNV	BMJ37_RS16910:BMJ37_RS16910#NZ_CP018133.1#3352070:exon1:c.T363C:p.V121V,
NZ_CP018133.1	3352662	3352662	G	A	SNP	exonic	BMJ37_RS16910	synonymous SNV	BMJ37_RS16910:BMJ37_RS16910#NZ_CP018133.1#3352070:exon1:c.C360T:p.G120G,
NZ_CP018133.1	3352711	3352711	T	C	SNP	exonic	BMJ37_RS16910	nonsynonymous SNV	BMJ37_RS16910:BMJ37_RS16910#NZ_CP018133.1#3352070:exon1:c.A311G:p.K104R,
NZ_CP018133.1	3352752	3352752	G	A	SNP	exonic	BMJ37_RS16910	synonymous SNV	BMJ37_RS16910:BMJ37_RS16910#NZ_CP018133.1#3352070:exon1:c.C270T:p.G90G,
NZ_CP018133.1	3353062	3353062	G	A	SNP	upstream;downstream	BMJ37_RS16910;BMJ37_RS16915	-	-
NZ_CP018133.1	3353063	3353063	A	C	SNP	upstream;downstream	BMJ37_RS16910;BMJ37_RS16915	-	-
NZ_CP018133.1	3353153	3353153	A	G	SNP	upstream;downstream	BMJ37_RS16910;BMJ37_RS16915	-	-
NZ_CP018133.1	3353161	3353161	T	G	SNP	upstream;downstream	BMJ37_RS16910;BMJ37_RS16915	-	-
NZ_CP018133.1	3353163	3353163	G	A	SNP	upstream;downstream	BMJ37_RS16910;BMJ37_RS16915	-	-
NZ_CP018133.1	3353164	3353164	G	T	SNP	upstream;downstream	BMJ37_RS16910;BMJ37_RS16915	-	-
NZ_CP018133.1	3353181	3353181	C	T	SNP	upstream;downstream	BMJ37_RS16910;BMJ37_RS16915	-	-
NZ_CP018133.1	3353378	3353378	A	G	SNP	exonic	BMJ37_RS16915	synonymous SNV	BMJ37_RS16915:BMJ37_RS16915#NZ_CP018133.1#3353227:exon1:c.T1263C:p.N421N,
NZ_CP018133.1	3353477	3353477	G	A	SNP	exonic	BMJ37_RS16915	synonymous SNV	BMJ37_RS16915:BMJ37_RS16915#NZ_CP018133.1#3353227:exon1:c.C1164T:p.N388N,
NZ_CP018133.1	3353539	3353539	T	C	SNP	exonic	BMJ37_RS16915	nonsynonymous SNV	BMJ37_RS16915:BMJ37_RS16915#NZ_CP018133.1#3353227:exon1:c.A1102G:p.N368D,
NZ_CP018133.1	3353546	3353546	A	G	SNP	exonic	BMJ37_RS16915	synonymous SNV	BMJ37_RS16915:BMJ37_RS16915#NZ_CP018133.1#3353227:exon1:c.T1095C:p.S365S,
NZ_CP018133.1	3353573	3353573	G	A	SNP	exonic	BMJ37_RS16915	synonymous SNV	BMJ37_RS16915:BMJ37_RS16915#NZ_CP018133.1#3353227:exon1:c.C1068T:p.Y356Y,
NZ_CP018133.1	3353579	3353579	G	A	SNP	exonic	BMJ37_RS16915	synonymous SNV	BMJ37_RS16915:BMJ37_RS16915#NZ_CP018133.1#3353227:exon1:c.C1062T:p.S354S,
NZ_CP018133.1	3353600	3353600	A	T	SNP	exonic	BMJ37_RS16915	synonymous SNV	BMJ37_RS16915:BMJ37_RS16915#NZ_CP018133.1#3353227:exon1:c.T1041A:p.G347G,
NZ_CP018133.1	3353861	3353861	T	A	SNP	exonic	BMJ37_RS16915	synonymous SNV	BMJ37_RS16915:BMJ37_RS16915#NZ_CP018133.1#3353227:exon1:c.A780T:p.A260A,
NZ_CP018133.1	3353885	3353885	T	C	SNP	exonic	BMJ37_RS16915	synonymous SNV	BMJ37_RS16915:BMJ37_RS16915#NZ_CP018133.1#3353227:exon1:c.A756G:p.K252K,
NZ_CP018133.1	3353891	3353891	T	C	SNP	exonic	BMJ37_RS16915	synonymous SNV	BMJ37_RS16915:BMJ37_RS16915#NZ_CP018133.1#3353227:exon1:c.A750G:p.E250E,
NZ_CP018133.1	3367548	3367548	T	G	SNP	upstream;downstream	BMJ37_RS16980,BMJ37_RS16985;BMJ37_RS16990	-	-
NZ_CP018133.1	3395990	3395990	T	-	Deletion	exonic	BMJ37_RS17105	frameshift deletion	BMJ37_RS17105:BMJ37_RS17105#NZ_CP018133.1#3395270:exon1:c.1024delA:p.K342fs,
NZ_CP018133.1	3396195	3396195	A	T	SNP	exonic	BMJ37_RS17105	synonymous SNV	BMJ37_RS17105:BMJ37_RS17105#NZ_CP018133.1#3395270:exon1:c.T819A:p.I273I,
NZ_CP018133.1	3399902	3399902	A	T	SNP	exonic	BMJ37_RS17110	synonymous SNV	BMJ37_RS17110:BMJ37_RS17110#NZ_CP018133.1#3397210:exon1:c.T5538A:p.I1846I,
NZ_CP018133.1	3399904	3399904	T	A	SNP	exonic	BMJ37_RS17110	nonsynonymous SNV	BMJ37_RS17110:BMJ37_RS17110#NZ_CP018133.1#3397210:exon1:c.A5536T:p.I1846F,
NZ_CP018133.1	3399905	3399905	A	C	SNP	exonic	BMJ37_RS17110	synonymous SNV	BMJ37_RS17110:BMJ37_RS17110#NZ_CP018133.1#3397210:exon1:c.T5535G:p.S1845S,
NZ_CP018133.1	3399910	3399910	C	G	SNP	exonic	BMJ37_RS17110	nonsynonymous SNV	BMJ37_RS17110:BMJ37_RS17110#NZ_CP018133.1#3397210:exon1:c.G5530C:p.D1844H,
NZ_CP018133.1	3399914	3399914	G	T	SNP	exonic	BMJ37_RS17110	synonymous SNV	BMJ37_RS17110:BMJ37_RS17110#NZ_CP018133.1#3397210:exon1:c.C5526A:p.G1842G,
NZ_CP018133.1	3399917	3399917	A	C	SNP	exonic	BMJ37_RS17110	synonymous SNV	BMJ37_RS17110:BMJ37_RS17110#NZ_CP018133.1#3397210:exon1:c.T5523G:p.L1841L,
NZ_CP018133.1	3399932	3399932	G	A	SNP	exonic	BMJ37_RS17110	synonymous SNV	BMJ37_RS17110:BMJ37_RS17110#NZ_CP018133.1#3397210:exon1:c.C5508T:p.D1836D,
NZ_CP018133.1	3399935	3399935	T	C	SNP	exonic	BMJ37_RS17110	synonymous SNV	BMJ37_RS17110:BMJ37_RS17110#NZ_CP018133.1#3397210:exon1:c.A5505G:p.E1835E,
NZ_CP018133.1	3399941	3399941	T	G	SNP	exonic	BMJ37_RS17110	synonymous SNV	BMJ37_RS17110:BMJ37_RS17110#NZ_CP018133.1#3397210:exon1:c.A5499C:p.G1833G,
NZ_CP018133.1	3400041	3400041	A	G	SNP	exonic	BMJ37_RS17110	nonsynonymous SNV	BMJ37_RS17110:BMJ37_RS17110#NZ_CP018133.1#3397210:exon1:c.T5399C:p.L1800P,
NZ_CP018133.1	3400078	3400078	A	G	SNP	exonic	BMJ37_RS17110	nonsynonymous SNV	BMJ37_RS17110:BMJ37_RS17110#NZ_CP018133.1#3397210:exon1:c.T5362C:p.S1788P,
NZ_CP018133.1	3400133	3400133	T	C	SNP	exonic	BMJ37_RS17110	synonymous SNV	BMJ37_RS17110:BMJ37_RS17110#NZ_CP018133.1#3397210:exon1:c.A5307G:p.L1769L,
NZ_CP018133.1	3400135	3400135	A	G	SNP	exonic	BMJ37_RS17110	synonymous SNV	BMJ37_RS17110:BMJ37_RS17110#NZ_CP018133.1#3397210:exon1:c.T5305C:p.L1769L,
NZ_CP018133.1	3400310	3400310	A	G	SNP	exonic	BMJ37_RS17110	synonymous SNV	BMJ37_RS17110:BMJ37_RS17110#NZ_CP018133.1#3397210:exon1:c.T5130C:p.Y1710Y,
NZ_CP018133.1	3400346	3400346	C	T	SNP	exonic	BMJ37_RS17110	synonymous SNV	BMJ37_RS17110:BMJ37_RS17110#NZ_CP018133.1#3397210:exon1:c.G5094A:p.L1698L,
NZ_CP018133.1	3400355	3400355	C	G	SNP	exonic	BMJ37_RS17110	nonsynonymous SNV	BMJ37_RS17110:BMJ37_RS17110#NZ_CP018133.1#3397210:exon1:c.G5085C:p.M1695I,
NZ_CP018133.1	3400361	3400361	C	T	SNP	exonic	BMJ37_RS17110	synonymous SNV	BMJ37_RS17110:BMJ37_RS17110#NZ_CP018133.1#3397210:exon1:c.G5079A:p.G1693G,
NZ_CP018133.1	3400438	3400438	G	C	SNP	exonic	BMJ37_RS17110	nonsynonymous SNV	BMJ37_RS17110:BMJ37_RS17110#NZ_CP018133.1#3397210:exon1:c.C5002G:p.Q1668E,
NZ_CP018133.1	3400487	3400487	T	G	SNP	exonic	BMJ37_RS17110	synonymous SNV	BMJ37_RS17110:BMJ37_RS17110#NZ_CP018133.1#3397210:exon1:c.A4953C:p.A1651A,
NZ_CP018133.1	3400510	3400510	C	T	SNP	exonic	BMJ37_RS17110	nonsynonymous SNV	BMJ37_RS17110:BMJ37_RS17110#NZ_CP018133.1#3397210:exon1:c.G4930A:p.V1644I,
NZ_CP018133.1	3400514	3400514	T	A	SNP	exonic	BMJ37_RS17110	synonymous SNV	BMJ37_RS17110:BMJ37_RS17110#NZ_CP018133.1#3397210:exon1:c.A4926T:p.I1642I,
NZ_CP018133.1	3400516	3400516	T	C	SNP	exonic	BMJ37_RS17110	nonsynonymous SNV	BMJ37_RS17110:BMJ37_RS17110#NZ_CP018133.1#3397210:exon1:c.A4924G:p.I1642V,
NZ_CP018133.1	3400519	3400519	C	T	SNP	exonic	BMJ37_RS17110	nonsynonymous SNV	BMJ37_RS17110:BMJ37_RS17110#NZ_CP018133.1#3397210:exon1:c.G4921A:p.G1641S,
NZ_CP018133.1	3400569	3400569	T	C	SNP	exonic	BMJ37_RS17110	nonsynonymous SNV	BMJ37_RS17110:BMJ37_RS17110#NZ_CP018133.1#3397210:exon1:c.A4871G:p.H1624R,
NZ_CP018133.1	3400571	3400571	C	T	SNP	exonic	BMJ37_RS17110	synonymous SNV	BMJ37_RS17110:BMJ37_RS17110#NZ_CP018133.1#3397210:exon1:c.G4869A:p.G1623G,
NZ_CP018133.1	3400615	3400615	T	C	SNP	exonic	BMJ37_RS17110	nonsynonymous SNV	BMJ37_RS17110:BMJ37_RS17110#NZ_CP018133.1#3397210:exon1:c.A4825G:p.I1609V,
NZ_CP018133.1	3400643	3400643	T	C	SNP	exonic	BMJ37_RS17110	synonymous SNV	BMJ37_RS17110:BMJ37_RS17110#NZ_CP018133.1#3397210:exon1:c.A4797G:p.T1599T,
NZ_CP018133.1	3400658	3400658	A	G	SNP	exonic	BMJ37_RS17110	synonymous SNV	BMJ37_RS17110:BMJ37_RS17110#NZ_CP018133.1#3397210:exon1:c.T4782C:p.N1594N,
NZ_CP018133.1	3400673	3400673	G	C	SNP	exonic	BMJ37_RS17110	nonsynonymous SNV	BMJ37_RS17110:BMJ37_RS17110#NZ_CP018133.1#3397210:exon1:c.C4767G:p.S1589R,
NZ_CP018133.1	3400699	3400699	C	T	SNP	exonic	BMJ37_RS17110	nonsynonymous SNV	BMJ37_RS17110:BMJ37_RS17110#NZ_CP018133.1#3397210:exon1:c.G4741A:p.E1581K,
NZ_CP018133.1	3400702	3400702	A	G	SNP	exonic	BMJ37_RS17110	nonsynonymous SNV	BMJ37_RS17110:BMJ37_RS17110#NZ_CP018133.1#3397210:exon1:c.T4738C:p.W1580R,
NZ_CP018133.1	3400778	3400778	A	G	SNP	exonic	BMJ37_RS17110	synonymous SNV	BMJ37_RS17110:BMJ37_RS17110#NZ_CP018133.1#3397210:exon1:c.T4662C:p.T1554T,
NZ_CP018133.1	3400799	3400799	T	G	SNP	exonic	BMJ37_RS17110	synonymous SNV	BMJ37_RS17110:BMJ37_RS17110#NZ_CP018133.1#3397210:exon1:c.A4641C:p.S1547S,
NZ_CP018133.1	3400811	3400811	C	T	SNP	exonic	BMJ37_RS17110	synonymous SNV	BMJ37_RS17110:BMJ37_RS17110#NZ_CP018133.1#3397210:exon1:c.G4629A:p.K1543K,
NZ_CP018133.1	3400820	3400820	A	G	SNP	exonic	BMJ37_RS17110	synonymous SNV	BMJ37_RS17110:BMJ37_RS17110#NZ_CP018133.1#3397210:exon1:c.T4620C:p.T1540T,
NZ_CP018133.1	3400843	3400843	A	C	SNP	exonic	BMJ37_RS17110	nonsynonymous SNV	BMJ37_RS17110:BMJ37_RS17110#NZ_CP018133.1#3397210:exon1:c.T4597G:p.S1533A,
NZ_CP018133.1	3400850	3400850	C	T	SNP	exonic	BMJ37_RS17110	synonymous SNV	BMJ37_RS17110:BMJ37_RS17110#NZ_CP018133.1#3397210:exon1:c.G4590A:p.L1530L,
NZ_CP018133.1	3400852	3400852	A	G	SNP	exonic	BMJ37_RS17110	synonymous SNV	BMJ37_RS17110:BMJ37_RS17110#NZ_CP018133.1#3397210:exon1:c.T4588C:p.L1530L,
NZ_CP018133.1	3400919	3400919	A	C	SNP	exonic	BMJ37_RS17110	synonymous SNV	BMJ37_RS17110:BMJ37_RS17110#NZ_CP018133.1#3397210:exon1:c.T4521G:p.T1507T,
NZ_CP018133.1	3400952	3400952	T	C	SNP	exonic	BMJ37_RS17110	synonymous SNV	BMJ37_RS17110:BMJ37_RS17110#NZ_CP018133.1#3397210:exon1:c.A4488G:p.L1496L,
NZ_CP018133.1	3400973	3400973	C	T	SNP	exonic	BMJ37_RS17110	synonymous SNV	BMJ37_RS17110:BMJ37_RS17110#NZ_CP018133.1#3397210:exon1:c.G4467A:p.K1489K,
NZ_CP018133.1	3400982	3400982	T	C	SNP	exonic	BMJ37_RS17110	synonymous SNV	BMJ37_RS17110:BMJ37_RS17110#NZ_CP018133.1#3397210:exon1:c.A4458G:p.E1486E,
NZ_CP018133.1	3400985	3400985	C	T	SNP	exonic	BMJ37_RS17110	synonymous SNV	BMJ37_RS17110:BMJ37_RS17110#NZ_CP018133.1#3397210:exon1:c.G4455A:p.Q1485Q,
NZ_CP018133.1	3401014	3401014	A	G	SNP	exonic	BMJ37_RS17110	synonymous SNV	BMJ37_RS17110:BMJ37_RS17110#NZ_CP018133.1#3397210:exon1:c.T4426C:p.L1476L,
NZ_CP018133.1	3401027	3401027	C	A	SNP	exonic	BMJ37_RS17110	synonymous SNV	BMJ37_RS17110:BMJ37_RS17110#NZ_CP018133.1#3397210:exon1:c.G4413T:p.V1471V,
NZ_CP018133.1	3401036	3401036	G	A	SNP	exonic	BMJ37_RS17110	synonymous SNV	BMJ37_RS17110:BMJ37_RS17110#NZ_CP018133.1#3397210:exon1:c.C4404T:p.G1468G,
NZ_CP018133.1	3401088	3401088	C	T	SNP	exonic	BMJ37_RS17110	nonsynonymous SNV	BMJ37_RS17110:BMJ37_RS17110#NZ_CP018133.1#3397210:exon1:c.G4352A:p.G1451D,
NZ_CP018133.1	3401090	3401090	T	C	SNP	exonic	BMJ37_RS17110	synonymous SNV	BMJ37_RS17110:BMJ37_RS17110#NZ_CP018133.1#3397210:exon1:c.A4350G:p.K1450K,
NZ_CP018133.1	3401099	3401099	G	A	SNP	exonic	BMJ37_RS17110	synonymous SNV	BMJ37_RS17110:BMJ37_RS17110#NZ_CP018133.1#3397210:exon1:c.C4341T:p.A1447A,
NZ_CP018133.1	3401111	3401111	A	G	SNP	exonic	BMJ37_RS17110	synonymous SNV	BMJ37_RS17110:BMJ37_RS17110#NZ_CP018133.1#3397210:exon1:c.T4329C:p.N1443N,
NZ_CP018133.1	3401115	3401115	T	G	SNP	exonic	BMJ37_RS17110	nonsynonymous SNV	BMJ37_RS17110:BMJ37_RS17110#NZ_CP018133.1#3397210:exon1:c.A4325C:p.E1442A,
NZ_CP018133.1	3401116	3401116	C	T	SNP	exonic	BMJ37_RS17110	nonsynonymous SNV	BMJ37_RS17110:BMJ37_RS17110#NZ_CP018133.1#3397210:exon1:c.G4324A:p.E1442K,
NZ_CP018133.1	3401118	3401118	T	G	SNP	exonic	BMJ37_RS17110	nonsynonymous SNV	BMJ37_RS17110:BMJ37_RS17110#NZ_CP018133.1#3397210:exon1:c.A4322C:p.E1441A,
NZ_CP018133.1	3401120	3401120	A	C	SNP	exonic	BMJ37_RS17110	nonsynonymous SNV	BMJ37_RS17110:BMJ37_RS17110#NZ_CP018133.1#3397210:exon1:c.T4320G:p.N1440K,
NZ_CP018133.1	3401147	3401147	A	C	SNP	exonic	BMJ37_RS17110	synonymous SNV	BMJ37_RS17110:BMJ37_RS17110#NZ_CP018133.1#3397210:exon1:c.T4293G:p.S1431S,
NZ_CP018133.1	3401155	3401155	A	G	SNP	exonic	BMJ37_RS17110	nonsynonymous SNV	BMJ37_RS17110:BMJ37_RS17110#NZ_CP018133.1#3397210:exon1:c.T4285C:p.F1429L,
NZ_CP018133.1	3401173	3401173	T	A	SNP	exonic	BMJ37_RS17110	nonsynonymous SNV	BMJ37_RS17110:BMJ37_RS17110#NZ_CP018133.1#3397210:exon1:c.A4267T:p.M1423L,
NZ_CP018133.1	3401192	3401192	A	G	SNP	exonic	BMJ37_RS17110	synonymous SNV	BMJ37_RS17110:BMJ37_RS17110#NZ_CP018133.1#3397210:exon1:c.T4248C:p.I1416I,
NZ_CP018133.1	3401204	3401204	G	T	SNP	exonic	BMJ37_RS17110	synonymous SNV	BMJ37_RS17110:BMJ37_RS17110#NZ_CP018133.1#3397210:exon1:c.C4236A:p.A1412A,
NZ_CP018133.1	3401219	3401219	A	G	SNP	exonic	BMJ37_RS17110	synonymous SNV	BMJ37_RS17110:BMJ37_RS17110#NZ_CP018133.1#3397210:exon1:c.T4221C:p.I1407I,
NZ_CP018133.1	3401291	3401291	C	T	SNP	exonic	BMJ37_RS17110	synonymous SNV	BMJ37_RS17110:BMJ37_RS17110#NZ_CP018133.1#3397210:exon1:c.G4149A:p.L1383L,
[truncated: 793 more rows]
