# Supplementary material for: Bacillus velezensis M4 from Northeast Chinese Soybean Paste Combines Nattokinase and Antibacterial Activities
Source: Foods. 2026 Apr 30;15(9):1553. doi: 10.3390/foods15091553 (PMC13164281; doi:10.3390/foods15091553)
Supplement: Supplementary file 1 [file foods-15-01553-s001.zip › foods-4247750-supplementary/Supplementary Material S3.xlsx]

## Sheet: sv
A_chr	A_start	A_end	B_chr	B_start	B_end	AnnotID	ParentID	AnnotType	CopyStatus
NZ_CP018133.1	10974	11052	CP176029.1	10974	11168	HDR1	SYN1	HDR	-
NZ_CP018133.1	32595	32673	CP176029.1	32712	32906	HDR2	SYN1	HDR	-
NZ_CP018133.1	355655	356940	CP176029.1	2347466	2348751	INVDP11	-	INVDP	copygain
NZ_CP018133.1	355655	356940	CP176029.1	2348751	2347466	INVDPAL20	INVDP11	INVDPAL	-
NZ_CP018133.1	1160882	1162166	CP176029.1	2939886	2941169	INVDP12	-	INVDP	copygain
NZ_CP018133.1	1160882	1162166	CP176029.1	2941169	2939886	INVDPAL21	INVDP12	INVDPAL	-
NZ_CP018133.1	1836427	2031205	CP176029.1	2042891	2237670	INV10	-	INV	-
NZ_CP018133.1	1836427	2031205	CP176029.1	2237670	2042891	INVAL19	INV10	INVAL	-
NZ_CP018133.1	2110489	2112653	CP176029.1	1946662	1948823	INVDP13	-	INVDP	copygain
NZ_CP018133.1	2110489	2112653	CP176029.1	1948823	1946662	INVDPAL22	INVDP13	INVDPAL	-
NZ_CP018133.1	2128668	2129844	CP176029.1	1892799	1893992	INVDP14	-	INVDP	copygain
NZ_CP018133.1	2128668	2129844	CP176029.1	1893992	1892799	INVDPAL23	INVDP14	INVDPAL	-
NZ_CP018133.1	2984375	2984421	CP176029.1	3244425	3386463	CPG4	SYN8	CPG	-
NZ_CP018133.1	2991922	2994155	CP176029.1	3393964	3394080	CPL5	SYN8	CPL	-
NZ_CP018133.1	3399895	3403053	CP176029.1	3799824	3806062	TDM6	SYN8	TDM	-
NZ_CP018133.1	3704213	3704226	CP176029.1	4180336	4181104	CPG8	SYN8	CPG	-
NZ_CP018133.1	3831552	3840107	CP176029.1	4308427	4308501	HDR9	SYN8	HDR	-
NZ_CP018133.1	2901575	2902860	CP176029.1	2703350	2704635	INVDP15	-	INVDP	copygain
NZ_CP018133.1	2901575	2902860	CP176029.1	2704635	2703350	INVDPAL24	INVDP15	INVDPAL	-
NZ_CP018133.1	2965556	2971384	CP176029.1	91021	96774	INVDP16	-	INVDP	copygain
NZ_CP018133.1	2965556	2971384	CP176029.1	96774	91021	INVDPAL25	INVDP16	INVDPAL	-
NZ_CP018133.1	2965633	2965806	CP176029.1	166998	167171	INVDP17	-	INVDP	copygain
NZ_CP018133.1	2965633	2965806	CP176029.1	167171	166998	INVDPAL26	INVDP17	INVDPAL	-
NZ_CP018133.1	3110549	3111459	CP176029.1	1898232	1899157	INVDP18	-	INVDP	copygain
NZ_CP018133.1	3110549	3111459	CP176029.1	1899157	1898232	INVDPAL27	INVDP18	INVDPAL	-
NZ_CP018133.1	3957665	3958950	CP176029.1	1588311	1589596	INVDP19	-	INVDP	copyloss
NZ_CP018133.1	3957665	3958950	CP176029.1	1589596	1588311	INVDPAL28	INVDP19	INVDPAL	-
