# Supplementary material for: Bacillus velezensis M4 from Northeast Chinese Soybean Paste Combines Nattokinase and Antibacterial Activities
Source: Foods. 2026 Apr 30;15(9):1553. doi: 10.3390/foods15091553 (PMC13164281; doi:10.3390/foods15091553)
Supplement: Supplementary file 1 [file foods-15-01553-s001.zip › foods-4247750-supplementary/Supplementary Material S4.xlsx]

## Sheet: VFDB
qseqid	sseqid	pident	evalue	bitscore	GenomeID	VF_Gene	VF_Description	VF_Detail_Desc	VF_Specific_ID	VF_Category	VFC_ID	Strain	Assembly	CheckM-Completeness-%	CheckM-Contamination-%
GCA_046118675.1_00014	VFG052859(gb|WP_041178223.1)	53.3	2.96e-168	483	GCA_046118675.1	guaB	inosine-5'-monophosphate dehydrogenase	GuaA/B	VF1377	Nutritional/Metabolic factor	VFC0272	M4	GCA_046118675.1	99.41	0.03
GCA_046118675.1_00015	VFG038250(gb|YP_001083314)	26.8	1.92e-12	67	GCA_046118675.1	pbpG	D-alanyl-D-alanine endopeptidase	PbpG	VF0468	Immune modulation	VFC0258	M4	GCA_046118675.1	99.41	0.03
GCA_046118675.1_00064	VFG047265(gb|WP_014715028)	37.3	1.03e-98	303	GCA_046118675.1	lpxA/glmU	UDP-N-acetylglucosamine pyrophosphorylase/glucosamine-1-phosphate N-acetyltransferase	LPS	VF0542	Immune modulation	VFC0258	M4	GCA_046118675.1	99.41	0.03
GCA_046118675.1_00085	VFG031150(gb|WP_011740324)	36	1.3e-30	127	GCA_046118675.1	mpa	proteasome ATPase	Proteasome-associated proteins	VF0847	Stress survival	VFC0282	M4	GCA_046118675.1	99.41	0.03
GCA_046118675.1_00086	VFG008123(gb|WP_003419517)	38.4	5.430000000000001e-59	188	GCA_046118675.1	panD	type III pantothenate kinase	PanC/PanD	VF0319	Nutritional/Metabolic factor	VFC0272	M4	GCA_046118675.1	99.41	0.03
GCA_046118675.1_00088	VFG032880(gb|WP_011702987)	26.4	2.21e-15	74.7	GCA_046118675.1	prsA2	post translocation chaperone PrsA2	PrsA2	VF0449	Post-translational modification	VFC0315	M4	GCA_046118675.1	99.41	0.03
GCA_046118675.1_00089	VFG044254(gb|WP_000570808)	36.9	1.23e-50	170	GCA_046118675.1	sbnA	2,3-diaminopropionate biosynthesis protein SbnA	Staphyloferrin B	VF1014	Nutritional/Metabolic factor	VFC0272	M4	GCA_046118675.1	99.41	0.03
GCA_046118675.1_00090	VFG026700(gb|YP_007957699)	39.5	4.34e-86	273	GCA_046118675.1	mbtI	Isochorismate synthase MbtI	Mycobactin	VF0299	Nutritional/Metabolic factor	VFC0272	M4	GCA_046118675.1	99.41	0.03
GCA_046118675.1_00117	VFG000079(gb|NP_463763)	78.4	0	1224	GCA_046118675.1	clpC	endopeptidase Clp ATP-binding chain C	ClpC	VF0072	Stress survival	VFC0282	M4	GCA_046118675.1	99.41	0.03
GCA_046118675.1_00125	VFG050279(gb|WP_000266826)	34.8	2.18e-18	78.2	GCA_046118675.1	vpsG	exopolysaccharide biosynthesis acetyltransferase VpsG	VPS	VF0615	Biofilm	VFC0271	M4	GCA_046118675.1	99.41	0.03
GCA_046118675.1_00130	VFG001866(gb|WP_015444568)	26.2	9.45e-06	45.4	GCA_046118675.1	rpoS	RNA polymerase sigma factor RpoS	RpoS	VF0166	Regulation	VFC0301	M4	GCA_046118675.1	99.41	0.03
GCA_046118675.1_00145	VFG046474(gb|WP_014714676)	75.8	9.669999999999999e-225	619	GCA_046118675.1	tufA	elongation factor Tu	EF-Tu	VF0460	Adherence	VFC0001	M4	GCA_046118675.1	99.41	0.03
GCA_046118675.1_00177	VFG030700(gb|WP_005098896)	32.6	5.430000000000001e-29	113	GCA_046118675.1	sugC	sn-glycerol-3-phosphate ABC transporter ATP-binding protein UgpC	Trehalose-recycling ABC transporter	VF0842	Nutritional/Metabolic factor	VFC0272	M4	GCA_046118675.1	99.41	0.03
GCA_046118675.1_00178	VFG013732(gb|WP_006769637)	34.2	6.36e-28	108	GCA_046118675.1	fagC	ABC transporter ATP-binding protein	ABC transporter	VF0741	Nutritional/Metabolic factor	VFC0272	M4	GCA_046118675.1	99.41	0.03
GCA_046118675.1_00188	VFG001265(gb|NP_250145)	30.4	1.56e-12	67	GCA_046118675.1	fleN	flagellar synthesis regulator FleN	Flagella	VF0273	Motility	VFC0204	M4	GCA_046118675.1	99.41	0.03
GCA_046118675.1_00204	VFG020075(gb|WP_015885139)	29.3	1.44e-50	177	GCA_046118675.1	pvdH	diaminobutyrate-2-oxoglutarate aminotransferase PvdH	Pyoverdine	VF0094	Nutritional/Metabolic factor	VFC0272	M4	GCA_046118675.1	99.41	0.03
GCA_046118675.1_00206	VFG030293(gb|WP_011562028)	27.3	1.35e-17	82.8	GCA_046118675.1	adhD	NDMA-dependent alcohol dehydrogenase	MymA operon	VF0840	Immune modulation	VFC0258	M4	GCA_046118675.1	99.41	0.03
GCA_046118675.1_00210	VFG044174(gb|WP_005460642)	33.8	1.4399999999999997e-54	181	GCA_046118675.1	VP_RS23070	iron chelate uptake ABC transporter family permease subunit	Vibrioferrin	VF0631	Nutritional/Metabolic factor	VFC0272	M4	GCA_046118675.1	99.41	0.03
GCA_046118675.1_00211	VFG044272(gb|WP_000974906)	35.7	2.27e-57	189	GCA_046118675.1	NWMN_RS12030	iron ABC transporter permease	Staphyloferrin A	VF1013	Nutritional/Metabolic factor	VFC0272	M4	GCA_046118675.1	99.41	0.03
GCA_046118675.1_00212	VFG044411(gb|AAR12526)	26.7	6.83e-07	50.1	GCA_046118675.1	fatB	ferric anguibactin transport protein	Anguibactin	VF1245	Nutritional/Metabolic factor	VFC0272	M4	GCA_046118675.1	99.41	0.03
GCA_046118675.1_00226	VFG014915(gb|WP_007930230)	38.2	4.21e-31	111	GCA_046118675.1	algU	alginate biosynthesis protein AlgZ/FimS	Alginate	VF0091	Biofilm	VFC0271	M4	GCA_046118675.1	99.41	0.03
GCA_046118675.1_00230	VFG013516(gb|WP_010944247)	46	6.64e-121	359	GCA_046118675.1	mrsA/glmM	phosphoglucosamine mutase	Exopolysaccharide	VF0755	Immune modulation	VFC0258	M4	GCA_046118675.1	99.41	0.03
GCA_046118675.1_00233	VFG007914(gb|WP_011780329)	28.2	3.93e-20	88.6	GCA_046118675.1	ddrA	ATP-binding cassette domain-containing protein	PDIM	VF0309	Immune modulation	VFC0258	M4	GCA_046118675.1	99.41	0.03
GCA_046118675.1_00245	VFG024200(gb|WP_008262428)	36.2	2.53e-37	129	GCA_046118675.1	devR/dosR	response regulator transcription factor	DevRS	VF0317	Regulation	VFC0301	M4	GCA_046118675.1	99.41	0.03
GCA_046118675.1_00246	VFG023850(gb|WP_043955033)	33.9	1.29e-58	190	GCA_046118675.1	ddrA	daunorubicin resistance protein DrrA family ABC transporter ATP-binding protein	PDIM	VF0309	Immune modulation	VFC0258	M4	GCA_046118675.1	99.41	0.03
GCA_046118675.1_00255	VFG006036(gb|WP_011837191)	30.1	2.7500000000000002e-31	124	GCA_046118675.1	SSA_RS07425	glycosyltransferase	Capsule	VF0144	Immune modulation	VFC0258	M4	GCA_046118675.1	99.41	0.03
GCA_046118675.1_00261	VFG032173(gb|WP_014092267)	32	3.13e-58	197	GCA_046118675.1	hpt	hexose phosphate transport protein	Hpt	VF0264	Nutritional/Metabolic factor	VFC0272	M4	GCA_046118675.1	99.41	0.03
GCA_046118675.1_00263	VFG044081(gb|NP_250946)	29	1.59e-51	182	GCA_046118675.1	pvcC	paerucumarin biosynthesis protein PvcC	Pyoverdine	VF0094	Nutritional/Metabolic factor	VFC0272	M4	GCA_046118675.1	99.41	0.03
GCA_046118675.1_00294	VFG044351(gb|WP_033111749)	27	2.24e-41	154	GCA_046118675.1	DDA3937_RS07730	DHA2 family efflux MFS transporter permease subunit	Achromobactin	VF1243	Nutritional/Metabolic factor	VFC0272	M4	GCA_046118675.1	99.41	0.03
GCA_046118675.1_00305	VFG038840(gb|WP_005300916)	35	1.76e-44	150	GCA_046118675.1	flmH	short chain dehydrogenase/reductase family oxidoreductase	Polar flagella	VF0473	Motility	VFC0204	M4	GCA_046118675.1	99.41	0.03
GCA_046118675.1_00307	VFG005232(gb|WP_002913975)	35.4	3.19e-60	195	GCA_046118675.1	lmb	laminin-binding surface protein	Lmb	VF0275	Adherence	VFC0001	M4	GCA_046118675.1	99.41	0.03
GCA_046118675.1_00308	VFG012578(gb|WP_000983714)	33.3	4.1000000000000003e-29	110	GCA_046118675.1	sitB	iron/manganese ABC transporter ATP-binding protein SitB	Iron/manganese transport	VF1116	Nutritional/Metabolic factor	VFC0272	M4	GCA_046118675.1	99.41	0.03
GCA_046118675.1_00318	VFG013192(gb|WP_012340414)	38.7	6.5999999999999995e-46	161	GCA_046118675.1	hitC	iron(III) ABC transporter, ATP-binding protein	HitABC	VF0268	Nutritional/Metabolic factor	VFC0272	M4	GCA_046118675.1	99.41	0.03
GCA_046118675.1_00326	VFG036955(gb|WP_002236670)	29.1	4.94e-43	159	GCA_046118675.1	farB	fatty acid efflux system protein FarB	FarAB	VF0450	Antimicrobial activity/Competitive advantage	VFC0325	M4	GCA_046118675.1	99.41	0.03
GCA_046118675.1_00350	VFG026848(gb|WP_015303185)	33.8	1.8099999999999997e-52	179	GCA_046118675.1	narK2	nitrate transporter NarK	Nitrate/nitrite transporter	VF0821	Nutritional/Metabolic factor	VFC0272	M4	GCA_046118675.1	99.41	0.03
GCA_046118675.1_00352	VFG030295(gb|WP_011742363)	28.6	5.819999999999999e-23	99	GCA_046118675.1	adhD	Zn-dependent alcohol dehydrogenase	MymA operon	VF0840	Immune modulation	VFC0258	M4	GCA_046118675.1	99.41	0.03
GCA_046118675.1_00361	VFG015906(gb|WP_011267825)	34.6	0	1702	GCA_046118675.1	sypC	syringopeptin non-ribosomal peptide synthetase SypC	Phytotoxin syringopeptin	VF0918	Exotoxin	VFC0235	M4	GCA_046118675.1	99.41	0.03
GCA_046118675.1_00362	VFG050115(gb|WP_002081542)	28.3	3.88e-65	228	GCA_046118675.1	cesA	Cereulide synthetase A, CesA	Cereulide	VF0583	Exotoxin	VFC0235	M4	GCA_046118675.1	99.41	0.03
GCA_046118675.1_00363	VFG015908(gb|WP_164920478)	34.3	0	1602	GCA_046118675.1	syrE	non-ribosomal peptide synthetase	Phytotoxin syringomycin	VF0919	Exotoxin	VFC0235	M4	GCA_046118675.1	99.41	0.03
GCA_046118675.1_00364	VFG020071(gb|WP_012723748)	33.6	7.030000000000001e-179	588	GCA_046118675.1	pvdJ	pyoverdine biosynthesis protein PvdJ	Pyoverdine	VF0094	Nutritional/Metabolic factor	VFC0272	M4	GCA_046118675.1	99.41	0.03
GCA_046118675.1_00365	VFG020079(gb|WP_015885149)	28.8	4.9599999999999995e-28	107	GCA_046118675.1	pvdG	pyoverdine biosynthesis protein PvdG	Pyoverdine	VF0094	Nutritional/Metabolic factor	VFC0272	M4	GCA_046118675.1	99.41	0.03
GCA_046118675.1_00367	VFG050117(gb|WP_000680399)	34.4	7.509999999999999e-34	121	GCA_046118675.1	cesP	4'-phosphopantetheinyl transferase, CesP	Cereulide	VF0583	Exotoxin	VFC0235	M4	GCA_046118675.1	99.41	0.03
GCA_046118675.1_00369	VFG044229(gb|WP_011533702)	30.3	2.06e-20	89.7	GCA_046118675.1	PSEEN_RS11630	ABC transporter ATP-binding protein/permease	Pseudomonine	VF0936	Nutritional/Metabolic factor	VFC0272	M4	GCA_046118675.1	99.41	0.03
GCA_046118675.1_00371	VFG043099(gb|WP_001302033)	40.2	4.4e-46	155	GCA_046118675.1	tcyJ	cystine ABC transporter substrate-binding protein	Peritrichous flagella	VF1154	Motility	VFC0204	M4	GCA_046118675.1	99.41	0.03
GCA_046118675.1_00388	VFG041139(gb|WP_006485337)	38.9	1.4200000000000001e-43	148	GCA_046118675.1	QU43_RS38205	transporter substrate-binding domain-containing protein	T6SS	VF0698	Effector delivery system	VFC0086	M4	GCA_046118675.1	99.41	0.03
GCA_046118675.1_00389	VFG002901(gb|WP_002209736)	32.1	1.41e-20	86.3	GCA_046118675.1	YPA_RS10790	histidine ABC transporter permease HisQ	O-antigen	VF0392	Immune modulation	VFC0258	M4	GCA_046118675.1	99.41	0.03
GCA_046118675.1_00390	VFG009586(gb|WP_011741578)	32.8	8.44e-27	108	GCA_046118675.1	irtB	Iron-regulated transporter IrtB	ABC transporter	VF0818	Nutritional/Metabolic factor	VFC0272	M4	GCA_046118675.1	99.41	0.03
GCA_046118675.1_00393	VFG037277(gb|WP_031967279)	31.5	1.56e-18	83.6	GCA_046118675.1	barA	siderophore efflux system of the ABC superfamily	Acinetobactin	VF0467	Nutritional/Metabolic factor	VFC0272	M4	GCA_046118675.1	99.41	0.03
GCA_046118675.1_00395	VFG031730(gb|WP_014876914)	44	7.72e-62	192	GCA_046118675.1	regX3	two-component sensory transduction protein RegX	RegX3	VF0858	Regulation	VFC0301	M4	GCA_046118675.1	99.41	0.03
GCA_046118675.1_00396	VFG006833(gb|WP_011702190)	30.7	1.32e-29	120	GCA_046118675.1	lisK	HAMP domain-containing protein	LisR/LisK	VF0792	Regulation	VFC0301	M4	GCA_046118675.1	99.41	0.03
GCA_046118675.1_00400	VFG007249(gb|WP_011151968)	47.7	2.94e-102	302	GCA_046118675.1	vctD	iron chelate uptake ABC transporter permease subunit VctD	VctPDGC system	VF0638	Nutritional/Metabolic factor	VFC0272	M4	GCA_046118675.1	99.41	0.03
GCA_046118675.1_00401	VFG007253(gb|WP_011081096)	47.1	7.72e-93	278	GCA_046118675.1	vctG	iron chelate uptake ABC transporter family permease subunit	VctPDGC system	VF0638	Nutritional/Metabolic factor	VFC0272	M4	GCA_046118675.1	99.41	0.03
GCA_046118675.1_00402	VFG007257(gb|WP_005482130)	52.8	1.1399999999999999e-95	280	GCA_046118675.1	vctC	iron chelate ABC transporter ATP-binding protein VctC	VctPDGC system	VF0638	Nutritional/Metabolic factor	VFC0272	M4	GCA_046118675.1	99.41	0.03
GCA_046118675.1_00403	VFG005812(gb|WP_000858246)	36.8	6.23e-65	207	GCA_046118675.1	piuA	siderophore ABC transporter substrate-binding protein	Pneumococcal iron uptake	VF1066	Nutritional/Metabolic factor	VFC0272	M4	GCA_046118675.1	99.41	0.03
GCA_046118675.1_00410	VFG044347(gb|WP_042318253)	32.2	5.09e-58	197	GCA_046118675.1	DDA3937_RS07710	diaminobutyrate--2-oxoglutarate transaminase	Achromobactin	VF1243	Nutritional/Metabolic factor	VFC0272	M4	GCA_046118675.1	99.41	0.03
GCA_046118675.1_00413	VFG038840(gb|WP_005300916)	34.5	5.15e-37	130	GCA_046118675.1	flmH	short chain dehydrogenase/reductase family oxidoreductase	Polar flagella	VF0473	Motility	VFC0204	M4	GCA_046118675.1	99.41	0.03
GCA_046118675.1_00421	VFG011399(gb|WP_004683864)	35.9	2.47e-13	62.8	GCA_046118675.1	fabZ	(3R)-hydroxymyristoyl ACP dehydratase	LPS	VF0367	Immune modulation	VFC0258	M4	GCA_046118675.1	99.41	0.03
GCA_046118675.1_00435	VFG050067(gb|WP_000957313)	20.9	2.18e-11	66.6	GCA_046118675.1	atxA	anthrax toxin expression trans-acting transcriptional regulator AtxA	AtxA	VF0332	Regulation	VFC0301	M4	GCA_046118675.1	99.41	0.03
GCA_046118675.1_00436	VFG030400(gb|WP_081465621)	34.3	1.26e-84	270	GCA_046118675.1	fadD13	long-chain fatty acid--CoA ligase	MymA operon	VF0840	Immune modulation	VFC0258	M4	GCA_046118675.1	99.41	0.03
GCA_046118675.1_00437	VFG038840(gb|WP_005300916)	35.9	1.3500000000000002e-32	120	GCA_046118675.1	flmH	short chain dehydrogenase/reductase family oxidoreductase	Polar flagella	VF0473	Motility	VFC0204	M4	GCA_046118675.1	99.41	0.03
GCA_046118675.1_00442	VFG000030(gb|WP_003807102)	26.2	1.12e-10	60.1	GCA_046118675.1	bplI	lipopolysaccharide biosynthesis protein	LPS	VF0033	Immune modulation	VFC0258	M4	GCA_046118675.1	99.41	0.03
GCA_046118675.1_00449	VFG001342(gb|WP_000420465)	30.6	2.75e-10	61.2	GCA_046118675.1	SAG_RS08550	glycosyltransferase	Capsule	VF0274	Immune modulation	VFC0258	M4	GCA_046118675.1	99.41	0.03
GCA_046118675.1_00471	VFG032600(gb|WP_003748272)	28.6	1.07e-07	53.9	GCA_046118675.1	virS	sensor histidine kinase	VirR/VirS	VF0791	Regulation	VFC0301	M4	GCA_046118675.1	99.41	0.03
GCA_046118675.1_00472	VFG009866(gb|WP_011561679)	33.9	9.29e-13	65.1	GCA_046118675.1	mprA	response regulator transcription factor	MprAB	VF0298	Regulation	VFC0301	M4	GCA_046118675.1	99.41	0.03
GCA_046118675.1_00475	VFG050113(gb|WP_000590108)	30.9	8.689999999999999e-40	140	GCA_046118675.1	cesC	ABC transporter ATP-binding protein, CesC	Cereulide	VF0583	Exotoxin	VFC0235	M4	GCA_046118675.1	99.41	0.03
GCA_046118675.1_00500	VFG022873(gb|WP_013830034)	37.8	1.81e-46	155	GCA_046118675.1	sigF	RNA polymerase sigma factor SigF	SigF	VF0294	Regulation	VFC0301	M4	GCA_046118675.1	99.41	0.03
GCA_046118675.1_00552	VFG049122(gb|WP_012737539)	34.5	1.5599999999999998e-61	204	GCA_046118675.1	allC	allantoate amidohydrolase	Allantion utilization	VF0572	Nutritional/Metabolic factor	VFC0272	M4	GCA_046118675.1	99.41	0.03
GCA_046118675.1_00570	VFG030305(gb|WP_016343680)	29.7	5.869999999999999e-23	98.2	GCA_046118675.1	adhD	NDMA-dependent alcohol dehydrogenase	MymA operon	VF0840	Immune modulation	VFC0258	M4	GCA_046118675.1	99.41	0.03
GCA_046118675.1_00582	VFG030291(gb|WP_011857132)	26.8	4.7600000000000003e-26	107	GCA_046118675.1	adhD	NDMA-dependent alcohol dehydrogenase	MymA operon	VF0840	Immune modulation	VFC0258	M4	GCA_046118675.1	99.41	0.03
GCA_046118675.1_00588	VFG041502(gb|WP_004155353)	30.6	3.78e-19	89.4	GCA_046118675.1	EAMY_RS19925	PAS domain-containing sensor histidine kinase	T3SS	VF1270	Effector delivery system	VFC0086	M4	GCA_046118675.1	99.41	0.03
GCA_046118675.1_00589	VFG024200(gb|WP_008262428)	33.7	4.89e-33	118	GCA_046118675.1	devR/dosR	response regulator transcription factor	DevRS	VF0317	Regulation	VFC0301	M4	GCA_046118675.1	99.41	0.03
GCA_046118675.1_00590	VFG031326(gb|WP_005071642)	32.3	6.14e-64	229	GCA_046118675.1	mmpL11	MMPL family transporter	Heme uptake	VF0859	Nutritional/Metabolic factor	VFC0272	M4	GCA_046118675.1	99.41	0.03
GCA_046118675.1_00592	VFG035919(gb|WP_000621743)	21.8	7.45e-10	58.9	GCA_046118675.1	aatC	ATP-binding protein AatC	Dispersin	VF0215	Others	VFC0346	M4	GCA_046118675.1	99.41	0.03
GCA_046118675.1_00598	VFG022574(gb|WP_041317673)	40.2	1.08e-83	262	GCA_046118675.1	kasB	beta-ketoacyl-ACP synthase	FAS-II	VF0809	Nutritional/Metabolic factor	VFC0272	M4	GCA_046118675.1	99.41	0.03
GCA_046118675.1_00625	VFG029828(gb|YP_001701685)	30.5	1.28e-10	62.8	GCA_046118675.1	pks	Probable polyketide synthase	GPL locus	VF0841	Immune modulation	VFC0258	M4	GCA_046118675.1	99.41	0.03
GCA_046118675.1_00639	VFG013715(gb|WP_010934432)	31.6	2.42e-12	67.8	GCA_046118675.1	hmuV	heme ABC transporter ATP-binding protein	ABC-type heme transporter	VF0739	Nutritional/Metabolic factor	VFC0272	M4	GCA_046118675.1	99.41	0.03
GCA_046118675.1_00647	VFG012103(gb|WP_003514589)	74.3	5.86e-270	746	GCA_046118675.1	groEL	chaperonin GroEL	GroEL	VF0594	Adherence	VFC0001	M4	GCA_046118675.1	99.41	0.03
GCA_046118675.1_00659	VFG032994(gb|WP_011702113)	48.4	3.63e-204	585	GCA_046118675.1	oatA	peptidoglycan O-acetyltransferase	OatA	VF0441	Immune modulation	VFC0258	M4	GCA_046118675.1	99.41	0.03
GCA_046118675.1_00661	VFG009760(gb|WP_011740503)	27.8	2.21e-12	62.4	GCA_046118675.1	sigH	sigma-70 family RNA polymerase sigma factor	SigH	VF0296	Regulation	VFC0301	M4	GCA_046118675.1	99.41	0.03
GCA_046118675.1_00662	VFG030295(gb|WP_011742363)	25.8	1.66e-16	79.7	GCA_046118675.1	adhD	Zn-dependent alcohol dehydrogenase	MymA operon	VF0840	Immune modulation	VFC0258	M4	GCA_046118675.1	99.41	0.03
GCA_046118675.1_00673	VFG052862(gb|WP_075552527.1)	52	5.15e-181	518	GCA_046118675.1	guaA	glutamine-hydrolyzing GMP synthase	GuaA/B	VF1377	Nutritional/Metabolic factor	VFC0272	M4	GCA_046118675.1	99.41	0.03
GCA_046118675.1_00674	VFG015886(gb|WP_011169503)	21.1	3.04e-15	77	GCA_046118675.1	PSPPH_RS21760	ATP-grasp domain-containing protein	Phytotoxin phaseolotoxin	VF0917	Exotoxin	VFC0235	M4	GCA_046118675.1	99.41	0.03
GCA_046118675.1_00679	VFG031597(gb|WP_011895847)	28.8	2.74e-08	50.8	GCA_046118675.1	sigL	sigma-70 family RNA polymerase sigma factor	Sigma L	VF0855	Regulation	VFC0301	M4	GCA_046118675.1	99.41	0.03
GCA_046118675.1_00682	VFG052932(gb|WP_012539558.1)	38.6	2.44e-77	247	GCA_046118675.1	BB_B22	purine permease	BBB22-23	VF1386	Nutritional/Metabolic factor	VFC0272	M4	GCA_046118675.1	99.41	0.03
GCA_046118675.1_00696	VFG047564(gb|WP_003020889)	41.4	1.01e-87	267	GCA_046118675.1	purM	phosphoribosylaminoimidazole synthetase	Purine biosynthesis	VF0559	Nutritional/Metabolic factor	VFC0272	M4	GCA_046118675.1	99.41	0.03
GCA_046118675.1_00697	VFG002230(gb|WP_002963675)	33.3	2.21e-10	58.2	GCA_046118675.1	wbkC	GDP-mannose 4,6-dehydratase / GDP-4-amino-4,6-dideoxy-D-mannose formyltransferase	LPS	VF0367	Immune modulation	VFC0258	M4	GCA_046118675.1	99.41	0.03
GCA_046118675.1_00699	VFG047584(gb|WP_014547702)	34.4	5.510000000000001e-66	224	GCA_046118675.1	purCD	fusion protein PurC/PurD	Purine biosynthesis	VF0559	Nutritional/Metabolic factor	VFC0272	M4	GCA_046118675.1	99.41	0.03
GCA_046118675.1_00707	VFG043491(gb|WP_001124831)	35.7	3.24e-120	373	GCA_046118675.1	ligA	NAD-dependent DNA ligase LigA	LigA	VF1220	Adherence	VFC0001	M4	GCA_046118675.1	99.41	0.03
GCA_046118675.1_00710	VFG009424(gb|WP_011561489)	39.2	1.33e-22	92	GCA_046118675.1	mgtC	Possible Mg2+ transport P-type ATPase C MgtC	MgtC	VF0289	Nutritional/Metabolic factor	VFC0272	M4	GCA_046118675.1	99.41	0.03
GCA_046118675.1_00716	VFG036991(gb|WP_002246381)	23.3	4.55e-51	196	GCA_046118675.1	mtrD	multiple transferable resistance system protein MtrD	MtrCDE	VF0451	Antimicrobial activity/Competitive advantage	VFC0325	M4	GCA_046118675.1	99.41	0.03
GCA_046118675.1_00722	VFG049805(gb|WP_000142133)	33.1	1.8999999999999998e-24	92.8	GCA_046118675.1	esaG	TIGR01741 family protein	Type VII secretion system	VF0403	Effector delivery system	VFC0086	M4	GCA_046118675.1	99.41	0.03
GCA_046118675.1_00724	VFG049740(gb|WP_000142044)	35.4	1.2300000000000001e-29	105	GCA_046118675.1	esaG	TIGR01741 family protein	Type VII secretion system	VF0403	Effector delivery system	VFC0086	M4	GCA_046118675.1	99.41	0.03
GCA_046118675.1_00726	VFG039536(gb|NP_820549)	42.7	9.489999999999999e-48	157	GCA_046118675.1	CBU_1566	Coxiella Dot/Icm type IVB secretion system translocated effector	T4SS secreted effectors	VF0696	Effector delivery system	VFC0086	M4	GCA_046118675.1	99.41	0.03
GCA_046118675.1_00748	VFG007913(gb|WP_011894249)	31.1	1.36e-47	162	GCA_046118675.1	ddrA	ATP-binding cassette domain-containing protein	PDIM	VF0309	Immune modulation	VFC0258	M4	GCA_046118675.1	99.41	0.03
GCA_046118675.1_00758	VFG002377(gb|WP_005167721)	47.9	6.21e-85	253	GCA_046118675.1	rfbF	glucose-1-phosphate cytidylyltransferase	O-antigen	VF0392	Immune modulation	VFC0258	M4	GCA_046118675.1	99.41	0.03
GCA_046118675.1_00759	VFG016390(gb|WP_001109538)	27.7	7.739999999999999e-30	115	GCA_046118675.1	BCE_RS25810	GDP-mannose 4,6-dehydratase	Polysaccharide capsule	VF0659	Immune modulation	VFC0258	M4	GCA_046118675.1	99.41	0.03
GCA_046118675.1_00766	VFG043365(gb|WP_000843374)	44.6	4.58e-14	72	GCA_046118675.1	tlpC	membrane-bound chemoreceptor	Flagella	VF0051	Motility	VFC0204	M4	GCA_046118675.1	99.41	0.03
GCA_046118675.1_00767	VFG005765(gb|WP_000861303)	31.7	2.2200000000000002e-21	90.5	GCA_046118675.1	cylG	3-ketoacyl-ACP-reductase CylG	#NAME?	VF0279	Exotoxin	VFC0235	M4	GCA_046118675.1	99.41	0.03
GCA_046118675.1_00768	VFG013317(gb|WP_012054648)	45.8	1.35e-17	81.3	GCA_046118675.1	lgtF	beta-1,4-glucosyltransferase	LOS	VF0044	Immune modulation	VFC0258	M4	GCA_046118675.1	99.41	0.03
GCA_046118675.1_00769	VFG013703(gb|WP_011273220)	27.5	2.35e-16	79.3	GCA_046118675.1	irp6C	ABC transporter ATP-binding protein	Siderophore-dependent iron uptake system	VF0738	Nutritional/Metabolic factor	VFC0272	M4	GCA_046118675.1	99.41	0.03
GCA_046118675.1_00772	VFG013718(gb|WP_011896674)	29.7	4.25e-15	75.5	GCA_046118675.1	hmuV	heme ABC transporter ATP-binding protein	ABC-type heme transporter	VF0739	Nutritional/Metabolic factor	VFC0272	M4	GCA_046118675.1	99.41	0.03
GCA_046118675.1_00775	VFG026099(gb|WP_011402028)	22.8	2.3e-09	58.9	GCA_046118675.1	wcbR	capsular polysaccharide biosynthesis fatty acid synthase	Capsule I	VF0436	Immune modulation	VFC0258	M4	GCA_046118675.1	99.41	0.03
GCA_046118675.1_00785	VFG011123(gb|WP_010926708)	29.6	3.01e-36	149	GCA_046118675.1	bvgS	virulence factors two-component system sensor histidine kinase BvgS	BvgAS	VF0336	Regulation	VFC0301	M4	GCA_046118675.1	99.41	0.03
GCA_046118675.1_00786	VFG014966(gb|WP_007247212)	35.9	1.13e-16	78.6	GCA_046118675.1	algR	alginate biosynthesis regulatory protein AlgR	Alginate	VF0091	Biofilm	VFC0271	M4	GCA_046118675.1	99.41	0.03
GCA_046118675.1_00787	VFG043508(gb|WP_010706812)	36.2	8.019999999999999e-295	910	GCA_046118675.1	fss1	Enterococcus faecalis surface protein Fss1, fibrinogen binding protein	Fibrinogen binding protein	VF0750	Adherence	VFC0001	M4	GCA_046118675.1	99.41	0.03
GCA_046118675.1_00788	VFG032413(gb|WP_003746533)	44.1	8.52e-57	179	GCA_046118675.1	srtA	class A sortase	Sortase A	VF0788	Post-translational modification	VFC0315	M4	GCA_046118675.1	99.41	0.03
GCA_046118675.1_00789	VFG042669(gb|WP_006485030)	38.2	1.32e-06	51.2	GCA_046118675.1	QU43_RS68245	cable pilus system hybrid histidine kinase CblT	Cable pilus	VF0700	Adherence	VFC0001	M4	GCA_046118675.1	99.41	0.03
GCA_046118675.1_00790	VFG006846(gb|NP_464218)	25.2	1.31e-11	59.7	GCA_046118675.1	cheY	chemotaxis response regulator CheY	CheA/CheY	VF0794	Regulation	VFC0301	M4	GCA_046118675.1	99.41	0.03
GCA_046118675.1_00814	VFG049852(gb|WP_000645787)	28.3	1.92e-41	164	GCA_046118675.1	adsA	Adenosine synthase A	AdsA	VF0422	Immune modulation	VFC0258	M4	GCA_046118675.1	99.41	0.03
GCA_046118675.1_00821	VFG031524(gb|WP_011780814)	33.6	2.47e-20	82	GCA_046118675.1	ptpA	low molecular weight phosphotyrosine protein phosphatase	Tyrosine phosphatase	VF0852	Immune modulation	VFC0258	M4	GCA_046118675.1	99.41	0.03
GCA_046118675.1_00841	VFG016507(gb|WP_011949275)	41.7	3.77e-76	237	GCA_046118675.1	pdhB	alpha-ketoacid dehydrogenase subunit beta	PDH-B	VF0878	Adherence	VFC0001	M4	GCA_046118675.1	99.41	0.03
GCA_046118675.1_00844	VFG043319(gb|WP_010946589)	42.6	5.19e-71	236	GCA_046118675.1	fleQ	transcriptional regulator FleQ	Flagella	VF0157	Motility	VFC0204	M4	GCA_046118675.1	99.41	0.03
GCA_046118675.1_00850	VFG013249(gb|WP_011271803)	28.6	1.3e-64	221	GCA_046118675.1	msbA	lipid transporter ATP-binding/permease	LOS	VF0044	Immune modulation	VFC0258	M4	GCA_046118675.1	99.41	0.03
GCA_046118675.1_00851	VFG013250(gb|WP_005687513)	38.9	1.35e-94	301	GCA_046118675.1	msbA	lipid transporter ATP-binding/permease	LOS	VF0044	Immune modulation	VFC0258	M4	GCA_046118675.1	99.41	0.03
GCA_046118675.1_00857	VFG004519(gb|WP_000723844)	28.7	1.37e-17	82.8	GCA_046118675.1	icaC	intercellular adhesion protein C, involved in polysaccharide intercellular adhesin(PIA) synthesis	Intercellular adhesion proteins	VF0014	Biofilm	VFC0271	M4	GCA_046118675.1	99.41	0.03
GCA_046118675.1_00858	VFG015891(gb|WP_003381696)	34.4	1.01e-12	71.6	GCA_046118675.1	PSPPH_RS21790	pyruvate, phosphate dikinase	Phytotoxin phaseolotoxin	VF0917	Exotoxin	VFC0235	M4	GCA_046118675.1	99.41	0.03
GCA_046118675.1_00861	VFG045330(gb|WP_010947054)	27.8	1.37e-12	69.3	GCA_046118675.1	lbtC	LbtC inner membrane protein required for import of Legiobactin	Legiobactin	VF0291	Nutritional/Metabolic factor	VFC0272	M4	GCA_046118675.1	99.41	0.03
GCA_046118675.1_00878	VFG046913(gb|WP_013922683)	39.1	1.03e-76	237	GCA_046118675.1	flmF2	glycosyl transferase family protein	LPS	VF0542	Immune modulation	VFC0258	M4	GCA_046118675.1	99.41	0.03
GCA_046118675.1_00883	VFG005766(gb|WP_000861302)	32	5.9099999999999994e-30	112	GCA_046118675.1	cylG	3-ketoacyl-ACP-reductase CylG	Beta-haemolysin/cytolysin	VF0279	Exotoxin	VFC0235	M4	GCA_046118675.1	99.41	0.03
GCA_046118675.1_00887	VFG013250(gb|WP_005687513)	33.8	1.2600000000000001e-99	314	GCA_046118675.1	msbA	lipid transporter ATP-binding/permease	LOS	VF0044	Immune modulation	VFC0258	M4	GCA_046118675.1	99.41	0.03
GCA_046118675.1_00889	VFG013203(gb|WP_012341659)	50.4	1.56e-150	434	GCA_046118675.1	hemL	glutamate-1-semialdehyde 2,1-aminomutase	Heme biosynthesis	VF0758	Nutritional/Metabolic factor	VFC0272	M4	GCA_046118675.1	99.41	0.03
GCA_046118675.1_01031	VFG016532(gb|NP_975942)	35.8	1.34e-27	109	GCA_046118675.1	oppF	oligopeptide ABC transporter permease	Capsule	VF0881	Immune modulation	VFC0258	M4	GCA_046118675.1	99.41	0.03
GCA_046118675.1_01032	VFG016532(gb|NP_975942)	35.5	6.92e-38	137	GCA_046118675.1	oppF	oligopeptide ABC transporter permease	Capsule	VF0881	Immune modulation	VFC0258	M4	GCA_046118675.1	99.41	0.03
GCA_046118675.1_01033	VFG037028(gb|WP_002218620)	55.9	3.4399999999999996e-188	534	GCA_046118675.1	katA	catalase	KatA	VF0454	Stress survival	VFC0282	M4	GCA_046118675.1	99.41	0.03
GCA_046118675.1_01035	VFG006259(gb|WP_003687540)	36.8	2.1e-44	152	GCA_046118675.1	fbpC	iron(III) ABC transporter, ATP-binding protein	FbpABC	VF0272	Nutritional/Metabolic factor	VFC0272	M4	GCA_046118675.1	99.41	0.03
GCA_046118675.1_01060	VFG005775(gb|WP_000403526)	28.2	1.1e-16	77.4	GCA_046118675.1	cylA	ABC (ATP-binding cassette) transporter CylA	Beta-haemolysin/cytolysin	VF0279	Exotoxin	VFC0235	M4	GCA_046118675.1	99.41	0.03
GCA_046118675.1_01061	VFG050113(gb|WP_000590108)	31.1	1.0200000000000001e-35	130	GCA_046118675.1	cesC	ABC transporter ATP-binding protein, CesC	Cereulide	VF0583	Exotoxin	VFC0235	M4	GCA_046118675.1	99.41	0.03
GCA_046118675.1_01065	VFG045346(gb|WP_011149697)	28.1	1.79e-23	96.3	GCA_046118675.1	IlpA	immunogenic lipoprotein A	IlpA	VF0513	Adherence	VFC0001	M4	GCA_046118675.1	99.41	0.03
GCA_046118675.1_01066	VFG049933(gb|WP_011199086)	38.3	1.49e-24	105	GCA_046118675.1	papR	DUF4084 domain-containing protein	PlcR-PapR quorum sensing	VF0660	Biofilm	VFC0271	M4	GCA_046118675.1	99.41	0.03
GCA_046118675.1_01072	VFG002420(gb|WP_000645781)	27.2	1.52e-26	115	GCA_046118675.1	adsA	Adenosine synthase A	AdsA	VF0422	Immune modulation	VFC0258	M4	GCA_046118675.1	99.41	0.03
GCA_046118675.1_01079	VFG044201(gb|WP_011267793)	32.6	9.87e-57	194	GCA_046118675.1	PSYR_RS13390	diaminobutyrate--2-oxoglutarate transaminase	Achromobactin biosynthesis and transport	VF0922	Nutritional/Metabolic factor	VFC0272	M4	GCA_046118675.1	99.41	0.03
GCA_046118675.1_01084	VFG013331(gb|WP_010945346)	34.3	8.9e-93	295	GCA_046118675.1	manB/yhxB	phosphomannomutase	LOS	VF0044	Immune modulation	VFC0258	M4	GCA_046118675.1	99.41	0.03
GCA_046118675.1_01086	VFG009894(gb|WP_011779768)	36.6	3.5300000000000003e-43	144	GCA_046118675.1	devR/dosR	response regulator transcription factor	DevRS	VF0317	Regulation	VFC0301	M4	GCA_046118675.1	99.41	0.03
GCA_046118675.1_01090	VFG032106(gb|WP_014092025)	31	1.33e-32	130	GCA_046118675.1	iap/cwhA	P60 extracellular protein, invasion associated protein Iap	P60	VF0068	Invasion	VFC0083	M4	GCA_046118675.1	99.41	0.03
GCA_046118675.1_01095	VFG032084(gb|WP_014600574)	40	6.16e-08	53.1	GCA_046118675.1	iap/cwhA	P60 extracellular protein, invasion associated protein Iap	P60	VF0068	Invasion	VFC0083	M4	GCA_046118675.1	99.41	0.03
GCA_046118675.1_01098	VFG038841(gb|WP_005318273)	35.6	7.87e-34	123	GCA_046118675.1	flmH	short chain dehydrogenase/reductase family oxidoreductase	Polar flagella	VF0473	Motility	VFC0204	M4	GCA_046118675.1	99.41	0.03
GCA_046118675.1_01103	VFG022888(gb|WP_193374473)	30.4	3.91e-11	58.9	GCA_046118675.1	sigH	sigma-70 family RNA polymerase sigma factor	SigH	VF0296	Regulation	VFC0301	M4	GCA_046118675.1	99.41	0.03
GCA_046118675.1_01105	VFG040682(gb|WP_015508654)	35.3	1.15e-32	125	GCA_046118675.1	tlyC	hemolysin C	TlyC	VF0489	Exoenzyme	VFC0251	M4	GCA_046118675.1	99.41	0.03
GCA_046118675.1_01108	VFG029825(gb|WP_041309443)	27.1	9.56e-23	101	GCA_046118675.1	pks	type I polyketide synthase	GPL locus	VF0841	Immune modulation	VFC0258	M4	GCA_046118675.1	99.41	0.03
GCA_046118675.1_01109	VFG040675(gb|WP_014014744)	32.1	1.62e-29	117	GCA_046118675.1	tlyC	hemolysin C	TlyC	VF0489	Exoenzyme	VFC0251	M4	GCA_046118675.1	99.41	0.03
GCA_046118675.1_01116	VFG033025(gb|NP_463944)	33.5	2.12e-19	87.4	GCA_046118675.1	pdgA	Peptidoglycan N-deacetylase	PgdA	VF0442	Immune modulation	VFC0258	M4	GCA_046118675.1	99.41	0.03
GCA_046118675.1_01122	VFG013149(gb|WP_041605303)	33.3	2.1799999999999998e-74	248	GCA_046118675.1	msbA	lipid transporter ATP-binding/permease	LOS	VF0044	Immune modulation	VFC0258	M4	GCA_046118675.1	99.41	0.03
GCA_046118675.1_01123	VFG013249(gb|WP_011271803)	31.7	5.53e-81	268	GCA_046118675.1	msbA	lipid transporter ATP-binding/permease	LOS	VF0044	Immune modulation	VFC0258	M4	GCA_046118675.1	99.41	0.03
GCA_046118675.1_01135	VFG044232(gb|WP_011533705)	37	2.17e-101	308	GCA_046118675.1	basC	putative histamine N-monooxygenase	Pseudomonine	VF0936	Nutritional/Metabolic factor	VFC0272	M4	GCA_046118675.1	99.41	0.03
GCA_046118675.1_01141	VFG050113(gb|WP_000590108)	29	4.12e-37	133	GCA_046118675.1	cesC	ABC transporter ATP-binding protein, CesC	Cereulide	VF0583	Exotoxin	VFC0235	M4	GCA_046118675.1	99.41	0.03
GCA_046118675.1_01147	VFG032908(gb|WP_014093538)	49.1	1.5e-65	206	GCA_046118675.1	prsA2	post translocation chaperone PrsA2	PrsA2	VF0449	Post-translational modification	VFC0315	M4	GCA_046118675.1	99.41	0.03
GCA_046118675.1_01156	VFG050113(gb|WP_000590108)	33.2	3.1800000000000004e-35	127	GCA_046118675.1	cesC	ABC transporter ATP-binding protein, CesC	Cereulide	VF0583	Exotoxin	VFC0235	M4	GCA_046118675.1	99.41	0.03
GCA_046118675.1_01163	VFG013200(gb|WP_012341396)	38.4	1.01e-75	238	GCA_046118675.1	hemE	uroporphyrinogen decarboxylase	Heme biosynthesis	VF0758	Nutritional/Metabolic factor	VFC0272	M4	GCA_046118675.1	99.41	0.03
GCA_046118675.1_01174	VFG032200(gb|WP_014092358)	64	2.47e-160	451	GCA_046118675.1	lplA1	lipoate protein ligase	LplA1	VF0347	Nutritional/Metabolic factor	VFC0272	M4	GCA_046118675.1	99.41	0.03
GCA_046118675.1_01176	VFG030398(gb|WP_014001578)	34.4	2.43e-90	285	GCA_046118675.1	fadD13	long-chain-fatty-acid--CoA ligase FadD13	MymA operon	VF0840	Immune modulation	VFC0258	M4	GCA_046118675.1	99.41	0.03
GCA_046118675.1_01179	VFG022258(gb|WP_011727724)	30.2	3.43e-12	67.4	GCA_046118675.1	gb|WP_011727724	(mycP4) type VII secretion system ESX-4 serine protease mycosin MycP4	Unknown	Unknown	Mycobacterium smegmatis str. MC2 155	Unknown	M4	GCA_046118675.1	99.41	0.03
GCA_046118675.1_01180	VFG044273(gb|WP_001214661)	31.7	1.73e-33	124	GCA_046118675.1	NWMN_RS12035	ABC transporter substrate-binding protein	Staphyloferrin A	VF1013	Nutritional/Metabolic factor	VFC0272	M4	GCA_046118675.1	99.41	0.03
GCA_046118675.1_01183	VFG030406(gb|WP_015291176)	30.5	1.53e-49	176	GCA_046118675.1	fadD13	long-chain-fatty-acid--CoA ligase FadD13	MymA operon	VF0840	Immune modulation	VFC0258	M4	GCA_046118675.1	99.41	0.03
GCA_046118675.1_01187	VFG038841(gb|WP_005318273)	37.5	1.71e-35	127	GCA_046118675.1	flmH	short chain dehydrogenase/reductase family oxidoreductase	Polar flagella	VF0473	Motility	VFC0204	M4	GCA_046118675.1	99.41	0.03
GCA_046118675.1_01223	VFG015552(gb|WP_003111526)	37.8	5.39e-136	410	GCA_046118675.1	phzH	phenazine-modifying enzyme	Pyocyanin	VF0100	Nutritional/Metabolic factor	VFC0272	M4	GCA_046118675.1	99.41	0.03
GCA_046118675.1_01227	VFG002197(gb|WP_002387027)	30.2	2.07e-39	142	GCA_046118675.1	bopD	sugar-binding transcriptional regulator, LacI family	BopD	VF0362	Biofilm	VFC0271	M4	GCA_046118675.1	99.41	0.03
GCA_046118675.1_01236	VFG052429(gb|WP_002656205.1)	34.1	1.8499999999999998e-42	149	GCA_046118675.1	bmpD	nucleoside ABC transporter substrate-binding protein BmpD	BmpD	VF1385	Nutritional/Metabolic factor	VFC0272	M4	GCA_046118675.1	99.41	0.03
GCA_046118675.1_01253	VFG044201(gb|WP_011267793)	34.7	2.65e-67	219	GCA_046118675.1	PSYR_RS13390	diaminobutyrate--2-oxoglutarate transaminase	Achromobactin biosynthesis and transport	VF0922	Nutritional/Metabolic factor	VFC0272	M4	GCA_046118675.1	99.41	0.03
GCA_046118675.1_01254	VFG047728(gb|WP_014547361)	38.5	3.1299999999999996e-68	219	GCA_046118675.1	carA	carbamoyl phosphate synthase small subunit	Pyrimidine biosynthesis	VF0558	Nutritional/Metabolic factor	VFC0272	M4	GCA_046118675.1	99.41	0.03
GCA_046118675.1_01255	VFG047710(gb|WP_014547360)	45.8	6.47e-275	798	GCA_046118675.1	carB	carbamoyl phosphate synthase large subunit	Pyrimidine biosynthesis	VF0558	Nutritional/Metabolic factor	VFC0272	M4	GCA_046118675.1	99.41	0.03
GCA_046118675.1_01256	VFG015903(gb|WP_011169509)	34.5	1.0699999999999999e-53	178	GCA_046118675.1	argK	ornithine carbamoyltransferase	Phytotoxin phaseolotoxin	VF0917	Exotoxin	VFC0235	M4	GCA_046118675.1	99.41	0.03
GCA_046118675.1_01265	VFG009135(gb|YP_005360856)	40	2.23e-96	294	GCA_046118675.1	kasB	3-oxoacyl-(acyl carrier protein) synthase II	FAS-II	VF0809	Nutritional/Metabolic factor	VFC0272	M4	GCA_046118675.1	99.41	0.03
GCA_046118675.1_01267	VFG016532(gb|NP_975942)	44.1	7e-28	110	GCA_046118675.1	oppF	oligopeptide ABC transporter permease	Capsule	VF0881	Immune modulation	VFC0258	M4	GCA_046118675.1	99.41	0.03
GCA_046118675.1_01268	VFG016532(gb|NP_975942)	41.7	6.859999999999999e-42	147	GCA_046118675.1	oppF	oligopeptide ABC transporter permease	Capsule	VF0881	Immune modulation	VFC0258	M4	GCA_046118675.1	99.41	0.03
GCA_046118675.1_01275	VFG032255(gb|WP_003753364)	34.5	1.05e-83	270	GCA_046118675.1	oppA	peptide ABC transporter substrate-binding protein	Oligopeptide-binding protein oppA	VF0786	Nutritional/Metabolic factor	VFC0272	M4	GCA_046118675.1	99.41	0.03
GCA_046118675.1_01278	VFG016532(gb|NP_975942)	37.4	9.47e-31	119	GCA_046118675.1	oppF	oligopeptide ABC transporter permease	Capsule	VF0881	Immune modulation	VFC0258	M4	GCA_046118675.1	99.41	0.03
GCA_046118675.1_01279	VFG016532(gb|NP_975942)	50.9	1.36e-50	169	GCA_046118675.1	oppF	oligopeptide ABC transporter permease	Capsule	VF0881	Immune modulation	VFC0258	M4	GCA_046118675.1	99.41	0.03
GCA_046118675.1_01291	VFG052506(gb|WP_044052339.1)	37.1	8.83e-15	72.8	GCA_046118675.1	BB_0259	flagellar-specific lytic transglycosylase	Flagella	VF1368	Motility	VFC0204	M4	GCA_046118675.1	99.41	0.03
GCA_046118675.1_01305	VFG044378(gb|AAL65285)	30.3	3.81e-22	95.9	GCA_046118675.1	qbsC	QbsC	Thioquinolobactin	VF0937	Nutritional/Metabolic factor	VFC0272	M4	GCA_046118675.1	99.41	0.03
GCA_046118675.1_01323	VFG007914(gb|WP_011780329)	42.2	1.71e-53	175	GCA_046118675.1	ddrA	ATP-binding cassette domain-containing protein	PDIM	VF0309	Immune modulation	VFC0258	M4	GCA_046118675.1	99.41	0.03
GCA_046118675.1_01354	VFG045330(gb|WP_010947054)	25	7.66e-09	57.4	GCA_046118675.1	lbtC	LbtC inner membrane protein required for import of Legiobactin	Legiobactin	VF0291	Nutritional/Metabolic factor	VFC0272	M4	GCA_046118675.1	99.41	0.03
GCA_046118675.1_01358	VFG016309(gb|WP_001084641)	57.5	3.89e-135	387	GCA_046118675.1	galE	UDP-glucose 4-epimerase GalE	Polysaccharide capsule	VF0659	Immune modulation	VFC0258	M4	GCA_046118675.1	99.41	0.03
GCA_046118675.1_01367	VFG022673(gb|YP_001704322)	45.4	1.4099999999999999e-30	112	GCA_046118675.1	mgtC	Possible Mg2+ transport P-type ATPase C MgtC	MgtC	VF0289	Nutritional/Metabolic factor	VFC0272	M4	GCA_046118675.1	99.41	0.03
GCA_046118675.1_01379	VFG044077(gb|YP_002344985)	29.3	9.8e-25	98.6	GCA_046118675.1	chuC	hemin uptake ABC transporter ATP-binding protein	Direct heme uptake system	VF0724	Nutritional/Metabolic factor	VFC0272	M4	GCA_046118675.1	99.41	0.03
GCA_046118675.1_01442	VFG046913(gb|WP_013922683)	43.7	2.7299999999999997e-84	256	GCA_046118675.1	flmF2	glycosyl transferase family protein	LPS	VF0542	Immune modulation	VFC0258	M4	GCA_046118675.1	99.41	0.03
GCA_046118675.1_01444	VFG005530(gb|WP_000681597)	46.1	4.43e-67	219	GCA_046118675.1	htrA/degP	trypsin-like peptidase domain-containing protein	Serine protease	VF1055	Exoenzyme	VFC0251	M4	GCA_046118675.1	99.41	0.03
GCA_046118675.1_01450	VFG016532(gb|NP_975942)	34	9.38e-29	113	GCA_046118675.1	oppF	oligopeptide ABC transporter permease	Capsule	VF0881	Immune modulation	VFC0258	M4	GCA_046118675.1	99.41	0.03
GCA_046118675.1_01451	VFG032254(gb|WP_014093517)	35.2	3.56e-92	292	GCA_046118675.1	oppA	peptide ABC transporter substrate-binding protein	Oligopeptide-binding protein oppA	VF0786	Nutritional/Metabolic factor	VFC0272	M4	GCA_046118675.1	99.41	0.03
GCA_046118675.1_01455	VFG016532(gb|NP_975942)	54.5	2.53e-39	140	GCA_046118675.1	oppF	oligopeptide ABC transporter permease	Capsule	VF0881	Immune modulation	VFC0258	M4	GCA_046118675.1	99.41	0.03
GCA_046118675.1_01471	VFG013317(gb|WP_012054648)	29.7	3.05e-17	80.5	GCA_046118675.1	lgtF	beta-1,4-glucosyltransferase	LOS	VF0044	Immune modulation	VFC0258	M4	GCA_046118675.1	99.41	0.03
GCA_046118675.1_01477	VFG024594(gb|WP_050989426)	33.3	2.46e-19	87.8	GCA_046118675.1	gb|WP_050989426	(mycP4) type VII secretion-associated serine protease mycosin	Unknown	Unknown	Mycobacterium intracellulare str. MOTT36Y	Unknown	M4	GCA_046118675.1	99.41	0.03
GCA_046118675.1_01480	VFG044362(gb|WP_033111968)	28.2	9.64e-21	92	GCA_046118675.1	DDA3937_RS14675	ABC transporter ATP-binding protein	Chrysobactin	VF1242	Nutritional/Metabolic factor	VFC0272	M4	GCA_046118675.1	99.41	0.03
GCA_046118675.1_01483	VFG043453(gb|WP_001829380)	35.7	1.55e-07	52.8	GCA_046118675.1	aae	autolysin/adhesin Aae	SE2319	VF1000	Adherence	VFC0001	M4	GCA_046118675.1	99.41	0.03
GCA_046118675.1_01506	VFG019826(gb|WP_162471079)	25.8	4.4e-28	117	GCA_046118675.1	fleS	two-component sensor	Flagella	VF0273	Motility	VFC0204	M4	GCA_046118675.1	99.41	0.03
GCA_046118675.1_01520	VFG015078(gb|WP_012018243)	32	5.86e-23	102	GCA_046118675.1	gacS	response regulator	GacS/GacA two-component system	VF0908	Regulation	VFC0301	M4	GCA_046118675.1	99.41	0.03
GCA_046118675.1_01522	VFG043437(gb|WP_001256752)	49.6	4.8e-77	234	GCA_046118675.1	motB	flagellar motor protein MotB	Peritrichous flagella	VF0670	Motility	VFC0204	M4	GCA_046118675.1	99.41	0.03
GCA_046118675.1_01523	VFG043438(gb|WP_000344868)	52.9	9.89e-86	256	GCA_046118675.1	motA	flagellar motor stator protein MotA	Peritrichous flagella	VF0670	Motility	VFC0204	M4	GCA_046118675.1	99.41	0.03
GCA_046118675.1_01524	VFG000080(gb|NP_464522)	62.8	4.6e-297	828	GCA_046118675.1	clpE	ATP-dependent protease	ClpE	VF0073	Stress survival	VFC0282	M4	GCA_046118675.1	99.41	0.03
GCA_046118675.1_01533	VFG012974(gb|NP_706451)	34.7	1.74e-30	113	GCA_046118675.1	entA	2,3-dihydro-2,3-dihydroxybenzoate dehydrogenase	Enterobactin synthesis and transport	VF0984	Nutritional/Metabolic factor	VFC0272	M4	GCA_046118675.1	99.41	0.03
GCA_046118675.1_01543	VFG031390(gb|NP_215484)	37.1	1.63e-93	305	GCA_046118675.1	ctpV	copper-exporting ATPase	Copper exporter	VF0849	Nutritional/Metabolic factor	VFC0272	M4	GCA_046118675.1	99.41	0.03
GCA_046118675.1_01557	VFG015678(gb|WP_012273512)	28.3	1.81e-25	108	GCA_046118675.1	fleS	two-component sensor	Flagella	VF0273	Motility	VFC0204	M4	GCA_046118675.1	99.41	0.03
GCA_046118675.1_01560	VFG043425(gb|WP_000075952)	54	6.52e-29	105	GCA_046118675.1	BCE_RS08835	chemotaxis protein	Peritrichous flagella	VF0670	Motility	VFC0204	M4	GCA_046118675.1	99.41	0.03
GCA_046118675.1_01561	VFG043425(gb|WP_000075952)	45.4	3.52e-51	166	GCA_046118675.1	BCE_RS08835	chemotaxis protein	Peritrichous flagella	VF0670	Motility	VFC0204	M4	GCA_046118675.1	99.41	0.03
GCA_046118675.1_01566	VFG038840(gb|WP_005300916)	34	1.3299999999999999e-30	114	GCA_046118675.1	flmH	short chain dehydrogenase/reductase family oxidoreductase	Polar flagella	VF0473	Motility	VFC0204	M4	GCA_046118675.1	99.41	0.03
GCA_046118675.1_01586	VFG044378(gb|AAL65285)	31.6	4.4899999999999997e-23	98.6	GCA_046118675.1	qbsC	QbsC	Thioquinolobactin	VF0937	Nutritional/Metabolic factor	VFC0272	M4	GCA_046118675.1	99.41	0.03
GCA_046118675.1_01593	VFG002059(gb|NP_248763)	35	5.05e-29	108	GCA_046118675.1	tagT	type VI secretion associated protein TagT, ATP-binding component of ABC transporter	HSI-1	VF0334	Effector delivery system	VFC0086	M4	GCA_046118675.1	99.41	0.03
GCA_046118675.1_01606	VFG007490(gb|WP_001881834)	27.8	7.509999999999999e-23	99	GCA_046118675.1	fleS/flrB	sensory box sensor histidine kinase	Flagella	VF0519	Motility	VFC0204	M4	GCA_046118675.1	99.41	0.03
GCA_046118675.1_01616	VFG009413(gb|WP_011178520)	28.4	5.9e-29	124	GCA_046118675.1	mlsA2	mycolactone polyketide synthase MLSA2	Mycolactone	VF0817	Exotoxin	VFC0235	M4	GCA_046118675.1	99.41	0.03
GCA_046118675.1_01617	VFG009414(gb|WP_173812288)	26.3	1.63e-275	939	GCA_046118675.1	mlsB	SDR family NAD(P)-dependent oxidoreductase	Mycolactone	VF0817	Exotoxin	VFC0235	M4	GCA_046118675.1	99.41	0.03
GCA_046118675.1_01618	VFG029821(gb|WP_011724326)	31.7	9.690000000000001e-123	428	GCA_046118675.1	pks	type I polyketide synthase	GPL locus	VF0841	Immune modulation	VFC0258	M4	GCA_046118675.1	99.41	0.03
GCA_046118675.1_01619	VFG029821(gb|WP_011724326)	29.9	2.9699999999999997e-216	736	GCA_046118675.1	pks	type I polyketide synthase	GPL locus	VF0841	Immune modulation	VFC0258	M4	GCA_046118675.1	99.41	0.03
GCA_046118675.1_01620	VFG029821(gb|WP_011724326)	28.5	1.3999999999999999e-199	676	GCA_046118675.1	pks	type I polyketide synthase	GPL locus	VF0841	Immune modulation	VFC0258	M4	GCA_046118675.1	99.41	0.03
GCA_046118675.1_01621	VFG008898(gb|YP_007962799)	39.9	1.44e-104	360	GCA_046118675.1	ppsD	phenolpthiocerol synthesis type-I polyketidesynthase	PDIM	VF0309	Immune modulation	VFC0258	M4	GCA_046118675.1	99.41	0.03
GCA_046118675.1_01622	VFG029833(gb|WP_014379696)	28.4	1.4e-193	660	GCA_046118675.1	pks	type I polyketide synthase	GPL locus	VF0841	Immune modulation	VFC0258	M4	GCA_046118675.1	99.41	0.03
GCA_046118675.1_01623	VFG007855(gb|WP_162292826)	28	4.37e-22	103	GCA_046118675.1	ppsC	type I polyketide synthase	PDIM	VF0309	Immune modulation	VFC0258	M4	GCA_046118675.1	99.41	0.03
GCA_046118675.1_01624	VFG043679(gb|WP_002430641)	24.7	1.25e-06	50.1	GCA_046118675.1	clbP	precolibactin peptidase ClbP	Colibactin	VF1179	Exotoxin	VFC0235	M4	GCA_046118675.1	99.41	0.03
GCA_046118675.1_01626	VFG016506(gb|WP_020002786)	47	9.02e-103	304	GCA_046118675.1	pdhB	alpha-ketoacid dehydrogenase subunit beta	PDH-B	VF0878	Adherence	VFC0001	M4	GCA_046118675.1	99.41	0.03
GCA_046118675.1_01638	VFG001314(gb|WP_001225025)	46	7.13e-120	362	GCA_046118675.1	aur	zinc metalloproteinase aureolysin	Aureolysin	VF0024	Exoenzyme	VFC0251	M4	GCA_046118675.1	99.41	0.03
GCA_046118675.1_01669	VFG000320(gb|WP_001169234)	42.7	1.41e-41	136	GCA_046118675.1	kdtB	lipopolysaccharide core biosynthesis protein	LPS	VF0056	Immune modulation	VFC0258	M4	GCA_046118675.1	99.41	0.03
GCA_046118675.1_01689	VFG023798(gb|WP_005179818)	32	9.97e-08	52.8	GCA_046118675.1	YE105_RS06215	glycosyltransferase family 4 protein	O-antigen	VF0392	Immune modulation	VFC0258	M4	GCA_046118675.1	99.41	0.03
GCA_046118675.1_01693	VFG002184(gb|WP_002359685)	36.3	6.84e-45	162	GCA_046118675.1	cpsG	MurB family protein	Capsule	VF0361	Immune modulation	VFC0258	M4	GCA_046118675.1	99.41	0.03
GCA_046118675.1_01699	VFG000477(gb|NP_461845)	38.3	3.13e-15	73.6	GCA_046118675.1	rpoS	RNA polymerase sigma factor RpoS	RpoS	VF0112	Regulation	VFC0301	M4	GCA_046118675.1	99.41	0.03
GCA_046118675.1_01700	VFG022873(gb|WP_013830034)	34.3	3.9000000000000004e-26	102	GCA_046118675.1	sigF	RNA polymerase sigma factor SigF	SigF	VF0294	Regulation	VFC0301	M4	GCA_046118675.1	99.41	0.03
GCA_046118675.1_01701	VFG005775(gb|WP_000403526)	31.4	1.42e-23	97.1	GCA_046118675.1	cylA	ABC (ATP-binding cassette) transporter CylA	Beta-haemolysin/cytolysin	VF0279	Exotoxin	VFC0235	M4	GCA_046118675.1	99.41	0.03
GCA_046118675.1_01714	VFG002161(gb|NP_465369)	57.6	1.64e-57	176	GCA_046118675.1	lspA	signal peptidase II	Lsp	VF0351	Post-translational modification	VFC0315	M4	GCA_046118675.1	99.41	0.03
GCA_046118675.1_01721	VFG047683(gb|WP_003040812)	37	4.83e-43	149	GCA_046118675.1	pyrB	aspartate carbamoyltransferase	Pyrimidine biosynthesis	VF0558	Nutritional/Metabolic factor	VFC0272	M4	GCA_046118675.1	99.41	0.03
GCA_046118675.1_01722	VFG049120(gb|WP_012737535)	28.7	9.98e-49	172	GCA_046118675.1	allB	allantoinase	Allantion utilization	VF0572	Nutritional/Metabolic factor	VFC0272	M4	GCA_046118675.1	99.41	0.03
GCA_046118675.1_01723	VFG047736(gb|WP_013921813)	42.4	2.8e-91	278	GCA_046118675.1	carA	carbamoyl phosphate synthase small subunit	Pyrimidine biosynthesis	VF0558	Nutritional/Metabolic factor	VFC0272	M4	GCA_046118675.1	99.41	0.03
GCA_046118675.1_01724	VFG047710(gb|WP_014547360)	46.6	0	933	GCA_046118675.1	carB	carbamoyl phosphate synthase large subunit	Pyrimidine biosynthesis	VF0558	Nutritional/Metabolic factor	VFC0272	M4	GCA_046118675.1	99.41	0.03
GCA_046118675.1_01734	VFG015885(gb|WP_003381688)	48.2	3.96e-58	181	GCA_046118675.1	cysC1	adenylyl-sulfate kinase	Phytotoxin phaseolotoxin	VF0917	Exotoxin	VFC0235	M4	GCA_046118675.1	99.41	0.03
GCA_046118675.1_01738	VFG006761(gb|WP_012951788)	52	1.43e-194	556	GCA_046118675.1	fbpA	fibronectin-binding protein	FbpA	VF0349	Adherence	VFC0001	M4	GCA_046118675.1	99.41	0.03
GCA_046118675.1_01739	VFG018402(gb|WP_000131305)	27.8	7.27e-83	285	GCA_046118675.1	mgtB	Mg2+ transport protein	MgtB	VF0106	Nutritional/Metabolic factor	VFC0272	M4	GCA_046118675.1	99.41	0.03
GCA_046118675.1_01747	VFG011178(gb|WP_003807059)	29.3	5.53e-33	123	GCA_046118675.1	wbmU	methionyl-tRNA formyltransferase	LPS	VF0033	Immune modulation	VFC0258	M4	GCA_046118675.1	99.41	0.03
GCA_046118675.1_01750	VFG032386(gb|WP_014093165)	47.5	2.15e-71	219	GCA_046118675.1	stp	Stp1/IreP family PP2C-type Ser/Thr phosphatase	Serine-threonine phosphatase stp	VF0787	Post-translational modification	VFC0315	M4	GCA_046118675.1	99.41	0.03
GCA_046118675.1_01751	VFG008410(gb|YP_005360790)	38.7	3.93e-59	203	GCA_046118675.1	pknG	serine/threonine protein kinase	Protein kinase G	VF0805	Immune modulation	VFC0258	M4	GCA_046118675.1	99.41	0.03
GCA_046118675.1_01753	VFG046612(gb|WP_014548584)	46	1.33e-63	196	GCA_046118675.1	rpe	ribulose-phosphate 3-epimerase	Capsule	VF0543	Immune modulation	VFC0258	M4	GCA_046118675.1	99.41	0.03
GCA_046118675.1_01763	VFG024735(gb|WP_012393570)	34.5	3.5700000000000003e-43	158	GCA_046118675.1	pks15/1	type I polyketide synthase	PDIM	VF0309	Immune modulation	VFC0258	M4	GCA_046118675.1	99.41	0.03
GCA_046118675.1_01764	VFG038840(gb|WP_005300916)	50.4	2.4700000000000002e-79	238	GCA_046118675.1	flmH	short chain dehydrogenase/reductase family oxidoreductase	Polar flagella	VF0473	Motility	VFC0204	M4	GCA_046118675.1	99.41	0.03
GCA_046118675.1_01765	VFG011430(gb|WP_002963616)	63	1.3600000000000001e-21	79.7	GCA_046118675.1	acpXL	acyl carrier protein	LPS	VF0367	Immune modulation	VFC0258	M4	GCA_046118675.1	99.41	0.03
GCA_046118675.1_01768	VFG007589(gb|WP_011079849)	31.3	3.4e-17	82	GCA_046118675.1	flhF	flagellar biosynthesis protein	Flagella	VF0519	Motility	VFC0204	M4	GCA_046118675.1	99.41	0.03
GCA_046118675.1_01792	VFG052687(gb|WP_012538801.1)	33.8	1.23e-15	68.2	GCA_046118675.1	flgB	flagellar basal body rod protein FlgB	Flagella	VF1368	Motility	VFC0204	M4	GCA_046118675.1	99.41	0.03
GCA_046118675.1_01793	VFG043292(gb|WP_003425244)	46.7	1.62e-35	119	GCA_046118675.1	flgC	flagellar basal body rod protein FlgC	Peritrichous flagella	VF0732	Motility	VFC0204	M4	GCA_046118675.1	99.41	0.03
GCA_046118675.1_01794	VFG001250(gb|NP_249791)	48.6	8e-14	62	GCA_046118675.1	fliE	flagellar hook-basal body complex protein FliE	Flagella	VF0273	Motility	VFC0204	M4	GCA_046118675.1	99.41	0.03
GCA_046118675.1_01795	VFG043294(gb|WP_003436009)	29.5	7.79e-26	110	GCA_046118675.1	fliF	flagellar M-ring protein FliF	Peritrichous flagella	VF0732	Motility	VFC0204	M4	GCA_046118675.1	99.41	0.03
GCA_046118675.1_01796	VFG052659(gb|WP_012538056.1)	56.1	6.6e-127	367	GCA_046118675.1	fliG-2	flagellar motor switch protein FliG	Flagella	VF1368	Motility	VFC0204	M4	GCA_046118675.1	99.41	0.03
GCA_046118675.1_01798	VFG043297(gb|WP_011860700)	55.7	9.63e-156	447	GCA_046118675.1	fliI	flagellar protein export ATPase FliI	Peritrichous flagella	VF0732	Motility	VFC0204	M4	GCA_046118675.1	99.41	0.03
GCA_046118675.1_01802	VFG052612(gb|WP_011193618.1)	41.9	1.65e-20	81.6	GCA_046118675.1	flgD	flagellar hook assembly protein FlgD	Flagella	VF1368	Motility	VFC0204	M4	GCA_046118675.1	99.41	0.03
GCA_046118675.1_01803	VFG006700(gb|WP_000946433)	45.7	7.9e-62	195	GCA_046118675.1	flgG_2	flagellar basal-body rod protein (flgG)	Flagella	VF0051	Motility	VFC0204	M4	GCA_046118675.1	99.41	0.03
GCA_046118675.1_01805	VFG052377(gb|WP_002656446.1)	40.8	8.65e-81	249	GCA_046118675.1	fliM	flagellar motor switch protein FliM	Flagella	VF1368	Motility	VFC0204	M4	GCA_046118675.1	99.41	0.03
GCA_046118675.1_01806	VFG043410(gb|WP_001114998)	34.7	9.920000000000001e-43	156	GCA_046118675.1	fliY	flagellar motor switch protein	Peritrichous flagella	VF0670	Motility	VFC0204	M4	GCA_046118675.1	99.41	0.03
GCA_046118675.1_01807	VFG043408(gb|WP_000940577)	66.1	1.73e-53	163	GCA_046118675.1	BCE_RS08700	response regulator	Peritrichous flagella	VF0670	Motility	VFC0204	M4	GCA_046118675.1	99.41	0.03
GCA_046118675.1_01809	VFG006610(gb|WP_138091884)	53	9.58e-75	226	GCA_046118675.1	fliP	flagellar biosynthetic protein FliP	Flagella	VF0051	Motility	VFC0204	M4	GCA_046118675.1	99.41	0.03
GCA_046118675.1_01810	VFG043308(gb|WP_003435976)	45.9	1.2500000000000001e-22	83.2	GCA_046118675.1	fliQ	flagellar biosynthesis protein FliQ	Peritrichous flagella	VF0732	Motility	VFC0204	M4	GCA_046118675.1	99.41	0.03
GCA_046118675.1_01811	VFG011953(gb|WP_011732207)	33.5	1.11e-34	125	GCA_046118675.1	fliR	flagellar biosynthetic protein FliR	Flagella	VF0114	Motility	VFC0204	M4	GCA_046118675.1	99.41	0.03
GCA_046118675.1_01812	VFG043309(gb|WP_011860706)	43.5	9.78e-88	276	GCA_046118675.1	CD630_RS01840	fused FliR family export protein/FlhB family type III secretion system protein	Peritrichous flagella	VF0732	Motility	VFC0204	M4	GCA_046118675.1	99.41	0.03
GCA_046118675.1_01813	VFG043310(gb|WP_011860707)	45.3	5.899999999999999e-189	551	GCA_046118675.1	flhA	flagellar biosynthesis protein FlhA	Peritrichous flagella	VF0732	Motility	VFC0204	M4	GCA_046118675.1	99.41	0.03
GCA_046118675.1_01814	VFG001264(gb|NP_250144)	26.8	6.03e-22	96.3	GCA_046118675.1	flhF	flagellar biosynthesis protein FlhF	Flagella	VF0273	Motility	VFC0204	M4	GCA_046118675.1	99.41	0.03
GCA_046118675.1_01815	VFG043312(gb|WP_011860709)	35.4	7.43e-47	159	GCA_046118675.1	CD630_RS01855	MinD/ParA family protein	Peritrichous flagella	VF0732	Motility	VFC0204	M4	GCA_046118675.1	99.41	0.03
GCA_046118675.1_01816	VFG038710(gb|WP_011705291)	40.3	1.63e-77	242	GCA_046118675.1	cheB-2	chemotaxis-specific methylesterase	Polar flagella	VF0473	Motility	VFC0204	M4	GCA_046118675.1	99.41	0.03
GCA_046118675.1_01817	VFG006844(gb|WP_010990559)	44.2	7.37e-178	520	GCA_046118675.1	cheA	chemotaxis protein CheA	CheA/CheY	VF0794	Regulation	VFC0301	M4	GCA_046118675.1	99.41	0.03
GCA_046118675.1_01818	VFG025889(gb|WP_012327702)	31.4	1.3300000000000001e-21	85.5	GCA_046118675.1	cheW	chemotaxis protein CheW	Flagella	VF0430	Motility	VFC0204	M4	GCA_046118675.1	99.41	0.03
GCA_046118675.1_01821	VFG043101(gb|WP_001087467)	39.4	5.2e-44	148	GCA_046118675.1	fliA	RNA polymerase sigma factor FliA	Peritrichous flagella	VF1154	Motility	VFC0204	M4	GCA_046118675.1	99.41	0.03
GCA_046118675.1_01827	VFG045688(gb|WP_002294134)	61.4	6.84e-106	307	GCA_046118675.1	cpsA/uppS	undecaprenyl diphosphate synthase	Capsule	VF0361	Immune modulation	VFC0258	M4	GCA_046118675.1	99.41	0.03
GCA_046118675.1_01828	VFG002189(gb|WP_002359680)	41.4	2.81e-64	201	GCA_046118675.1	cpsB/cdsA	phosphatidate cytidylyltransferase	Capsule	VF0361	Immune modulation	VFC0258	M4	GCA_046118675.1	99.41	0.03
GCA_046118675.1_01830	VFG015010(gb|WP_011332688)	30.8	3.05e-45	162	GCA_046118675.1	mucP	metalloprotease protease	Alginate	VF0091	Biofilm	VFC0271	M4	GCA_046118675.1	99.41	0.03
GCA_046118675.1_01844	VFG033025(gb|NP_463944)	36.3	6.16e-29	115	GCA_046118675.1	pdgA	Peptidoglycan N-deacetylase	PgdA	VF0442	Immune modulation	VFC0258	M4	GCA_046118675.1	99.41	0.03
GCA_046118675.1_01855	VFG040864(gb|WP_001172770)	29.5	7.119999999999999e-24	108	GCA_046118675.1	essC	type VII secretion system protein EssC	T7SS	VF0581	Effector delivery system	VFC0086	M4	GCA_046118675.1	99.41	0.03
GCA_046118675.1_01859	VFG029910(gb|WP_050989373)	23.2	3.0899999999999996e-48	186	GCA_046118675.1	mmpL10	RND family transporter	GPL locus	VF0841	Immune modulation	VFC0258	M4	GCA_046118675.1	99.41	0.03
GCA_046118675.1_01862	VFG038839(gb|WP_011707832)	32.5	2.12e-30	113	GCA_046118675.1	flmH	short chain dehydrogenase/reductase family oxidoreductase	Polar flagella	VF0473	Motility	VFC0204	M4	GCA_046118675.1	99.41	0.03
GCA_046118675.1_01874	VFG026073(gb|WP_009889319)	34	6.5800000000000005e-65	213	GCA_046118675.1	wcbT	acyl-CoA transferase	Capsule I	VF0436	Immune modulation	VFC0258	M4	GCA_046118675.1	99.41	0.03
GCA_046118675.1_01888	VFG026442(gb|ACA57618)	31.8	3.6600000000000003e-29	117	GCA_046118675.1	mlsB	type I modular polyketide synthase, MlsB	Mycolactone	VF0817	Exotoxin	VFC0235	M4	GCA_046118675.1	99.41	0.03
GCA_046118675.1_01889	VFG026442(gb|ACA57618)	31.3	3e-33	130	GCA_046118675.1	mlsB	type I modular polyketide synthase, MlsB	Mycolactone	VF0817	Exotoxin	VFC0235	M4	GCA_046118675.1	99.41	0.03
GCA_046118675.1_01890	VFG024735(gb|WP_012393570)	34.2	1.2e-32	136	GCA_046118675.1	pks15/1	type I polyketide synthase	PDIM	VF0309	Immune modulation	VFC0258	M4	GCA_046118675.1	99.41	0.03
GCA_046118675.1_01895	VFG016063(gb|WP_166486371)	30.1	6.35e-197	684	GCA_046118675.1	pvdL	peptide synthase PvdL	Pyoverdine	VF0094	Nutritional/Metabolic factor	VFC0272	M4	GCA_046118675.1	99.41	0.03
GCA_046118675.1_01896	VFG029831(gb|WP_014711138)	30.1	1.63e-217	749	GCA_046118675.1	pks	type I polyketide synthase	GPL locus	VF0841	Immune modulation	VFC0258	M4	GCA_046118675.1	99.41	0.03
GCA_046118675.1_01897	VFG029823(gb|WP_011726922)	26.1	2.3299999999999997e-176	613	GCA_046118675.1	pks	type I polyketide synthase	GPL locus	VF0841	Immune modulation	VFC0258	M4	GCA_046118675.1	99.41	0.03
GCA_046118675.1_01898	VFG029823(gb|WP_011726922)	30.5	3.49e-214	739	GCA_046118675.1	pks	type I polyketide synthase	GPL locus	VF0841	Immune modulation	VFC0258	M4	GCA_046118675.1	99.41	0.03
GCA_046118675.1_01899	VFG008848(gb|WP_015456457)	33.4	8.29e-89	315	GCA_046118675.1	ppsA	type I polyketide synthase	PDIM	VF0309	Immune modulation	VFC0258	M4	GCA_046118675.1	99.41	0.03
GCA_046118675.1_01900	VFG030887(gb|WP_011730960)	33.3	4.9199999999999997e-60	200	GCA_046118675.1	cyp125	cytochrome P450	Cyp125	VF0843	Nutritional/Metabolic factor	VFC0272	M4	GCA_046118675.1	99.41	0.03
GCA_046118675.1_01904	VFG023183(gb|WP_041325041)	28.4	1.2e-12	69.3	GCA_046118675.1	mycP1	ESX-1 type VII secretion system subtilisin-like serine protease MycP1	ESX-1	VF0315	Effector delivery system	VFC0086	M4	GCA_046118675.1	99.41	0.03
GCA_046118675.1_01922	VFG023317(gb|WP_013827234)	41.4	3.77e-32	122	GCA_046118675.1	eccA3	Type VII secretion system protein EccA3	ESX-3	VF0521	Effector delivery system	VFC0086	M4	GCA_046118675.1	99.41	0.03
GCA_046118675.1_01923	VFG004738(gb|WP_000141557)	55.8	9.059999999999999e-42	144	GCA_046118675.1	nuc	thermonuclease family protein	Thermonuclease nuc	VF0993	Exoenzyme	VFC0251	M4	GCA_046118675.1	99.41	0.03
GCA_046118675.1_01924	VFG051987(gb|WP_010954874.1)	47.4	4.7500000000000005e-37	147	GCA_046118675.1	tke4	T6SS Rhs-type effector Tke4	Putida-T6SS secreted effectors	VF1354	Effector delivery system	VFC0086	M4	GCA_046118675.1	99.41	0.03
GCA_046118675.1_02118	VFG022029(gb|WP_011891330)	34.1	4.91e-18	79	GCA_046118675.1	eccA3	Type VII secretion system protein EccA3	ESX-3	VF0521	Effector delivery system	VFC0086	M4	GCA_046118675.1	99.41	0.03
GCA_046118675.1_02122	VFG026433(gb|YP_005360830)	44.9	1.81e-120	358	GCA_046118675.1	glnA1	glutamine synthetase	Glutamine synthesis	VF0816	Nutritional/Metabolic factor	VFC0272	M4	GCA_046118675.1	99.41	0.03
GCA_046118675.1_02138	VFG015891(gb|WP_003381696)	31.7	1.5e-15	80.9	GCA_046118675.1	PSPPH_RS21790	pyruvate, phosphate dikinase	Phytotoxin phaseolotoxin	VF0917	Exotoxin	VFC0235	M4	GCA_046118675.1	99.41	0.03
GCA_046118675.1_02144	VFG030305(gb|WP_016343680)	27.4	1.92e-28	113	GCA_046118675.1	adhD	NDMA-dependent alcohol dehydrogenase	MymA operon	VF0840	Immune modulation	VFC0258	M4	GCA_046118675.1	99.41	0.03
GCA_046118675.1_02164	VFG038840(gb|WP_005300916)	35.9	4.75e-31	114	GCA_046118675.1	flmH	short chain dehydrogenase/reductase family oxidoreductase	Polar flagella	VF0473	Motility	VFC0204	M4	GCA_046118675.1	99.41	0.03
GCA_046118675.1_02166	VFG022639(gb|WP_013827437)	32.4	3e-41	143	GCA_046118675.1	proC	pyrroline-5-carboxylate reductase	Proline synthesis	VF0812	Nutritional/Metabolic factor	VFC0272	M4	GCA_046118675.1	99.41	0.03
GCA_046118675.1_02172	VFG015869(gb|WP_057443300)	23.4	4.54e-15	76.3	GCA_046118675.1	cfa6	type I polyketide synthase	Phytotoxin coronatine	VF0916	Exotoxin	VFC0235	M4	GCA_046118675.1	99.41	0.03
GCA_046118675.1_02177	VFG016303(gb|NP_389723)	84.8	0	1007	GCA_046118675.1	dep/capD	gamma-glutamyltranspeptidase, required for polyglutamate anchoring to peptidoglycan	Capsule	VF0141	Immune modulation	VFC0258	M4	GCA_046118675.1	99.41	0.03
GCA_046118675.1_02179	VFG048239(gb|WP_012540621)	30	7.93e-08	50.1	GCA_046118675.1	fimE	tyrosine recombinase	Type I fimbriae	VF0566	Adherence	VFC0001	M4	GCA_046118675.1	99.41	0.03
GCA_046118675.1_02185	VFG016042(gb|WP_161440564)	35.7	0	1356	GCA_046118675.1	pvdI	peptide synthase	Pyoverdine	VF0094	Nutritional/Metabolic factor	VFC0272	M4	GCA_046118675.1	99.41	0.03
GCA_046118675.1_02186	VFG016042(gb|WP_161440564)	36.8	0	1471	GCA_046118675.1	pvdI	peptide synthase	Pyoverdine	VF0094	Nutritional/Metabolic factor	VFC0272	M4	GCA_046118675.1	99.41	0.03
GCA_046118675.1_02187	VFG016041(gb|NP_251092)	36.9	0	1427	GCA_046118675.1	pvdI	peptide synthase	Pyoverdine	VF0094	Nutritional/Metabolic factor	VFC0272	M4	GCA_046118675.1	99.41	0.03
GCA_046118675.1_02188	VFG015908(gb|WP_164920478)	32.8	0	1705	GCA_046118675.1	syrE	non-ribosomal peptide synthetase	Phytotoxin syringomycin	VF0919	Exotoxin	VFC0235	M4	GCA_046118675.1	99.41	0.03
GCA_046118675.1_02189	VFG016045(gb|WP_011062374)	33	1.99e-180	592	GCA_046118675.1	pvdI	peptide synthase	Pyoverdine	VF0094	Nutritional/Metabolic factor	VFC0272	M4	GCA_046118675.1	99.41	0.03
GCA_046118675.1_02192	VFG044398(gb|AAF33139)	37.1	1.87e-64	213	GCA_046118675.1	gb|AAF33139	(pdtorfO) putative acyl-CoA dehydrogenase	Unknown	Unknown	Pseudomonas stutzeri KC	Unknown	M4	GCA_046118675.1	99.41	0.03
GCA_046118675.1_02193	VFG030400(gb|WP_081465621)	34.6	2.9600000000000004e-88	281	GCA_046118675.1	fadD13	long-chain fatty acid--CoA ligase	MymA operon	VF0840	Immune modulation	VFC0258	M4	GCA_046118675.1	99.41	0.03
GCA_046118675.1_02200	VFG050173(gb|WP_000702222)	57.6	7.07e-114	330	GCA_046118675.1	gb|WP_000702222	(hasC) UTP--glucose-1-phosphate uridylyltransferase	Unknown	Unknown	Immune modulation	Unknown	M4	GCA_046118675.1	99.41	0.03
GCA_046118675.1_02203	VFG047522(gb|WP_033144277)	33	9.969999999999999e-76	243	GCA_046118675.1	bioA	adenosylmethionine-8-amino-7-oxononanoate aminotransferase	Biotin synthesis	VF0552	Nutritional/Metabolic factor	VFC0272	M4	GCA_046118675.1	99.41	0.03
GCA_046118675.1_02205	VFG047470(gb|WP_013923074)	30	6.42e-19	82	GCA_046118675.1	bioD	dethiobiotin synthetase	Biotin synthesis	VF0552	Nutritional/Metabolic factor	VFC0272	M4	GCA_046118675.1	99.41	0.03
GCA_046118675.1_02206	VFG047510(gb|WP_012429463)	33.2	1.1399999999999999e-45	157	GCA_046118675.1	bioB	biotin synthase	Biotin synthesis	VF0552	Nutritional/Metabolic factor	VFC0272	M4	GCA_046118675.1	99.41	0.03
GCA_046118675.1_02207	VFG030893(gb|WP_011782399)	27.9	2.04e-40	148	GCA_046118675.1	cyp125	cytochrome P450	Cyp125	VF0843	Nutritional/Metabolic factor	VFC0272	M4	GCA_046118675.1	99.41	0.03
GCA_046118675.1_02211	VFG038840(gb|WP_005300916)	34.7	4.72e-38	133	GCA_046118675.1	flmH	short chain dehydrogenase/reductase family oxidoreductase	Polar flagella	VF0473	Motility	VFC0204	M4	GCA_046118675.1	99.41	0.03
GCA_046118675.1_02212	VFG043688(gb|WP_000159201)	33.4	2.19e-44	159	GCA_046118675.1	clbG	colibactin biosynthesis acyltransferase ClbG	Colibactin	VF1179	Exotoxin	VFC0235	M4	GCA_046118675.1	99.41	0.03
GCA_046118675.1_02213	VFG015906(gb|WP_011267825)	34.4	1.8699999999999998e-267	912	GCA_046118675.1	sypC	syringopeptin non-ribosomal peptide synthetase SypC	Phytotoxin syringopeptin	VF0918	Exotoxin	VFC0235	M4	GCA_046118675.1	99.41	0.03
GCA_046118675.1_02214	VFG020073(gb|WP_043205221)	34.7	0	2179	GCA_046118675.1	pvdI	peptide synthase	Pyoverdine	VF0094	Nutritional/Metabolic factor	VFC0272	M4	GCA_046118675.1	99.41	0.03
GCA_046118675.1_02215	VFG016042(gb|WP_161440564)	37.6	0	1418	GCA_046118675.1	pvdI	peptide synthase	Pyoverdine	VF0094	Nutritional/Metabolic factor	VFC0272	M4	GCA_046118675.1	99.41	0.03
GCA_046118675.1_02218	VFG031736(gb|WP_011778105)	40.9	4.9e-57	181	GCA_046118675.1	regX3	two-component sensory transduction protein RegX	RegX3	VF0858	Regulation	VFC0301	M4	GCA_046118675.1	99.41	0.03
GCA_046118675.1_02219	VFG032654(gb|WP_003747594)	23.6	4.94e-14	73.9	GCA_046118675.1	lisK	HAMP domain-containing protein	LisR/LisK	VF0792	Regulation	VFC0301	M4	GCA_046118675.1	99.41	0.03
GCA_046118675.1_02224	VFG035924(gb|WP_000593973)	39.9	8.43e-40	135	GCA_046118675.1	aatC	ATP-binding protein AatC	Dispersin	VF0215	Others	VFC0346	M4	GCA_046118675.1	99.41	0.03
GCA_046118675.1_02234	VFG030297(gb|YP_001702819)	27.6	2.6599999999999997e-23	99	GCA_046118675.1	adhD	Probable zinc-type alcohol dehydrogenase AdhD	MymA operon	VF0840	Immune modulation	VFC0258	M4	GCA_046118675.1	99.41	0.03
GCA_046118675.1_02256	VFG006846(gb|NP_464218)	52.6	2.7399999999999997e-40	130	GCA_046118675.1	cheY	chemotaxis response regulator CheY	CheA/CheY	VF0794	Regulation	VFC0301	M4	GCA_046118675.1	99.41	0.03
GCA_046118675.1_02277	VFG043577(gb|WP_000744635)	44	7.43e-44	152	GCA_046118675.1	gbpA	N-acetylglucosamine-binding protein GbpA	GbpA	VF0619	Adherence	VFC0001	M4	GCA_046118675.1	99.41	0.03
GCA_046118675.1_02299	VFG032106(gb|WP_014092025)	46	5.38e-10	59.7	GCA_046118675.1	iap/cwhA	P60 extracellular protein, invasion associated protein Iap	P60	VF0068	Invasion	VFC0083	M4	GCA_046118675.1	99.41	0.03
GCA_046118675.1_02315	VFG009705(gb|WP_011731275)	45.2	1.33e-55	178	GCA_046118675.1	sodA	superoxide dismutase	SodA	VF0304	Stress survival	VFC0282	M4	GCA_046118675.1	99.41	0.03
GCA_046118675.1_02324	VFG043452(gb|WP_001170264)	35.5	1.83e-32	125	GCA_046118675.1	aaa	autolysin/adhesin Aaa	SACOL0507	VF0999	Adherence	VFC0001	M4	GCA_046118675.1	99.41	0.03
GCA_046118675.1_02344	VFG052348(gb|NP_463287.1)	25	1.5600000000000002e-32	129	GCA_046118675.1	srfJ	type III secretion system Effector SrfJ, glucosylceramidase activity	TTSS-2 secreted effectors	VF0947	Effector delivery system	VFC0086	M4	GCA_046118675.1	99.41	0.03
GCA_046118675.1_02348	VFG007973(gb|WP_014876764)	32.5	1.32e-08	53.9	GCA_046118675.1	fmt	class I SAM-dependent methyltransferase	GPL locus	VF0841	Immune modulation	VFC0258	M4	GCA_046118675.1	99.41	0.03
GCA_046118675.1_02354	VFG011440(gb|WP_002969917)	38.8	2.04e-07	50.1	GCA_046118675.1	lpxE	phosphatidylglycerophosphatase B	LPS	VF0367	Immune modulation	VFC0258	M4	GCA_046118675.1	99.41	0.03
GCA_046118675.1_02366	VFG044396(gb|AAF33137)	33.9	5e-41	155	GCA_046118675.1	gb|AAF33137	(pdtorfM) putative aminotransferase	Unknown	Unknown	Pseudomonas stutzeri KC	Unknown	M4	GCA_046118675.1	99.41	0.03
GCA_046118675.1_02370	VFG026307(gb|WP_011544653)	28.4	1.44e-10	63.2	GCA_046118675.1	BCEN2424_RS34720	glycosyltransferase family 2 protein	Capsule I	VF0436	Immune modulation	VFC0258	M4	GCA_046118675.1	99.41	0.03
GCA_046118675.1_02375	VFG037993(gb|WP_000471755)	50.4	3.27e-39	134	GCA_046118675.1	ABD1_RS00310	polysaccharide biosynthesis protein	Capsule	VF0465	Immune modulation	VFC0258	M4	GCA_046118675.1	99.41	0.03
GCA_046118675.1_02397	VFG023572(gb|WP_005156725)	38.1	1.29e-41	140	GCA_046118675.1	gb|WP_005156725	(YE105_RS01705) two component system response regulator	Unknown	Unknown	Effector delivery system	Unknown	M4	GCA_046118675.1	99.41	0.03
GCA_046118675.1_02407	VFG004738(gb|WP_000141557)	54.2	3.38e-40	140	GCA_046118675.1	nuc	thermonuclease family protein	Thermonuclease nuc	VF0993	Exoenzyme	VFC0251	M4	GCA_046118675.1	99.41	0.03
GCA_046118675.1_02411	VFG018675(gb|WP_041789920)	46.3	1.47e-26	105	GCA_046118675.1	SGO_RS09900	polysaccharide biosynthesis protein	Capsule	VF0144	Immune modulation	VFC0258	M4	GCA_046118675.1	99.41	0.03
GCA_046118675.1_02412	VFG037099(gb|WP_002216163)	56.6	2.66e-44	151	GCA_046118675.1	gb|WP_002216163	(msrA/B(pilB)) trifunctional thioredoxin/methionine sulfoxide reductase A/B protein	Unknown	Unknown	Stress survival	Unknown	M4	GCA_046118675.1	99.41	0.03
GCA_046118675.1_02420	VFG007498(gb|WP_005481102)	34.7	3.42e-32	125	GCA_046118675.1	flrA	sigma-54 dependent transcriptional activator	Flagella	VF0519	Motility	VFC0204	M4	GCA_046118675.1	99.41	0.03
GCA_046118675.1_02421	VFG016234(gb|NP_390062)	84.9	2.9399999999999996e-128	360	GCA_046118675.1	hlyIII	putative membrane hydrolase	Hemolysin III	VF0655	Exotoxin	VFC0235	M4	GCA_046118675.1	99.41	0.03
GCA_046118675.1_02487	VFG008112(gb|WP_025982985)	60.2	3.55e-42	135	GCA_046118675.1	panD	aspartate 1-decarboxylase	PanC/PanD	VF0319	Nutritional/Metabolic factor	VFC0272	M4	GCA_046118675.1	99.41	0.03
GCA_046118675.1_02488	VFG009301(gb|WP_011731036)	43.6	2.8600000000000003e-59	191	GCA_046118675.1	panC	pantoate--beta-alanine ligase	PanC/PanD	VF0319	Nutritional/Metabolic factor	VFC0272	M4	GCA_046118675.1	99.41	0.03
GCA_046118675.1_02493	VFG005935(gb|YP_001197936)	26.3	2.71e-20	91.3	GCA_046118675.1	SSU05_0570	glycosyltransferase	Capsule	VF0144	Immune modulation	VFC0258	M4	GCA_046118675.1	99.41	0.03
GCA_046118675.1_02510	VFG044377(gb|AAL65284)	30.6	2.1299999999999998e-39	143	GCA_046118675.1	qbsB	QbsB	Thioquinolobactin	VF0937	Nutritional/Metabolic factor	VFC0272	M4	GCA_046118675.1	99.41	0.03
GCA_046118675.1_02515	VFG001398(gb|NP_216708)	37.4	2.87e-46	160	GCA_046118675.1	trpD	anthranilate phosphoribosyltransferase	Tryptophan synthesis	VF0813	Nutritional/Metabolic factor	VFC0272	M4	GCA_046118675.1	99.41	0.03
GCA_046118675.1_02516	VFG026700(gb|YP_007957699)	39.1	1.36e-97	304	GCA_046118675.1	mbtI	Isochorismate synthase MbtI	Mycobactin	VF0299	Nutritional/Metabolic factor	VFC0272	M4	GCA_046118675.1	99.41	0.03
GCA_046118675.1_02521	VFG043411(gb|WP_000582894)	48.8	1.12e-83	252	GCA_046118675.1	BCE_RS08725	protein-glutamate O-methyltransferase CheR	Peritrichous flagella	VF0670	Motility	VFC0204	M4	GCA_046118675.1	99.41	0.03
GCA_046118675.1_02522	VFG031491(gb|WP_015293694)	58	9.25e-52	160	GCA_046118675.1	ndk	nucleoside-diphosphate kinase	Nucleoside diphosphate kinase	VF0851	Immune modulation	VFC0258	M4	GCA_046118675.1	99.41	0.03
GCA_046118675.1_02524	VFG029667(gb|WP_049793024)	32	1.34e-07	50.8	GCA_046118675.1	fmt	class I SAM-dependent methyltransferase	GPL locus	VF0841	Immune modulation	VFC0258	M4	GCA_046118675.1	99.41	0.03
GCA_046118675.1_02527	VFG041115(gb|WP_004528803)	35.6	1.42e-30	110	GCA_046118675.1	BMA_RS19520	GTP cyclohydrolase I	T6SS-1	VF0429	Effector delivery system	VFC0086	M4	GCA_046118675.1	99.41	0.03
GCA_046118675.1_02558	VFG000121(gb|NP_249453)	25.8	2.06e-06	46.2	GCA_046118675.1	algU	alginate biosynthesis protein AlgZ/FimS	Alginate	VF0091	Biofilm	VFC0271	M4	GCA_046118675.1	99.41	0.03
GCA_046118675.1_02559	VFG013999(gb|WP_011167665)	25.9	6.21e-12	68.2	GCA_046118675.1	pilS	two-component sensor PilS	Type IV pili	VF0082	Adherence	VFC0001	M4	GCA_046118675.1	99.41	0.03
GCA_046118675.1_02560	VFG031738(gb|YP_001704775)	38.3	1.3599999999999998e-52	169	GCA_046118675.1	regX3	Sensory transduction protein RegX3	RegX3	VF0858	Regulation	VFC0301	M4	GCA_046118675.1	99.41	0.03
GCA_046118675.1_02563	VFG037099(gb|WP_002216163)	27.4	7.26e-07	48.1	GCA_046118675.1	gb|WP_002216163	(msrA/B(pilB)) trifunctional thioredoxin/methionine sulfoxide reductase A/B protein	Unknown	Unknown	Stress survival	Unknown	M4	GCA_046118675.1	99.41	0.03
GCA_046118675.1_02567	VFG038250(gb|YP_001083314)	31.9	3.08e-19	86.3	GCA_046118675.1	pbpG	D-alanyl-D-alanine endopeptidase	PbpG	VF0468	Immune modulation	VFC0258	M4	GCA_046118675.1	99.41	0.03
GCA_046118675.1_02580	VFG043006(gb|WP_000828633)	35.2	5.92e-17	74.7	GCA_046118675.1	lepB	signal peptidase I	RlrA islet	VF0529	Adherence	VFC0001	M4	GCA_046118675.1	99.41	0.03
GCA_046118675.1_02582	VFG041304(gb|WP_010947678)	46.8	2.41e-28	102	GCA_046118675.1	lirB	Dot/Icm type IV secretion system effector LirB	Dot/Icm T4SS secreted effectors	VF0798	Effector delivery system	VFC0086	M4	GCA_046118675.1	99.41	0.03
GCA_046118675.1_02584	VFG022662(gb|WP_013828233)	44.9	3.89e-116	348	GCA_046118675.1	lysA	diaminopimelate decarboxylase	Lysine synthesis	VF0815	Nutritional/Metabolic factor	VFC0272	M4	GCA_046118675.1	99.41	0.03
GCA_046118675.1_02592	VFG009734(gb|WP_011778914)	36.8	4.35e-34	123	GCA_046118675.1	sigF	RNA polymerase sigma factor SigF	SigF	VF0294	Regulation	VFC0301	M4	GCA_046118675.1	99.41	0.03
GCA_046118675.1_02595	VFG038250(gb|YP_001083314)	30.2	3.13e-22	94.7	GCA_046118675.1	pbpG	D-alanyl-D-alanine endopeptidase	PbpG	VF0468	Immune modulation	VFC0258	M4	GCA_046118675.1	99.41	0.03
GCA_046118675.1_02598	VFG042510(gb|AAO73844)	29.5	3.15e-17	78.2	GCA_046118675.1	fotS	FotS	Adhesive fimbriae	VF0213	Adherence	VFC0001	M4	GCA_046118675.1	99.41	0.03
GCA_046118675.1_02630	VFG022639(gb|WP_013827437)	31.2	3.9400000000000003e-33	122	GCA_046118675.1	proC	pyrroline-5-carboxylate reductase	Proline synthesis	VF0812	Nutritional/Metabolic factor	VFC0272	M4	GCA_046118675.1	99.41	0.03
GCA_046118675.1_02634	VFG029821(gb|WP_011724326)	42.8	5.6e-115	409	GCA_046118675.1	pks	type I polyketide synthase	GPL locus	VF0841	Immune modulation	VFC0258	M4	GCA_046118675.1	99.41	0.03
GCA_046118675.1_02635	VFG029830(gb|WP_013470437)	28.2	9.43e-119	421	GCA_046118675.1	pks	type I polyketide synthase	GPL locus	VF0841	Immune modulation	VFC0258	M4	GCA_046118675.1	99.41	0.03
GCA_046118675.1_02636	VFG029821(gb|WP_011724326)	27.9	9.609999999999999e-170	587	GCA_046118675.1	pks	type I polyketide synthase	GPL locus	VF0841	Immune modulation	VFC0258	M4	GCA_046118675.1	99.41	0.03
GCA_046118675.1_02637	VFG029838(gb|WP_015304256)	29	1.3899999999999999e-204	707	GCA_046118675.1	pks	type I polyketide synthase	GPL locus	VF0841	Immune modulation	VFC0258	M4	GCA_046118675.1	99.41	0.03
GCA_046118675.1_02638	VFG029838(gb|WP_015304256)	39.2	3.1800000000000003e-105	377	GCA_046118675.1	pks	type I polyketide synthase	GPL locus	VF0841	Immune modulation	VFC0258	M4	GCA_046118675.1	99.41	0.03
GCA_046118675.1_02639	VFG029830(gb|WP_013470437)	38.9	6.56e-105	377	GCA_046118675.1	pks	type I polyketide synthase	GPL locus	VF0841	Immune modulation	VFC0258	M4	GCA_046118675.1	99.41	0.03
GCA_046118675.1_02640	VFG029830(gb|WP_013470437)	31.3	2.9799999999999998e-230	789	GCA_046118675.1	pks	type I polyketide synthase	GPL locus	VF0841	Immune modulation	VFC0258	M4	GCA_046118675.1	99.41	0.03
GCA_046118675.1_02641	VFG038840(gb|WP_005300916)	36.7	1.0299999999999999e-48	160	GCA_046118675.1	flmH	short chain dehydrogenase/reductase family oxidoreductase	Polar flagella	VF0473	Motility	VFC0204	M4	GCA_046118675.1	99.41	0.03
GCA_046118675.1_02645	VFG026441(gb|WP_012552884)	31.3	1.48e-30	129	GCA_046118675.1	mlsA2	mycolactone polyketide synthase MLSA2	Mycolactone	VF0817	Exotoxin	VFC0235	M4	GCA_046118675.1	99.41	0.03
GCA_046118675.1_02653	VFG048830(gb|WP_014907233)	70.9	1.3e-238	660	GCA_046118675.1	gndA	NADP-dependent phosphogluconate dehydrogenase	Capsule	VF0560	Immune modulation	VFC0258	M4	GCA_046118675.1	99.41	0.03
GCA_046118675.1_02663	VFG007914(gb|WP_011780329)	30.1	1.0900000000000001e-29	113	GCA_046118675.1	ddrA	ATP-binding cassette domain-containing protein	PDIM	VF0309	Immune modulation	VFC0258	M4	GCA_046118675.1	99.41	0.03
GCA_046118675.1_02664	VFG002901(gb|WP_002209736)	30.1	4.75e-20	84.7	GCA_046118675.1	YPA_RS10790	histidine ABC transporter permease HisQ	O-antigen	VF0392	Immune modulation	VFC0258	M4	GCA_046118675.1	99.41	0.03
GCA_046118675.1_02665	VFG043099(gb|WP_001302033)	30.7	1.32e-27	106	GCA_046118675.1	tcyJ	cystine ABC transporter substrate-binding protein	Peritrichous flagella	VF1154	Motility	VFC0204	M4	GCA_046118675.1	99.41	0.03
GCA_046118675.1_02669	VFG016506(gb|WP_020002786)	45.5	5.4e-97	290	GCA_046118675.1	pdhB	alpha-ketoacid dehydrogenase subunit beta	PDH-B	VF0878	Adherence	VFC0001	M4	GCA_046118675.1	99.41	0.03
GCA_046118675.1_02675	VFG043148(gb|WP_005478291)	44.9	1.11e-70	236	GCA_046118675.1	VP_RS22515	sigma-54 dependent transcriptional regulator	Lateral flagella	VF0625	Biofilm	VFC0271	M4	GCA_046118675.1	99.41	0.03
GCA_046118675.1_02680	VFG029181(gb|YP_007957115)	38	9.35e-70	223	GCA_046118675.1	mbtN	Acyl-CoA dehydrogenase MbtN	Mycobactin	VF0299	Nutritional/Metabolic factor	VFC0272	M4	GCA_046118675.1	99.41	0.03
GCA_046118675.1_02681	VFG043691(gb|WP_000982270)	41.3	4.0000000000000005e-64	202	GCA_046118675.1	clbD	colibactin biosynthesis dehydrogenase ClbD	Colibactin	VF1179	Exotoxin	VFC0235	M4	GCA_046118675.1	99.41	0.03
GCA_046118675.1_02693	VFG010911(gb|WP_011947563)	30.3	1.55e-12	65.1	GCA_046118675.1	letA	UvrY/SirA/GacA family response regulator transcription factor	LetA/S	VF0262	Regulation	VFC0301	M4	GCA_046118675.1	99.41	0.03
GCA_046118675.1_02695	VFG037126(gb|WP_014575255)	29.9	1.0300000000000001e-73	245	GCA_046118675.1	recN	DNA repair protein RecN	RecN	VF0457	Stress survival	VFC0282	M4	GCA_046118675.1	99.41	0.03
GCA_046118675.1_02697	VFG016510(gb|WP_011290050)	40.4	4.7999999999999994e-42	144	GCA_046118675.1	hlyA	TlyA family RNA methyltransferase	Hemolysin	VF0879	Exotoxin	VFC0235	M4	GCA_046118675.1	99.41	0.03
GCA_046118675.1_02744	VFG000182(gb|NP_251793)	41.4	1.21e-66	218	GCA_046118675.1	xcpR	general secretion pathway protein E	Xcp secretion system	VF0084	Effector delivery system	VFC0086	M4	GCA_046118675.1	99.41	0.03
GCA_046118675.1_02746	VFG040686(gb|WP_004597022)	32.9	1.48e-27	111	GCA_046118675.1	tlyC	hemolysin C	TlyC	VF0489	Exoenzyme	VFC0251	M4	GCA_046118675.1	99.41	0.03
GCA_046118675.1_02765	VFG044213(gb|WP_000403742)	31.3	1.16e-24	99	GCA_046118675.1	GBAA_RS23240	ABC transporter ATP-binding protein	NEAT-type hemophore-mediated heme uptake system	VF0672	Nutritional/Metabolic factor	VFC0272	M4	GCA_046118675.1	99.41	0.03
GCA_046118675.1_02771	VFG001867(gb|WP_016357051)	52.1	2.2e-71	214	GCA_046118675.1	sodB	superoxide dismutase	SodB	VF0169	Stress survival	VFC0282	M4	GCA_046118675.1	99.41	0.03
GCA_046118675.1_02791	VFG026980(gb|YP_005923858)	62.4	6.9e-121	352	GCA_046118675.1	sigA/rpoV	RNA polymerase sigma factor	SigA	VF0257	Regulation	VFC0301	M4	GCA_046118675.1	99.41	0.03
GCA_046118675.1_02815	VFG045607(gb|WP_010948621)	32.6	1.71e-32	119	GCA_046118675.1	LPG_RS14840	Dot/Icm type IV secretion system effector	Dot/Icm T4SS secreted effectors	VF0798	Effector delivery system	VFC0086	M4	GCA_046118675.1	99.41	0.03
GCA_046118675.1_02819	VFG043573(gb|NP_219906)	60.5	8.460000000000001e-237	669	GCA_046118675.1	dnaK	chaperone protein DnaK	Adherence; porin	VF0713	Adherence	VFC0001	M4	GCA_046118675.1	99.41	0.03
GCA_046118675.1_02822	VFG013625(gb|WP_005693701)	32.8	1.72e-55	186	GCA_046118675.1	hemN	radical SAM family heme chaperone HemW	Heme biosynthesis	VF0758	Nutritional/Metabolic factor	VFC0272	M4	GCA_046118675.1	99.41	0.03
GCA_046118675.1_02843	VFG033029(gb|WP_012581960)	36.1	1.12e-35	131	GCA_046118675.1	pdgA	Peptidoglycan N-deacetylase	PgdA	VF0442	Immune modulation	VFC0258	M4	GCA_046118675.1	99.41	0.03
GCA_046118675.1_02858	VFG031744(gb|WP_013827421)	39	2.2799999999999998e-45	150	GCA_046118675.1	regX3	two-component sensory transduction protein RegX	RegX3	VF0858	Regulation	VFC0301	M4	GCA_046118675.1	99.41	0.03
GCA_046118675.1_02880	VFG016424(gb|WP_000276321)	54.5	5.810000000000001e-132	377	GCA_046118675.1	manA	mannose-6-phosphate isomerase, class I	Polysaccharide capsule	VF0659	Immune modulation	VFC0258	M4	GCA_046118675.1	99.41	0.03
GCA_046118675.1_02898	VFG044254(gb|WP_000570808)	31.4	2.6699999999999998e-39	140	GCA_046118675.1	sbnA	2,3-diaminopropionate biosynthesis protein SbnA	Staphyloferrin B	VF1014	Nutritional/Metabolic factor	VFC0272	M4	GCA_046118675.1	99.41	0.03
GCA_046118675.1_02915	VFG044071(gb|NP_214719)	26.3	7.11e-11	62.8	GCA_046118675.1	Rv0205	transmembrane protein	Heme uptake	VF0859	Nutritional/Metabolic factor	VFC0272	M4	GCA_046118675.1	99.41	0.03
GCA_046118675.1_02916	VFG013192(gb|WP_012340414)	36.1	2.4699999999999997e-40	141	GCA_046118675.1	hitC	iron(III) ABC transporter, ATP-binding protein	HitABC	VF0268	Nutritional/Metabolic factor	VFC0272	M4	GCA_046118675.1	99.41	0.03
GCA_046118675.1_02917	VFG011637(gb|WP_002867450)	36.6	4.7e-43	147	GCA_046118675.1	pebA	bifunctional adhesin/ABC transporter aspartate/glutamate-binding protein	PEB1	VF0327	Adherence	VFC0001	M4	GCA_046118675.1	99.41	0.03
GCA_046118675.1_02919	VFG002901(gb|WP_002209736)	28.9	6.29e-14	68.2	GCA_046118675.1	YPA_RS10790	histidine ABC transporter permease HisQ	O-antigen	VF0392	Immune modulation	VFC0258	M4	GCA_046118675.1	99.41	0.03
GCA_046118675.1_02927	VFG011938(gb|YP_002344283)	28.8	3.88e-07	45.8	GCA_046118675.1	Cj0883c	transcriptional regulator	Flagella	VF0114	Motility	VFC0204	M4	GCA_046118675.1	99.41	0.03
GCA_046118675.1_02938	VFG022971(gb|WP_041319925)	44.6	2.8399999999999998e-204	595	GCA_046118675.1	relA	Probable GTP pyrophosphokinase RelA (ATP:GTP 3'-pyrophosphotransferase) (PPGPP synthetase I) ((P)PPGPP synthetase) (GTP diphosphokinase)	RelA	VF0287	Regulation	VFC0301	M4	GCA_046118675.1	99.41	0.03
GCA_046118675.1_02957	VFG049249(gb|WP_021440344)	44.2	5.15e-06	48.5	GCA_046118675.1	KPN2242_RS27900	peptidoglycan DD-metalloendopeptidase family protein	T6SS-III	VF0784	Effector delivery system	VFC0086	M4	GCA_046118675.1	99.41	0.03
GCA_046118675.1_02973	VFG014624(gb|WP_011534890)	38.2	4.5e-25	100	GCA_046118675.1	fleN	flagellar synthesis regulator FleN	Flagella	VF0273	Motility	VFC0204	M4	GCA_046118675.1	99.41	0.03
GCA_046118675.1_02981	VFG024876(gb|WP_009888805)	33.8	1.7600000000000002e-26	104	GCA_046118675.1	pilD	type IV prepilin leader peptide type M1	Type IV pili	VF0431	Adherence	VFC0001	M4	GCA_046118675.1	99.41	0.03
GCA_046118675.1_02988	VFG013203(gb|WP_012341659)	56.5	7.640000000000001e-166	473	GCA_046118675.1	hemL	glutamate-1-semialdehyde 2,1-aminomutase	Heme biosynthesis	VF0758	Nutritional/Metabolic factor	VFC0272	M4	GCA_046118675.1	99.41	0.03
GCA_046118675.1_02989	VFG013197(gb|WP_011608705)	46.4	1.23e-94	284	GCA_046118675.1	hemB	porphobilinogen synthase	Heme biosynthesis	VF0758	Nutritional/Metabolic factor	VFC0272	M4	GCA_046118675.1	99.41	0.03
GCA_046118675.1_02991	VFG013198(gb|WP_011608203)	44.3	1.42e-80	247	GCA_046118675.1	hemC	hydroxymethylbilane synthase	Heme biosynthesis	VF0758	Nutritional/Metabolic factor	VFC0272	M4	GCA_046118675.1	99.41	0.03
GCA_046118675.1_02993	VFG013607(gb|WP_041604533)	33.5	2.4699999999999998e-68	224	GCA_046118675.1	hemA	glutamyl-tRNA reductase	Heme biosynthesis	VF0758	Nutritional/Metabolic factor	VFC0272	M4	GCA_046118675.1	99.41	0.03
GCA_046118675.1_02996	VFG052424(gb|WP_002656104.1)	40.3	6.88e-187	553	GCA_046118675.1	lon-1	endopeptidase La	Lon	VF1381	Exoenzyme	VFC0251	M4	GCA_046118675.1	99.41	0.03
GCA_046118675.1_02999	VFG005549(gb|WP_000116477)	49.5	2.3900000000000002e-121	359	GCA_046118675.1	tig/ropA	trigger factor	Trigger factor	VF1056	Stress survival	VFC0282	M4	GCA_046118675.1	99.41	0.03
GCA_046118675.1_03001	VFG009376(gb|WP_003893754)	41.5	1.8699999999999998e-45	149	GCA_046118675.1	leuD	3-isopropylmalate dehydratase small subunit	Leucine synthesis	VF0814	Nutritional/Metabolic factor	VFC0272	M4	GCA_046118675.1	99.41	0.03
GCA_046118675.1_03014	VFG013265(gb|WP_005694045)	46.2	1.27e-41	139	GCA_046118675.1	orfM	deoxyribonucleotide triphosphate pyrophosphatase	LOS	VF0044	Immune modulation	VFC0258	M4	GCA_046118675.1	99.41	0.03
GCA_046118675.1_03097	VFG004738(gb|WP_000141557)	54.3	5.93e-41	141	GCA_046118675.1	nuc	thermonuclease family protein	Thermonuclease nuc	VF0993	Exoenzyme	VFC0251	M4	GCA_046118675.1	99.41	0.03
GCA_046118675.1_03115	VFG030400(gb|WP_081465621)	32.4	6.98e-71	236	GCA_046118675.1	fadD13	long-chain fatty acid--CoA ligase	MymA operon	VF0840	Immune modulation	VFC0258	M4	GCA_046118675.1	99.41	0.03
GCA_046118675.1_03133	VFG030595(gb|WP_015289685)	28.5	1.8300000000000003e-21	92.4	GCA_046118675.1	sugA	trehalose ABC transporter permease SugA	Trehalose-recycling ABC transporter	VF0842	Nutritional/Metabolic factor	VFC0272	M4	GCA_046118675.1	99.41	0.03
GCA_046118675.1_03150	VFG014964(gb|WP_003157680)	31.6	7.39e-32	117	GCA_046118675.1	algR	alginate biosynthesis regulatory protein AlgR	Alginate	VF0091	Biofilm	VFC0271	M4	GCA_046118675.1	99.41	0.03
GCA_046118675.1_03160	VFG005353(gb|WP_000260656)	48.7	1.15e-103	307	GCA_046118675.1	plr/gapA	type I glyceraldehyde-3-phosphate dehydrogenase	Streptococcal plasmin receptor/GAPDH	VF1042	Adherence	VFC0001	M4	GCA_046118675.1	99.41	0.03
GCA_046118675.1_03168	VFG031677(gb|WP_014876913)	38.4	3.96e-46	167	GCA_046118675.1	senX3	two-component system sensor histidine kinase SenX3	SenX3	VF0857	Regulation	VFC0301	M4	GCA_046118675.1	99.41	0.03
GCA_046118675.1_03169	VFG031776(gb|WP_015304588)	45.2	1.21e-66	205	GCA_046118675.1	regX3	two-component sensory transduction protein RegX	RegX3	VF0858	Regulation	VFC0301	M4	GCA_046118675.1	99.41	0.03
GCA_046118675.1_03194	VFG005766(gb|WP_000861302)	28.7	2.99e-32	118	GCA_046118675.1	cylG	3-ketoacyl-ACP-reductase CylG	Beta-haemolysin/cytolysin	VF0279	Exotoxin	VFC0235	M4	GCA_046118675.1	99.41	0.03
GCA_046118675.1_03208	VFG030407(gb|WP_015294168)	28.7	3.98e-47	171	GCA_046118675.1	fadD13	long-chain-fatty-acid--CoA ligase FadD13	MymA operon	VF0840	Immune modulation	VFC0258	M4	GCA_046118675.1	99.41	0.03
GCA_046118675.1_03218	VFG043139(gb|WP_005478021)	32.5	7.13e-14	74.7	GCA_046118675.1	VP_RS22390	bifunctional diguanylate cyclase/phosphodiesterase	Lateral flagella	VF0625	Biofilm	VFC0271	M4	GCA_046118675.1	99.41	0.03
GCA_046118675.1_03240	VFG030387(gb|WP_015304695)	28.6	6.69e-45	166	GCA_046118675.1	tgs4	long-chain-fatty-acid--CoA ligase	MymA operon	VF0840	Immune modulation	VFC0258	M4	GCA_046118675.1	99.41	0.03
GCA_046118675.1_03244	VFG043304(gb|WP_003435983)	30.7	1.6300000000000002e-32	117	GCA_046118675.1	CD630_RS01815	OmpA family protein	Peritrichous flagella	VF0732	Motility	VFC0204	M4	GCA_046118675.1	99.41	0.03
GCA_046118675.1_03245	VFG043303(gb|WP_003425220)	39	5.92e-59	188	GCA_046118675.1	CD630_RS01810	MotA/TolQ/ExbB proton channel family protein	Peritrichous flagella	VF0732	Motility	VFC0204	M4	GCA_046118675.1	99.41	0.03
GCA_046118675.1_03252	VFG018154(gb|WP_000549287)	32.4	6.38e-23	105	GCA_046118675.1	essC	type VII secretion system protein EssC, FtsK/SpoIIIE family ATPase	Type VII secretion system	VF0403	Effector delivery system	VFC0086	M4	GCA_046118675.1	99.41	0.03
GCA_046118675.1_03267	VFG044286(gb|WP_012367521)	35.9	2.48e-50	169	GCA_046118675.1	PMI_RS01140	cysteine synthase family protein	Proteobactin	VF1252	Nutritional/Metabolic factor	VFC0272	M4	GCA_046118675.1	99.41	0.03
GCA_046118675.1_03269	VFG052931(gb|WP_149029015.1)	38	8.2e-84	264	GCA_046118675.1	BB_B22	purine permease	BBB22-23	VF1386	Nutritional/Metabolic factor	VFC0272	M4	GCA_046118675.1	99.41	0.03
GCA_046118675.1_03271	VFG007026(gb|WP_155116723)	27.1	4.52e-14	70.9	GCA_046118675.1	rtxB	RTX toxin transporter RtxB	MARTX	VF0265	Exotoxin	VFC0235	M4	GCA_046118675.1	99.41	0.03
GCA_046118675.1_03274	VFG005844(gb|WP_011681165)	23	9.74e-06	48.1	GCA_046118675.1	STER_RS05250	polysaccharide biosynthesis C-terminal domain-containing protein	Capsule	VF0144	Immune modulation	VFC0258	M4	GCA_046118675.1	99.41	0.03
GCA_046118675.1_03295	VFG022781(gb|YP_001702997)	30.4	4.59e-20	89	GCA_046118675.1	irtA	Iron-regulated transporter IrtA	ABC transporter	VF0818	Nutritional/Metabolic factor	VFC0272	M4	GCA_046118675.1	99.41	0.03
GCA_046118675.1_03296	VFG032599(gb|WP_014093098)	35.7	6.830000000000001e-33	124	GCA_046118675.1	virS	sensor histidine kinase	VirR/VirS	VF0791	Regulation	VFC0301	M4	GCA_046118675.1	99.41	0.03
GCA_046118675.1_03297	VFG006818(gb|NP_465270)	47.1	1.18e-71	218	GCA_046118675.1	virR	two-component response regulator	VirR/VirS	VF0791	Regulation	VFC0301	M4	GCA_046118675.1	99.41	0.03
GCA_046118675.1_03299	VFG036559(gb|WP_013449339)	37.9	7.88e-39	137	GCA_046118675.1	fbpC	iron(III) ABC transporter, ATP-binding protein	FbpABC	VF0272	Nutritional/Metabolic factor	VFC0272	M4	GCA_046118675.1	99.41	0.03
GCA_046118675.1_03303	VFG050113(gb|WP_000590108)	27.4	4.73e-31	117	GCA_046118675.1	cesC	ABC transporter ATP-binding protein, CesC	Cereulide	VF0583	Exotoxin	VFC0235	M4	GCA_046118675.1	99.41	0.03
GCA_046118675.1_03314	VFG047104(gb|WP_003040350)	31.6	3.97e-100	318	GCA_046118675.1	wbtH	asparagine synthase (glutamine-hydrolyzing)	LPS	VF0542	Immune modulation	VFC0258	M4	GCA_046118675.1	99.41	0.03
GCA_046118675.1_03321	VFG006259(gb|WP_003687540)	36.2	5.2100000000000005e-43	149	GCA_046118675.1	fbpC	iron(III) ABC transporter, ATP-binding protein	FbpABC	VF0272	Nutritional/Metabolic factor	VFC0272	M4	GCA_046118675.1	99.41	0.03
GCA_046118675.1_03325	VFG006375(gb|WP_041308928)	34.3	1.22e-22	87	GCA_046118675.1	napA	neutrophil activating protein NapA	HP-NAP	VF0052	Immune modulation	VFC0258	M4	GCA_046118675.1	99.41	0.03
GCA_046118675.1_03328	VFG018243(gb|WP_005462534)	37.7	7.18e-31	109	GCA_046118675.1	luxS	S-ribosylhomocysteinase	AI-2	VF0406	Biofilm	VFC0271	M4	GCA_046118675.1	99.41	0.03
GCA_046118675.1_03329	VFG050255(gb|NP_219986)	45.9	2.92e-15	64.3	GCA_046118675.1	CT_473	hypothetical protein	TTSS secreted effectors	VF0711	Effector delivery system	VFC0086	M4	GCA_046118675.1	99.41	0.03
GCA_046118675.1_03335	VFG012581(gb|WP_001101730)	30	4.28e-31	117	GCA_046118675.1	sitC	iron/manganese ABC transporter permease subunit SitC	Iron/manganese transport	VF1116	Nutritional/Metabolic factor	VFC0272	M4	GCA_046118675.1	99.41	0.03
GCA_046118675.1_03336	VFG037063(gb|WP_002214325)	29.2	4.4200000000000004e-29	115	GCA_046118675.1	mntB	Manganese transport system membrane protein MntB	MntABC	VF0455	Stress survival	VFC0282	M4	GCA_046118675.1	99.41	0.03
GCA_046118675.1_03337	VFG012578(gb|WP_000983714)	43.2	3.44e-64	201	GCA_046118675.1	sitB	iron/manganese ABC transporter ATP-binding protein SitB	Iron/manganese transport	VF1116	Nutritional/Metabolic factor	VFC0272	M4	GCA_046118675.1	99.41	0.03
GCA_046118675.1_03338	VFG032081(gb|WP_003748473)	28.9	2.4799999999999996e-42	149	GCA_046118675.1	lpeA	lipoprotein promoting cell invasion	LpeA	VF0346	Invasion	VFC0083	M4	GCA_046118675.1	99.41	0.03
GCA_046118675.1_03340	VFG030388(gb|NP_217605)	33.3	1.3600000000000001e-80	259	GCA_046118675.1	fadD13	long chain-fatty-acid--CoA ligase FadD13	MymA operon	VF0840	Immune modulation	VFC0258	M4	GCA_046118675.1	99.41	0.03
GCA_046118675.1_03344	VFG016150(gb|WP_011061768)	33.4	5.589999999999999e-81	258	GCA_046118675.1	pchA	salicylate biosynthesis isochorismate synthase PchA	Pyochelin	VF0095	Nutritional/Metabolic factor	VFC0272	M4	GCA_046118675.1	99.41	0.03
GCA_046118675.1_03378	VFG006720(gb|WP_011702434)	31.4	4.38e-42	157	GCA_046118675.1	lap	Listeria adhesion protein Lap	Lap	VF0444	Adherence	VFC0001	M4	GCA_046118675.1	99.41	0.03
GCA_046118675.1_03383	VFG032046(gb|WP_003743853)	43.5	3.61e-52	181	GCA_046118675.1	aut	autolysin	Auto	VF0348	Invasion	VFC0083	M4	GCA_046118675.1	99.41	0.03
GCA_046118675.1_03608	VFG043367(gb|WP_000971620)	50.5	1.03e-19	93.2	GCA_046118675.1	tlpB	membrane-bound chemoreceptor sensing pH and autoinducer-2	Flagella	VF0051	Motility	VFC0204	M4	GCA_046118675.1	99.41	0.03
GCA_046118675.1_03609	VFG043367(gb|WP_000971620)	46.6	5.9500000000000004e-21	97.1	GCA_046118675.1	tlpB	membrane-bound chemoreceptor sensing pH and autoinducer-2	Flagella	VF0051	Motility	VFC0204	M4	GCA_046118675.1	99.41	0.03
GCA_046118675.1_03610	VFG043378(gb|WP_000467802)	46.3	3.73e-18	87.4	GCA_046118675.1	cheV3	chemotaxis coupling protein CheV3	Flagella	VF0051	Motility	VFC0204	M4	GCA_046118675.1	99.41	0.03
GCA_046118675.1_03616	VFG040668(gb|WP_014412336)	33	1.0900000000000001e-29	117	GCA_046118675.1	tlyC	hemolysin C	TlyC	VF0489	Exoenzyme	VFC0251	M4	GCA_046118675.1	99.41	0.03
GCA_046118675.1_03636	VFG038761(gb|WP_005320182)	26.2	2.49e-19	88.6	GCA_046118675.1	flrB	two-component sensor kinase	Polar flagella	VF0473	Motility	VFC0204	M4	GCA_046118675.1	99.41	0.03
GCA_046118675.1_03643	VFG013997(gb|WP_005769277)	21.8	9.65e-09	57.8	GCA_046118675.1	pilS	two-component sensor PilS	Type IV pili	VF0082	Adherence	VFC0001	M4	GCA_046118675.1	99.41	0.03
GCA_046118675.1_03644	VFG014966(gb|WP_007247212)	33.1	3.11e-14	69.7	GCA_046118675.1	algR	alginate biosynthesis regulatory protein AlgR	Alginate	VF0091	Biofilm	VFC0271	M4	GCA_046118675.1	99.41	0.03
GCA_046118675.1_03645	VFG052920(gb|WP_011600994.1)	36.6	6.270000000000001e-47	162	GCA_046118675.1	bmpD	nucleoside ABC transporter substrate-binding protein BmpD	BmpD	VF1385	Nutritional/Metabolic factor	VFC0272	M4	GCA_046118675.1	99.41	0.03
GCA_046118675.1_03646	VFG008680(gb|WP_015309619)	31.4	2.54e-22	97.8	GCA_046118675.1	ddrA	ATP-binding cassette domain-containing protein	PDIM	VF0309	Immune modulation	VFC0258	M4	GCA_046118675.1	99.41	0.03
GCA_046118675.1_03673	VFG005765(gb|WP_000861303)	24.7	3.39e-11	61.2	GCA_046118675.1	cylG	3-ketoacyl-ACP-reductase CylG	#NAME?	VF0279	Exotoxin	VFC0235	M4	GCA_046118675.1	99.41	0.03
GCA_046118675.1_03676	VFG018161(gb|WP_000549309)	37.9	4.94e-290	867	GCA_046118675.1	essC	type VII secretion system protein EssC, FtsK/SpoIIIE family ATPase	Type VII secretion system	VF0403	Effector delivery system	VFC0086	M4	GCA_046118675.1	99.41	0.03
GCA_046118675.1_03683	VFG009450(gb|WP_011893579)	51.5	1.13e-24	87	GCA_046118675.1	mbtH	putative protein MbtH	Mycobactin	VF0299	Nutritional/Metabolic factor	VFC0272	M4	GCA_046118675.1	99.41	0.03
GCA_046118675.1_03684	VFG050043(gb|NP_391076)	69.9	0	3345	GCA_046118675.1	dhbF	non-ribosomal peptide synthetase, DhbF	Bacillibactin	VF0586	Nutritional/Metabolic factor	VFC0272	M4	GCA_046118675.1	99.41	0.03
GCA_046118675.1_03685	VFG050032(gb|NP_391077)	71.5	6.940000000000001e-166	463	GCA_046118675.1	dhbB	isochorismatase, DhbB	Bacillibactin	VF0586	Nutritional/Metabolic factor	VFC0272	M4	GCA_046118675.1	99.41	0.03
GCA_046118675.1_03686	VFG050021(gb|NP_391078)	81.2	0	893	GCA_046118675.1	dhbE	2,3-dihydroxybenzoate adenylase DhbE	Bacillibactin	VF0586	Nutritional/Metabolic factor	VFC0272	M4	GCA_046118675.1	99.41	0.03
GCA_046118675.1_03687	VFG050010(gb|NP_391079)	64.6	1.66e-182	512	GCA_046118675.1	dhbC	isochorismate synthase DhbC	Bacillibactin	VF0586	Nutritional/Metabolic factor	VFC0272	M4	GCA_046118675.1	99.41	0.03
GCA_046118675.1_03688	VFG049999(gb|NP_391080)	70.1	1.57e-126	359	GCA_046118675.1	dhbA	2,3-dihydroxybenzoate-2,3-dehydrogenase, DhbA	Bacillibactin	VF0586	Nutritional/Metabolic factor	VFC0272	M4	GCA_046118675.1	99.41	0.03
GCA_046118675.1_03689	VFG012502(gb|WP_000271273)	30.1	4.03e-26	104	GCA_046118675.1	iroE	esterase	Salmochelin siderophore	VF0230	Nutritional/Metabolic factor	VFC0272	M4	GCA_046118675.1	99.41	0.03
GCA_046118675.1_03703	VFG050113(gb|WP_000590108)	34.8	8.440000000000001e-35	125	GCA_046118675.1	cesC	ABC transporter ATP-binding protein, CesC	Cereulide	VF0583	Exotoxin	VFC0235	M4	GCA_046118675.1	99.41	0.03
GCA_046118675.1_03740	VFG049122(gb|WP_012737539)	47.1	1.1500000000000001e-125	369	GCA_046118675.1	allC	allantoate amidohydrolase	Allantion utilization	VF0572	Nutritional/Metabolic factor	VFC0272	M4	GCA_046118675.1	99.41	0.03
GCA_046118675.1_03742	VFG030692(gb|WP_013828150)	50.7	3.9900000000000005e-117	344	GCA_046118675.1	sugC	sn-glycerol-3-phosphate ABC transporter ATP-binding protein UgpC	Trehalose-recycling ABC transporter	VF0842	Nutritional/Metabolic factor	VFC0272	M4	GCA_046118675.1	99.41	0.03
GCA_046118675.1_03745	VFG030670(gb|WP_198345115)	29.3	1.5199999999999998e-34	126	GCA_046118675.1	sugB	carbohydrate ABC transporter permease	Trehalose-recycling ABC transporter	VF0842	Nutritional/Metabolic factor	VFC0272	M4	GCA_046118675.1	99.41	0.03
GCA_046118675.1_03767	VFG000907(gb|WP_000376545)	34.1	2.09e-28	115	GCA_046118675.1	hlyB	Hemolysin B	Alpha-Hemolysin	VF0225	Exotoxin	VFC0235	M4	GCA_046118675.1	99.41	0.03
GCA_046118675.1_03775	VFG030996(gb|WP_011782397)	24.9	1.22e-17	85.1	GCA_046118675.1	fadE29	acyl-CoA dehydrogenase family protein	FadE29	VF0845	Nutritional/Metabolic factor	VFC0272	M4	GCA_046118675.1	99.41	0.03
GCA_046118675.1_03777	VFG043691(gb|WP_000982270)	25.7	4.74e-20	91.3	GCA_046118675.1	clbD	colibactin biosynthesis dehydrogenase ClbD	Colibactin	VF1179	Exotoxin	VFC0235	M4	GCA_046118675.1	99.41	0.03
GCA_046118675.1_03782	VFG036964(gb|WP_002218710)	27.7	6.0699999999999994e-46	168	GCA_046118675.1	farB	fatty acid efflux system protein FarB	FarAB	VF0450	Antimicrobial activity/Competitive advantage	VFC0325	M4	GCA_046118675.1	99.41	0.03
GCA_046118675.1_03787	VFG016166(gb|WP_003372869)	65.3	1.01e-121	348	GCA_046118675.1	cbrD	ABC transporter ATP-binding protein	Achromobactin biosynthesis and transport	VF0922	Nutritional/Metabolic factor	VFC0272	M4	GCA_046118675.1	99.41	0.03
GCA_046118675.1_03790	VFG030270(gb|WP_015291172)	33.5	1.1399999999999999e-23	97.1	GCA_046118675.1	sadH	SDR family NAD(P)-dependent oxidoreductase	MymA operon	VF0840	Immune modulation	VFC0258	M4	GCA_046118675.1	99.41	0.03
GCA_046118675.1_03792	VFG005533(gb|WP_002262650)	44.8	9.69e-81	255	GCA_046118675.1	htrA/degP	trypsin-like peptidase domain-containing protein	Serine protease	VF1055	Exoenzyme	VFC0251	M4	GCA_046118675.1	99.41	0.03
GCA_046118675.1_03793	VFG031730(gb|WP_014876914)	33.3	1.06e-38	133	GCA_046118675.1	regX3	two-component sensory transduction protein RegX	RegX3	VF0858	Regulation	VFC0301	M4	GCA_046118675.1	99.41	0.03
GCA_046118675.1_03802	VFG024201(gb|WP_008259378)	37.7	1.9e-41	139	GCA_046118675.1	devR/dosR	response regulator transcription factor	DevRS	VF0317	Regulation	VFC0301	M4	GCA_046118675.1	99.41	0.03
GCA_046118675.1_03810	VFG048486(gb|WP_004223579)	38.5	2.9500000000000004e-56	186	GCA_046118675.1	fepC	iron-enterobactin transporter ATP-binding protein	Ent	VF0562	Nutritional/Metabolic factor	VFC0272	M4	GCA_046118675.1	99.41	0.03
GCA_046118675.1_03811	VFG044237(gb|WP_005175607)	39.2	7.44e-59	193	GCA_046118675.1	YE_RS01720	iron ABC transporter permease	Direct heme uptake system	VF1031	Nutritional/Metabolic factor	VFC0272	M4	GCA_046118675.1	99.41	0.03
GCA_046118675.1_03812	VFG044439(gb|CAF25487)	29.7	5.5e-14	70.9	GCA_046118675.1	huvB	HuvB protein	HuvA	VF1247	Nutritional/Metabolic factor	VFC0272	M4	GCA_046118675.1	99.41	0.03
GCA_046118675.1_03813	VFG050000(gb|WP_001100501)	28.5	2.04e-25	100	GCA_046118675.1	dhbA	2,3-dihydroxybenzoate-2,3-dehydrogenase, DhbA	Bacillibactin	VF0586	Nutritional/Metabolic factor	VFC0272	M4	GCA_046118675.1	99.41	0.03
GCA_046118675.1_03814	VFG039620(gb|WP_005770089)	31.9	9.93e-52	171	GCA_046118675.1	CBUK_RS00415	Coxiella Dot/Icm type IVB secretion system translocated effector	T4SS secreted effectors	VF0696	Effector delivery system	VFC0086	M4	GCA_046118675.1	99.41	0.03
GCA_046118675.1_03815	VFG031685(gb|YP_001704776)	27.3	3.79e-16	81.3	GCA_046118675.1	senX3	Sensor-like histidine kinase senX3	SenX3	VF0857	Regulation	VFC0301	M4	GCA_046118675.1	99.41	0.03
GCA_046118675.1_03816	VFG009865(gb|WP_041307013)	36.5	9.62e-41	139	GCA_046118675.1	mprA	response regulator transcription factor	MprAB	VF0298	Regulation	VFC0301	M4	GCA_046118675.1	99.41	0.03
GCA_046118675.1_03822	VFG044358(gb|WP_013317301)	48.9	8.39e-94	277	GCA_046118675.1	DDA3937_RS07765	ABC transporter ATP-binding protein	Achromobactin	VF1243	Nutritional/Metabolic factor	VFC0272	M4	GCA_046118675.1	99.41	0.03
GCA_046118675.1_03823	VFG016170(gb|WP_011267802)	43.1	1.37e-75	236	GCA_046118675.1	cbrC	iron ABC transporter permease	Achromobactin biosynthesis and transport	VF0922	Nutritional/Metabolic factor	VFC0272	M4	GCA_046118675.1	99.41	0.03
GCA_046118675.1_03824	VFG044356(gb|WP_013317299)	41.3	3.9699999999999995e-67	214	GCA_046118675.1	DDA3937_RS07755	iron ABC transporter permease	Achromobactin	VF1243	Nutritional/Metabolic factor	VFC0272	M4	GCA_046118675.1	99.41	0.03
GCA_046118675.1_03825	VFG044209(gb|WP_000722819)	29.2	2.71e-20	89.4	GCA_046118675.1	GBAA_RS23155	iron-siderophore ABC transporter substrate-binding protein	Petrobactin	VF0584	Nutritional/Metabolic factor	VFC0272	M4	GCA_046118675.1	99.41	0.03
GCA_046118675.1_03835	VFG022956(gb|WP_013829907)	32.2	2.9700000000000003e-31	113	GCA_046118675.1	devR/dosR	response regulator transcription factor	DevRS	VF0317	Regulation	VFC0301	M4	GCA_046118675.1	99.41	0.03
GCA_046118675.1_03837	VFG022453(gb|WP_012393578)	32.4	2.7e-55	182	GCA_046118675.1	ddrA	ATP-binding cassette domain-containing protein	PDIM	VF0309	Immune modulation	VFC0258	M4	GCA_046118675.1	99.41	0.03
GCA_046118675.1_03850	VFG031402(gb|WP_008257346)	33.9	4.46e-89	295	GCA_046118675.1	ctpV	copper-translocating P-type ATPase	Copper exporter	VF0849	Nutritional/Metabolic factor	VFC0272	M4	GCA_046118675.1	99.41	0.03
GCA_046118675.1_03851	VFG031407(gb|WP_015289456)	49.7	1.24e-202	592	GCA_046118675.1	ctpV	copper-translocating P-type ATPase	Copper exporter	VF0849	Nutritional/Metabolic factor	VFC0272	M4	GCA_046118675.1	99.41	0.03
GCA_046118675.1_03859	VFG007026(gb|WP_155116723)	34.6	1.29e-24	102	GCA_046118675.1	rtxB	RTX toxin transporter RtxB	MARTX	VF0265	Exotoxin	VFC0235	M4	GCA_046118675.1	99.41	0.03
GCA_046118675.1_03863	VFG043047(gb|NP_460907)	32	5.53e-22	92	GCA_046118675.1	fliY	cystine ABC transporter substrate-binding protein	Peritrichous flagella	VF0967	Motility	VFC0204	M4	GCA_046118675.1	99.41	0.03
GCA_046118675.1_03865	VFG006042(gb|WP_001222601)	25.4	2.38e-06	48.1	GCA_046118675.1	SAK_RS06335	LysR family transcriptional regulator	Capsule	VF0274	Immune modulation	VFC0258	M4	GCA_046118675.1	99.41	0.03
GCA_046118675.1_03866	VFG049997(gb|WP_003185961)	31.4	7.6e-25	99.4	GCA_046118675.1	dhbA	2,3-dihydroxybenzoate-2,3-dehydrogenase, DhbA	Bacillibactin	VF0586	Nutritional/Metabolic factor	VFC0272	M4	GCA_046118675.1	99.41	0.03
GCA_046118675.1_03879	VFG024188(gb|WP_014941347)	35.2	1.4900000000000001e-33	120	GCA_046118675.1	mprA	two-component system response regulator MprA	MprAB	VF0298	Regulation	VFC0301	M4	GCA_046118675.1	99.41	0.03
GCA_046118675.1_03882	VFG005775(gb|WP_000403526)	37.5	6.46e-36	129	GCA_046118675.1	cylA	ABC (ATP-binding cassette) transporter CylA	Beta-haemolysin/cytolysin	VF0279	Exotoxin	VFC0235	M4	GCA_046118675.1	99.41	0.03
GCA_046118675.1_03886	VFG036559(gb|WP_013449339)	39.6	9.83e-49	168	GCA_046118675.1	fbpC	iron(III) ABC transporter, ATP-binding protein	FbpABC	VF0272	Nutritional/Metabolic factor	VFC0272	M4	GCA_046118675.1	99.41	0.03
GCA_046118675.1_03891	VFG036559(gb|WP_013449339)	39.6	8.24e-51	173	GCA_046118675.1	fbpC	iron(III) ABC transporter, ATP-binding protein	FbpABC	VF0272	Nutritional/Metabolic factor	VFC0272	M4	GCA_046118675.1	99.41	0.03
GCA_046118675.1_03897	VFG005582(gb|WP_002897814)	71	6.07e-221	612	GCA_046118675.1	eno	phosphopyruvate hydratase	Streptococcal enolase	VF1060	Exoenzyme	VFC0251	M4	GCA_046118675.1	99.41	0.03
GCA_046118675.1_03901	VFG005360(gb|WP_002262489)	55.5	5.069999999999999e-119	346	GCA_046118675.1	plr/gapA	type I glyceraldehyde-3-phosphate dehydrogenase	Streptococcal plasmin receptor/GAPDH	VF1042	Adherence	VFC0001	M4	GCA_046118675.1	99.41	0.03
GCA_046118675.1_03922	VFG042736(gb|NP_253152)	36.9	5.74e-66	219	GCA_046118675.1	rpoN	RNA polymerase factor sigma-54	Type IV pili	VF0082	Adherence	VFC0001	M4	GCA_046118675.1	99.41	0.03
GCA_046118675.1_03924	VFG048858(gb|WP_012541080)	40.9	1.18e-74	232	GCA_046118675.1	KPK_RS07985	polysaccharide pyruvyl transferase family protein	Capsule	VF0560	Immune modulation	VFC0258	M4	GCA_046118675.1	99.41	0.03
GCA_046118675.1_03925	VFG045303(gb|WP_010946492)	60.5	2.39e-158	454	GCA_046118675.1	LPG_RS03745	aminotransferase class I/II-fold pyridoxal phosphate-dependent enzyme	LPS	VF0171	Immune modulation	VFC0258	M4	GCA_046118675.1	99.41	0.03
GCA_046118675.1_03926	VFG047303(gb|WP_003040373)	30.6	6.44e-10	56.6	GCA_046118675.1	wbtO	acetyltransferase	LPS	VF0542	Immune modulation	VFC0258	M4	GCA_046118675.1	99.41	0.03
GCA_046118675.1_03927	VFG007642(gb|WP_011149334)	64.2	2.8399999999999996e-82	243	GCA_046118675.1	wcaJ	sugar transferase	Capsular polysaccharide	VF0624	Immune modulation	VFC0258	M4	GCA_046118675.1	99.41	0.03
GCA_046118675.1_03929	VFG019126(gb|WP_000389894)	32.1	8.3e-38	137	GCA_046118675.1	SPCG_RS01850	glycosyltransferase	Capsule	VF0144	Immune modulation	VFC0258	M4	GCA_046118675.1	99.41	0.03
GCA_046118675.1_03931	VFG050195(gb|WP_000272144)	32.6	6.75e-37	135	GCA_046118675.1	BCAH187_RS26500	glycosyltransferase family 2 protein	Polysaccharide capsule	VF0659	Immune modulation	VFC0258	M4	GCA_046118675.1	99.41	0.03
GCA_046118675.1_03933	VFG016396(gb|WP_165609434)	31.2	7.13e-55	184	GCA_046118675.1	BCE_RS25840	glycosyltransferase family 1 protein	Polysaccharide capsule	VF0659	Immune modulation	VFC0258	M4	GCA_046118675.1	99.41	0.03
GCA_046118675.1_03934	VFG037945(gb|WP_000961495)	33.6	8.530000000000001e-27	106	GCA_046118675.1	BJAB07104_RS00490	glycosyltransferase	Capsule	VF0465	Immune modulation	VFC0258	M4	GCA_046118675.1	99.41	0.03
GCA_046118675.1_03935	VFG048856(gb|WP_041165288)	26.8	4.39e-10	60.5	GCA_046118675.1	KOX_RS24995	glycosyltransferase	Capsule	VF0560	Immune modulation	VFC0258	M4	GCA_046118675.1	99.41	0.03
GCA_046118675.1_03936	VFG016381(gb|WP_033685340)	57.4	5.65e-241	677	GCA_046118675.1	BC_RS26295	polysaccharide biosynthesis protein	Polysaccharide capsule	VF0659	Immune modulation	VFC0258	M4	GCA_046118675.1	99.41	0.03
GCA_046118675.1_03938	VFG016435(gb|WP_001207181)	52.2	8.350000000000001e-75	226	GCA_046118675.1	BALH_RS26250	CpsD/CapB family tyrosine-protein kinase	Polysaccharide capsule	VF0659	Immune modulation	VFC0258	M4	GCA_046118675.1	99.41	0.03
GCA_046118675.1_03939	VFG016385(gb|WP_000393128)	41.8	2.5500000000000004e-47	156	GCA_046118675.1	BC_RS26315	capsular polysaccharide biosynthesis protein	Polysaccharide capsule	VF0659	Immune modulation	VFC0258	M4	GCA_046118675.1	99.41	0.03
GCA_046118675.1_03957	VFG045670(gb|WP_002286379)	29.4	6.25e-27	108	GCA_046118675.1	bopD	sugar-binding transcriptional regulator, LacI family	BopD	VF0362	Biofilm	VFC0271	M4	GCA_046118675.1	99.41	0.03
GCA_046118675.1_03958	VFG000077(gb|NP_465991)	77.9	4.08e-105	300	GCA_046118675.1	clpP	ATP-dependent Clp protease proteolytic subunit	ClpP	VF0074	Stress survival	VFC0282	M4	GCA_046118675.1	99.41	0.03
GCA_046118675.1_03983	VFG009820(gb|WP_036377494)	36.4	8.58e-33	127	GCA_046118675.1	phoR	Possible two component system response sensor kinase membrane associated PhoR	PhoP	VF0286	Regulation	VFC0301	M4	GCA_046118675.1	99.41	0.03
GCA_046118675.1_03984	VFG009864(gb|WP_041787729)	42.1	2.17e-50	163	GCA_046118675.1	mprA	response regulator transcription factor	MprAB	VF0298	Regulation	VFC0301	M4	GCA_046118675.1	99.41	0.03
GCA_046118675.1_03986	VFG013252(gb|WP_010945439)	34	1.33e-91	293	GCA_046118675.1	msbA	lipid transporter ATP-binding/permease	LOS	VF0044	Immune modulation	VFC0258	M4	GCA_046118675.1	99.41	0.03
GCA_046118675.1_03988	VFG045297(gb|WP_011213307)	42.5	1.67e-65	204	GCA_046118675.1	wbuZ	glycosyl amidation-associated protein WbuZ	LPS	VF0171	Immune modulation	VFC0258	M4	GCA_046118675.1	99.41	0.03
GCA_046118675.1_03990	VFG014106(gb|NP_251842)	42.7	1.05e-46	152	GCA_046118675.1	hisH2	imidazole glycerol phosphate synthase subunit HisH	LPS	VF0085	Immune modulation	VFC0258	M4	GCA_046118675.1	99.41	0.03
GCA_046118675.1_03998	VFG006807(gb|WP_003725415)	60	1.61e-118	340	GCA_046118675.1	lgt	prolipoprotein diacylglyceryl transferase	Lipoprotein diacylglyceryl transferase lgt	VF0790	Post-translational modification	VFC0315	M4	GCA_046118675.1	99.41	0.03
GCA_046118675.1_04013	VFG015891(gb|WP_003381696)	33.9	1.45e-07	55.1	GCA_046118675.1	PSPPH_RS21790	pyruvate, phosphate dikinase	Phytotoxin phaseolotoxin	VF0917	Exotoxin	VFC0235	M4	GCA_046118675.1	99.41	0.03
GCA_046118675.1_04016	VFG020079(gb|WP_015885149)	29.7	6.85e-34	122	GCA_046118675.1	pvdG	pyoverdine biosynthesis protein PvdG	Pyoverdine	VF0094	Nutritional/Metabolic factor	VFC0272	M4	GCA_046118675.1	99.41	0.03
GCA_046118675.1_04019	VFG044228(gb|WP_044488032)	37.6	4.94e-27	107	GCA_046118675.1	PSEEN_RS11625	ABC transporter ATP-binding protein/permease	Pseudomonine	VF0936	Nutritional/Metabolic factor	VFC0272	M4	GCA_046118675.1	99.41	0.03
GCA_046118675.1_04021	VFG015906(gb|WP_011267825)	35.2	0	1636	GCA_046118675.1	sypC	syringopeptin non-ribosomal peptide synthetase SypC	Phytotoxin syringopeptin	VF0918	Exotoxin	VFC0235	M4	GCA_046118675.1	99.41	0.03
GCA_046118675.1_04022	VFG015906(gb|WP_011267825)	26.3	0	1611	GCA_046118675.1	sypC	syringopeptin non-ribosomal peptide synthetase SypC	Phytotoxin syringopeptin	VF0918	Exotoxin	VFC0235	M4	GCA_046118675.1	99.41	0.03
GCA_046118675.1_04031	VFG037386(gb|WP_000582115)	28.9	4.19e-26	101	GCA_046118675.1	bauE	ferric siderophore ABC transporter, ATP-binding protein BauE	Acinetobactin	VF0467	Nutritional/Metabolic factor	VFC0272	M4	GCA_046118675.1	99.41	0.03
GCA_046118675.1_04035	VFG009230(gb|WP_041307902)	36.4	4.9799999999999996e-138	428	GCA_046118675.1	secA2	accessory Sec system translocase SecA2	Accessory secretion factor	VF0808	Others	VFC0346	M4	GCA_046118675.1	99.41	0.03
GCA_046118675.1_04039	VFG043053(gb|NP_460914)	37.1	1.39e-15	68.2	GCA_046118675.1	fliS	flagellar export chaperone FliS	Peritrichous flagella	VF0967	Motility	VFC0204	M4	GCA_046118675.1	99.41	0.03
GCA_046118675.1_04040	VFG014323(gb|WP_010955095)	25.8	1.27e-13	72.8	GCA_046118675.1	fliD	flagellar capping protein FliD	Flagella	VF0273	Motility	VFC0204	M4	GCA_046118675.1	99.41	0.03
GCA_046118675.1_04041	VFG014296(gb|WP_002554301)	42.2	7.09e-61	196	GCA_046118675.1	fliC	B-type flagellin	Flagella	VF0273	Motility	VFC0204	M4	GCA_046118675.1	99.41	0.03
GCA_046118675.1_04042	VFG052486(gb|WP_011193532.1)	52.5	1.59e-15	64.3	GCA_046118675.1	csrA	carbon storage regulator CsrA, a repressor of flagellin protein FlaB	Flagella	VF1368	Motility	VFC0204	M4	GCA_046118675.1	99.41	0.03
GCA_046118675.1_04043	VFG043281(gb|WP_011860685)	33.9	2.77e-20	80.5	GCA_046118675.1	CD630_RS01690	flagellar assembly protein FliW	Peritrichous flagella	VF0732	Motility	VFC0204	M4	GCA_046118675.1	99.41	0.03
GCA_046118675.1_04045	VFG043413(gb|WP_001266388)	28.4	3.1499999999999995e-23	96.7	GCA_046118675.1	BCE_RS08750	flagellar hook-associated protein 3	Peritrichous flagella	VF0670	Motility	VFC0204	M4	GCA_046118675.1	99.41	0.03
GCA_046118675.1_04046	VFG043279(gb|WP_011860683)	27.5	3.51e-44	161	GCA_046118675.1	flgK	flagellar hook-associated protein FlgK	Peritrichous flagella	VF0732	Motility	VFC0204	M4	GCA_046118675.1	99.41	0.03
GCA_046118675.1_04048	VFG014665(gb|WP_007960324)	40.6	1.28e-06	42.7	GCA_046118675.1	flgM	negative regulator of flagellin synthesis	Flagella	VF0273	Motility	VFC0204	M4	GCA_046118675.1	99.41	0.03
GCA_046118675.1_04054	VFG024200(gb|WP_008262428)	37.4	2.09e-43	145	GCA_046118675.1	devR/dosR	response regulator transcription factor	DevRS	VF0317	Regulation	VFC0301	M4	GCA_046118675.1	99.41	0.03
GCA_046118675.1_04057	VFG016408(gb|WP_001227554)	39	5.45e-57	189	GCA_046118675.1	BT9727_RS25810	LytR family transcriptional regulator	Polysaccharide capsule	VF0659	Immune modulation	VFC0258	M4	GCA_046118675.1	99.41	0.03
GCA_046118675.1_04058	VFG005841(gb|WP_002262748)	37.8	5.22e-56	187	GCA_046118675.1	SMU_RS01255	rhamnose-glucose polysaccharide biosynthesis protein RgpB	Capsule	VF0144	Immune modulation	VFC0258	M4	GCA_046118675.1	99.41	0.03
GCA_046118675.1_04060	VFG016398(gb|WP_000606280)	49.4	3.12e-78	236	GCA_046118675.1	BCE_RS25850	glycosyltransferase family 2 protein	Polysaccharide capsule	VF0659	Immune modulation	VFC0258	M4	GCA_046118675.1	99.41	0.03
GCA_046118675.1_04063	VFG016428(gb|WP_001017616)	49.4	3.61e-149	431	GCA_046118675.1	BALH_RS26215	UDP-glucose/GDP-mannose dehydrogenase family protein	Polysaccharide capsule	VF0659	Immune modulation	VFC0258	M4	GCA_046118675.1	99.41	0.03
GCA_046118675.1_04064	VFG047170(gb|WP_003040369)	27.8	9.28e-11	62.8	GCA_046118675.1	wbtD	galacturonosyl transferase	LPS	VF0542	Immune modulation	VFC0258	M4	GCA_046118675.1	99.41	0.03
GCA_046118675.1_04066	VFG016416(gb|WP_000060578)	46.3	4.86e-50	162	GCA_046118675.1	BT9727_RS25850	sugar transferase	Polysaccharide capsule	VF0659	Immune modulation	VFC0258	M4	GCA_046118675.1	99.41	0.03
GCA_046118675.1_04067	VFG050215(gb|WP_011861680)	32.3	3.3000000000000004e-31	127	GCA_046118675.1	cwp84	cell wall-binding cysteine protease Cwp84	Cwp84	VF0590	Exoenzyme	VFC0251	M4	GCA_046118675.1	99.41	0.03
GCA_046118675.1_04070	VFG016389(gb|WP_000727070)	50.9	4.79e-106	311	GCA_046118675.1	BCE_RS25805	LytR family transcriptional regulator	Polysaccharide capsule	VF0659	Immune modulation	VFC0258	M4	GCA_046118675.1	99.41	0.03
GCA_046118675.1_04071	VFG005131(gb|WP_000723445)	61.4	3.98e-167	472	GCA_046118675.1	cap8P	type 8 capsular polysaccharide synthesis protein Cap8P	Capsule	VF0003	Immune modulation	VFC0258	M4	GCA_046118675.1	99.41	0.03
GCA_046118675.1_04072	VFG016417(gb|WP_000757774)	81	5.049999999999999e-165	459	GCA_046118675.1	galU	UTP--glucose-1-phosphate uridylyltransferase GalU	Polysaccharide capsule	VF0659	Immune modulation	VFC0258	M4	GCA_046118675.1	99.41	0.03
GCA_046118675.1_04073	VFG002181(gb|WP_002387127)	55.9	3.77e-99	306	GCA_046118675.1	cpsJ	ABC transporter, ATP-binding protein	Capsule	VF0361	Immune modulation	VFC0258	M4	GCA_046118675.1	99.41	0.03
GCA_046118675.1_04074	VFG002180(gb|WP_002362627)	42.2	1.1899999999999998e-67	211	GCA_046118675.1	cpsK	ABC transporter, permease protein	Capsule	VF0361	Immune modulation	VFC0258	M4	GCA_046118675.1	99.41	0.03
GCA_046118675.1_04075	VFG002188(gb|WP_002362618)	46.1	6.45e-118	359	GCA_046118675.1	cpsC	teichoic acid biosynthesis protein, putative	Capsule	VF0361	Immune modulation	VFC0258	M4	GCA_046118675.1	99.41	0.03
GCA_046118675.1_04076	VFG038073(gb|WP_001237777)	31.8	1.07e-21	96.7	GCA_046118675.1	M3Q_RS01490	glycosyltransferase family 4 protein	Capsule	VF0465	Immune modulation	VFC0258	M4	GCA_046118675.1	99.41	0.03
GCA_046118675.1_04078	VFG011822(gb|WP_002869011)	33.6	2.73e-11	59.3	GCA_046118675.1	rfaE1	D-glycero-beta-D-manno-heptose-7-phosphate kinase	LOS	VF0326	Immune modulation	VFC0258	M4	GCA_046118675.1	99.41	0.03
GCA_046118675.1_04079	VFG019117(gb|WP_001005725)	35.7	4.41e-38	133	GCA_046118675.1	SPH_RS02235	WecB/TagA/CpsF family glycosyltransferase	Capsule	VF0144	Immune modulation	VFC0258	M4	GCA_046118675.1	99.41	0.03
GCA_046118675.1_04080	VFG002188(gb|WP_002362618)	33.6	1.49e-23	100	GCA_046118675.1	cpsC	teichoic acid biosynthesis protein, putative	Capsule	VF0361	Immune modulation	VFC0258	M4	GCA_046118675.1	99.41	0.03
GCA_046118675.1_04081	VFG004478(gb|WP_011303453)	47.2	2.71e-44	174	GCA_046118675.1	atl	GW dipeptide domain-containing protein	Autolysin alt	VF0997	Adherence	VFC0001	M4	GCA_046118675.1	99.41	0.03
GCA_046118675.1_04082	VFG016424(gb|WP_000276321)	52.4	4.1100000000000004e-125	360	GCA_046118675.1	manA	mannose-6-phosphate isomerase, class I	Polysaccharide capsule	VF0659	Immune modulation	VFC0258	M4	GCA_046118675.1	99.41	0.03
GCA_046118675.1_04194	VFG026307(gb|WP_011544653)	26.7	8.42e-13	70.5	GCA_046118675.1	BCEN2424_RS34720	glycosyltransferase family 2 protein	Capsule I	VF0436	Immune modulation	VFC0258	M4	GCA_046118675.1	99.41	0.03
GCA_046118675.1_04196	VFG016423(gb|WP_000727056)	33.3	3.69e-45	155	GCA_046118675.1	BALH_RS26190	LytR family transcriptional regulator	Polysaccharide capsule	VF0659	Immune modulation	VFC0258	M4	GCA_046118675.1	99.41	0.03
GCA_046118675.1_04199	VFG019355(gb|WP_012581841)	39.3	3.41e-14	73.9	GCA_046118675.1	iap/cwhA	P60 extracellular protein, invasion associated protein Iap	P60	VF0068	Invasion	VFC0083	M4	GCA_046118675.1	99.41	0.03
GCA_046118675.1_04201	VFG016291(gb|NP_391469)	78.9	5.760000000000001e-226	621	GCA_046118675.1	capA	CapA, required for Poly-gamma-glutamate transport	Capsule	VF0141	Immune modulation	VFC0258	M4	GCA_046118675.1	99.41	0.03
GCA_046118675.1_04202	VFG016295(gb|NP_391470)	94	7.219999999999999e-89	255	GCA_046118675.1	capC	CapC, involved in Poly-gamma-glutamate synthesis	Capsule	VF0141	Immune modulation	VFC0258	M4	GCA_046118675.1	99.41	0.03
GCA_046118675.1_04203	VFG016299(gb|NP_391471)	92.9	1.31e-267	727	GCA_046118675.1	capB	CapB, involved in Poly-gamma-glutamate synthesis	Capsule	VF0141	Immune modulation	VFC0258	M4	GCA_046118675.1	99.41	0.03
GCA_046118675.1_04210	VFG036559(gb|WP_013449339)	32.4	3.3000000000000004e-26	109	GCA_046118675.1	fbpC	iron(III) ABC transporter, ATP-binding protein	FbpABC	VF0272	Nutritional/Metabolic factor	VFC0272	M4	GCA_046118675.1	99.41	0.03
GCA_046118675.1_04217	VFG037474(gb|WP_001105562)	24.6	4.05e-14	71.2	GCA_046118675.1	BJAB0715_RS05225	LysR family transcriptional regulator	HemO cluster	VF0636	Nutritional/Metabolic factor	VFC0272	M4	GCA_046118675.1	99.41	0.03
GCA_046118675.1_04226	VFG047594(gb|WP_004287942)	32.8	5.13e-73	242	GCA_046118675.1	ggt	gamma-glutamyltranspeptidase	GGT	VF0553	Nutritional/Metabolic factor	VFC0272	M4	GCA_046118675.1	99.41	0.03
GCA_046118675.1_04240	VFG016428(gb|WP_001017616)	60.2	5.31e-187	527	GCA_046118675.1	BALH_RS26215	UDP-glucose/GDP-mannose dehydrogenase family protein	Polysaccharide capsule	VF0659	Immune modulation	VFC0258	M4	GCA_046118675.1	99.41	0.03
GCA_046118675.1_04241	VFG016434(gb|WP_000566198)	53.3	2.65e-93	275	GCA_046118675.1	BALH_RS26245	hypothetical protein	Polysaccharide capsule	VF0659	Immune modulation	VFC0258	M4	GCA_046118675.1	99.41	0.03
GCA_046118675.1_04242	VFG050210(gb|WP_000467926)	54.2	3.11e-76	229	GCA_046118675.1	BCAH187_RS26575	CpsD/CapB family tyrosine-protein kinase	Polysaccharide capsule	VF0659	Immune modulation	VFC0258	M4	GCA_046118675.1	99.41	0.03
GCA_046118675.1_04243	VFG016385(gb|WP_000393128)	52.7	1.6600000000000002e-73	224	GCA_046118675.1	BC_RS26315	capsular polysaccharide biosynthesis protein	Polysaccharide capsule	VF0659	Immune modulation	VFC0258	M4	GCA_046118675.1	99.41	0.03
GCA_046118675.1_04253	VFG011402(gb|WP_004688426)	49.3	8.12e-41	133	GCA_046118675.1	fabZ	(3R)-hydroxymyristoyl ACP dehydratase	LPS	VF0367	Immune modulation	VFC0258	M4	GCA_046118675.1	99.41	0.03
GCA_046118675.1_04255	VFG038789(gb|WP_005320202)	29.5	2.07e-24	98.6	GCA_046118675.1	flgG	flagellar basal body rod protein FlgG	Polar flagella	VF0473	Motility	VFC0204	M4	GCA_046118675.1	99.41	0.03
GCA_046118675.1_04256	VFG043314(gb|WP_011860711)	32.2	4.15e-32	118	GCA_046118675.1	flgG	flagellar basal body rod protein FlgG	Peritrichous flagella	VF0732	Motility	VFC0204	M4	GCA_046118675.1	99.41	0.03
GCA_046118675.1_04277	VFG006476(gb|WP_011115250)	62.8	4.13e-262	728	GCA_046118675.1	ureB	urease beta subunit UreB, urea amidohydrolase	Urease	VF0050	Stress survival	VFC0282	M4	GCA_046118675.1	99.41	0.03
GCA_046118675.1_04279	VFG006470(gb|WP_011578335)	50	1.49e-34	119	GCA_046118675.1	ureA	urease alpha subunit UreA	Urease	VF0050	Stress survival	VFC0282	M4	GCA_046118675.1	99.41	0.03
GCA_046118675.1_04280	VFG006470(gb|WP_011578335)	57.1	2.27e-33	115	GCA_046118675.1	ureA	urease alpha subunit UreA	Urease	VF0050	Stress survival	VFC0282	M4	GCA_046118675.1	99.41	0.03
GCA_046118675.1_04295	VFG052644(gb|WP_043924416.1)	33	1.37e-47	169	GCA_046118675.1	fliI	flagellar protein export ATPase FliI	Flagella	VF1368	Motility	VFC0204	M4	GCA_046118675.1	99.41	0.03
GCA_046118675.1_04297	VFG041785(gb|WP_011176697)	33.6	1.6999999999999998e-42	156	GCA_046118675.1	sctN	type III secretion system ATPase SctN	T3SS	VF1265	Effector delivery system	VFC0086	M4	GCA_046118675.1	99.41	0.03
GCA_046118675.1_04307	VFG031523(gb|WP_011739498)	31.8	1.47e-09	53.5	GCA_046118675.1	ptpA	low molecular weight phosphotyrosine protein phosphatase	Tyrosine phosphatase	VF0852	Immune modulation	VFC0258	M4	GCA_046118675.1	99.41	0.03
GCA_046118675.1_04322	VFG041687(gb|WP_015888354)	32.9	7.66e-19	88.2	GCA_046118675.1	NGR_RS11050	FliI/YscN family ATPase	T3SS2	VF1299	Effector delivery system	VFC0086	M4	GCA_046118675.1	99.41	0.03
GCA_046118675.1_04327	VFG007489(gb|WP_011262361)	32.5	7.77e-18	77.8	GCA_046118675.1	fleR/flrC	sigma-54 dependent response regulator	Flagella	VF0519	Motility	VFC0204	M4	GCA_046118675.1	99.41	0.03
GCA_046118675.1_04336	VFG013253(gb|WP_011609176)	36.3	4.39e-97	307	GCA_046118675.1	msbA	lipid transporter ATP-binding/permease	LOS	VF0044	Immune modulation	VFC0258	M4	GCA_046118675.1	99.41	0.03
GCA_046118675.1_04337	VFG040795(gb|WP_012151375)	32.5	3.56e-06	47.8	GCA_046118675.1	pld	phospholipase D	Pld	VF0491	Exotoxin	VFC0235	M4	GCA_046118675.1	99.41	0.03
GCA_046118675.1_04339	VFG009634(gb|WP_011730339)	44.9	1.77e-65	202	GCA_046118675.1	narI	respiratory nitrate reductase subunit gamma	Nitrate reductase	VF0302	Nutritional/Metabolic factor	VFC0272	M4	GCA_046118675.1	99.41	0.03
GCA_046118675.1_04340	VFG026791(gb|WP_041179607)	30.9	1.04e-15	72	GCA_046118675.1	narJ	nitrate reductase molybdenum cofactor assembly chaperone	Nitrate reductase	VF0302	Nutritional/Metabolic factor	VFC0272	M4	GCA_046118675.1	99.41	0.03
GCA_046118675.1_04341	VFG022803(gb|WP_041317387)	59.4	2.49e-224	627	GCA_046118675.1	narH	nitrate reductase subunit beta	Nitrate reductase	VF0302	Nutritional/Metabolic factor	VFC0272	M4	GCA_046118675.1	99.41	0.03
GCA_046118675.1_04342	VFG026753(gb|WP_015302870)	50.5	0	1238	GCA_046118675.1	narG	nitrate reductase subunit alpha	Nitrate reductase	VF0302	Nutritional/Metabolic factor	VFC0272	M4	GCA_046118675.1	99.41	0.03
GCA_046118675.1_04346	VFG009652(gb|WP_041306962)	35.1	1.2299999999999999e-60	201	GCA_046118675.1	narK2	NarK/NasA family nitrate transporter	Nitrate/nitrite transporter	VF0821	Nutritional/Metabolic factor	VFC0272	M4	GCA_046118675.1	99.41	0.03
GCA_046118675.1_04351	VFG045470(gb|AAM75247)	50	1.95e-14	60.8	GCA_046118675.1	cylR2	cytolysin regulator R2	Cytolysin	VF0356	Exotoxin	VFC0235	M4	GCA_046118675.1	99.41	0.03
GCA_046118675.1_04373	VFG050113(gb|WP_000590108)	31.9	3.5400000000000003e-29	112	GCA_046118675.1	cesC	ABC transporter ATP-binding protein, CesC	Cereulide	VF0583	Exotoxin	VFC0235	M4	GCA_046118675.1	99.41	0.03
GCA_046118675.1_04384	VFG038839(gb|WP_011707832)	30.1	7.07e-24	96.7	GCA_046118675.1	flmH	short chain dehydrogenase/reductase family oxidoreductase	Polar flagella	VF0473	Motility	VFC0204	M4	GCA_046118675.1	99.41	0.03
GCA_046118675.1_04388	VFG005765(gb|WP_000861303)	33.9	2.18e-39	136	GCA_046118675.1	cylG	3-ketoacyl-ACP-reductase CylG	#NAME?	VF0279	Exotoxin	VFC0235	M4	GCA_046118675.1	99.41	0.03
GCA_046118675.1_04392	VFG047349(gb|WP_003041328)	29.1	1.56e-31	123	GCA_046118675.1	fslD	MFS transporter, inner membrane protein responsible for uptake of the ferric-siderophore complex	Rhizoferrin	VF0551	Nutritional/Metabolic factor	VFC0272	M4	GCA_046118675.1	99.41	0.03
GCA_046118675.1_04397	VFG015068(gb|WP_003156446)	27.6	4.72e-21	93.6	GCA_046118675.1	gacS	two-component system sensor histidine kinase GacS	GacS/GacA two-component system	VF0908	Regulation	VFC0301	M4	GCA_046118675.1	99.41	0.03
GCA_046118675.1_04398	VFG031738(gb|YP_001704775)	41.3	1.56e-57	182	GCA_046118675.1	regX3	Sensory transduction protein RegX3	RegX3	VF0858	Regulation	VFC0301	M4	GCA_046118675.1	99.41	0.03
GCA_046118675.1_04401	VFG050113(gb|WP_000590108)	35.7	9.59e-35	127	GCA_046118675.1	cesC	ABC transporter ATP-binding protein, CesC	Cereulide	VF0583	Exotoxin	VFC0235	M4	GCA_046118675.1	99.41	0.03
GCA_046118675.1_04403	VFG006089(gb|WP_011681446)	40.8	1.64e-61	196	GCA_046118675.1	rfbD	dTDP-4-dehydrorhamnose reductase	Capsule	VF0144	Immune modulation	VFC0258	M4	GCA_046118675.1	99.41	0.03
GCA_046118675.1_04404	VFG013369(gb|WP_011272256)	46.3	2.87e-100	298	GCA_046118675.1	rffG	dTDP-glucose 46-dehydratase	LOS	VF0044	Immune modulation	VFC0258	M4	GCA_046118675.1	99.41	0.03
GCA_046118675.1_04405	VFG006041(gb|WP_011681286)	46.2	2.4100000000000003e-66	207	GCA_046118675.1	rfbA	glucose-1-phosphate thymidylyltransferase RfbA	Capsule	VF0144	Immune modulation	VFC0258	M4	GCA_046118675.1	99.41	0.03
GCA_046118675.1_04406	VFG038847(gb|WP_011707836)	23.3	8.59e-14	71.6	GCA_046118675.1	flmD	FlmD protein	Polar flagella	VF0473	Motility	VFC0204	M4	GCA_046118675.1	99.41	0.03
GCA_046118675.1_04408	VFG045300(gb|WP_011213308)	35.6	6.830000000000001e-56	186	GCA_046118675.1	legI	N,N'-diacetyllegionaminate synthase	LPS	VF0171	Immune modulation	VFC0258	M4	GCA_046118675.1	99.41	0.03
GCA_046118675.1_04410	VFG011157(gb|WP_003807107)	47.7	2.32e-113	337	GCA_046118675.1	bplF	lipopolysaccharide biosynthesis protein	LPS	VF0033	Immune modulation	VFC0258	M4	GCA_046118675.1	99.41	0.03
GCA_046118675.1_04412	VFG016398(gb|WP_000606280)	33	2.23e-13	67.8	GCA_046118675.1	BCE_RS25850	glycosyltransferase family 2 protein	Polysaccharide capsule	VF0659	Immune modulation	VFC0258	M4	GCA_046118675.1	99.41	0.03
GCA_046118675.1_04418	VFG013490(gb|WP_010944821)	26.7	2.55e-12	65.5	GCA_046118675.1	lsgE	glycosyltransferase	LOS	VF0044	Immune modulation	VFC0258	M4	GCA_046118675.1	99.41	0.03
GCA_046118675.1_04428	VFG005476(gb|WP_011889189)	28.9	2.1000000000000002e-29	125	GCA_046118675.1	scpA/scpB	streptococcal C5a peptidase	C5a peptidase	VF0245	Adherence	VFC0001	M4	GCA_046118675.1	99.41	0.03
GCA_046118675.1_04441	VFG032845(gb|NP_466072)	46.5	1.21e-33	114	GCA_046118675.1	gtcA	wall teichoic acid glycosylation protein GtcA	GtcA	VF0607	Post-translational modification	VFC0315	M4	GCA_046118675.1	99.41	0.03
GCA_046118675.1_04450	VFG006042(gb|WP_001222601)	23.7	1.3e-08	55.1	GCA_046118675.1	SAK_RS06335	LysR family transcriptional regulator	Capsule	VF0274	Immune modulation	VFC0258	M4	GCA_046118675.1	99.41	0.03
GCA_046118675.1_04459	VFG017723(gb|WP_011854181)	28.8	3.84e-13	71.6	GCA_046118675.1	mycP1	ESX-1 type VII secretion system subtilisin-like serine protease MycP1	ESX-1	VF0315	Effector delivery system	VFC0086	M4	GCA_046118675.1	99.41	0.03
GCA_046118675.1_04460	VFG017985(gb|WP_012006772)	30.7	4.99e-29	114	GCA_046118675.1	C8J_RS08560	glycosyltransferase family 8 protein	Capsule	VF0323	Immune modulation	VFC0258	M4	GCA_046118675.1	99.41	0.03
GCA_046118675.1_04467	VFG032819(gb|WP_014092401)	49	2.4799999999999997e-170	490	GCA_046118675.1	dltA	D-alanine--poly(phosphoribitol) ligase subunit DltA	D-alanine-polyphosphoribitol ligase DltA	VF0795	Post-translational modification	VFC0315	M4	GCA_046118675.1	99.41	0.03
GCA_046118675.1_04468	VFG014848(gb|WP_005746022)	28.2	1.76e-25	107	GCA_046118675.1	algI	alginate o-acetyltransferase AlgI	Alginate	VF0091	Biofilm	VFC0271	M4	GCA_046118675.1	99.41	0.03
GCA_046118675.1_04479	VFG013743(gb|WP_005325331)	38	1.16e-60	198	GCA_046118675.1	fagA	iron ABC transporter permease	ABC transporter	VF0741	Nutritional/Metabolic factor	VFC0272	M4	GCA_046118675.1	99.41	0.03
GCA_046118675.1_04480	VFG016170(gb|WP_011267802)	37.3	3.0900000000000003e-58	191	GCA_046118675.1	cbrC	iron ABC transporter permease	Achromobactin biosynthesis and transport	VF0922	Nutritional/Metabolic factor	VFC0272	M4	GCA_046118675.1	99.41	0.03
GCA_046118675.1_04481	VFG044222(gb|WP_000753441)	25.9	1.89e-08	54.7	GCA_046118675.1	GBAA_RS26000	siderophore ABC transporter substrate-binding protein	Petrobactin	VF0584	Nutritional/Metabolic factor	VFC0272	M4	GCA_046118675.1	99.41	0.03
GCA_046118675.1_04489	VFG016424(gb|WP_000276321)	55.6	8.660000000000001e-129	369	GCA_046118675.1	manA	mannose-6-phosphate isomerase, class I	Polysaccharide capsule	VF0659	Immune modulation	VFC0258	M4	GCA_046118675.1	99.41	0.03
GCA_046118675.1_04491	VFG037029(gb|WP_010951343)	41.6	1.82e-120	363	GCA_046118675.1	katA	catalase	KatA	VF0454	Stress survival	VFC0282	M4	GCA_046118675.1	99.41	0.03
GCA_046118675.1_04492	VFG002162(gb|NP_465591)	33.1	3.27e-53	177	GCA_046118675.1	bsh	bile salt hydrolase	BSH	VF0350	Stress survival	VFC0282	M4	GCA_046118675.1	99.41	0.03
GCA_046118675.1_04495	VFG013253(gb|WP_011609176)	29.1	3.98e-49	179	GCA_046118675.1	msbA	lipid transporter ATP-binding/permease	LOS	VF0044	Immune modulation	VFC0258	M4	GCA_046118675.1	99.41	0.03
GCA_046118675.1_04496	VFG038918(gb|WP_164927583)	27.5	4.37e-43	164	GCA_046118675.1	rtxE	RTX toxin transporter, ATPase protein	RtxA	VF0482	Exotoxin	VFC0235	M4	GCA_046118675.1	99.41	0.03
GCA_046118675.1_04500	VFG011777(gb|WP_002850271)	26.6	4.09e-15	73.2	GCA_046118675.1	CFF8240_RS06855	polysaccharide deacetylase family protein	LOS	VF0326	Immune modulation	VFC0258	M4	GCA_046118675.1	99.41	0.03
GCA_046118675.1_04501	VFG030724(gb|WP_015308640)	51.2	6.3300000000000005e-124	362	GCA_046118675.1	sugC	sn-glycerol-3-phosphate ABC transporter ATP-binding protein UgpC	Trehalose-recycling ABC transporter	VF0842	Nutritional/Metabolic factor	VFC0272	M4	GCA_046118675.1	99.41	0.03
GCA_046118675.1_04506	VFG050194(gb|WP_000996524)	78.4	3.7999999999999997e-203	560	GCA_046118675.1	galE	UDP-glucose 4-epimerase GalE	Polysaccharide capsule	VF0659	Immune modulation	VFC0258	M4	GCA_046118675.1	99.41	0.03
GCA_046118675.1_04519	VFG037029(gb|WP_010951343)	41.9	5.81e-118	362	GCA_046118675.1	katA	catalase	KatA	VF0454	Stress survival	VFC0282	M4	GCA_046118675.1	99.41	0.03
GCA_046118675.1_04544	VFG041482(gb|WP_004155599)	44.6	9.639999999999999e-68	222	GCA_046118675.1	EAMY_RS20460	type III effector	T3SS	VF1270	Effector delivery system	VFC0086	M4	GCA_046118675.1	99.41	0.03
GCA_046118675.1_04566	VFG037376(gb|WP_001104132)	27.1	6.34e-10	59.3	GCA_046118675.1	bauB	ferric siderophore ABC transporter, periplasmic siderophore-binding protein	Acinetobactin	VF0467	Nutritional/Metabolic factor	VFC0272	M4	GCA_046118675.1	99.41	0.03
GCA_046118675.1_04569	VFG035919(gb|WP_000621743)	36.1	1.03e-32	118	GCA_046118675.1	aatC	ATP-binding protein AatC	Dispersin	VF0215	Others	VFC0346	M4	GCA_046118675.1	99.41	0.03
GCA_046118675.1_04570	VFG042914(gb|WP_012030772)	23.1	7.67e-06	47.4	GCA_046118675.1	DNO_RS02100	two-component sensor histidine kinase	Type IV pili	VF1212	Adherence	VFC0001	M4	GCA_046118675.1	99.41	0.03
GCA_046118675.1_04571	VFG006818(gb|NP_465270)	41.3	2.8000000000000002e-59	186	GCA_046118675.1	virR	two-component response regulator	VirR/VirS	VF0791	Regulation	VFC0301	M4	GCA_046118675.1	99.41	0.03
GCA_046118675.1_04572	VFG031673(gb|WP_010950191)	28	5.7000000000000004e-21	94.7	GCA_046118675.1	senX3	two-component sensor histidine kinase	SenX3	VF0857	Regulation	VFC0301	M4	GCA_046118675.1	99.41	0.03
GCA_046118675.1_04573	VFG031731(gb|WP_011558087)	36.3	5.53e-49	160	GCA_046118675.1	regX3	two-component sensory transduction protein RegX	RegX3	VF0858	Regulation	VFC0301	M4	GCA_046118675.1	99.41	0.03
GCA_046118675.1_04574	VFG050113(gb|WP_000590108)	32.2	2.3699999999999998e-42	147	GCA_046118675.1	cesC	ABC transporter ATP-binding protein, CesC	Cereulide	VF0583	Exotoxin	VFC0235	M4	GCA_046118675.1	99.41	0.03
GCA_046118675.1_04592	VFG038841(gb|WP_005318273)	36.2	3.19e-36	129	GCA_046118675.1	flmH	short chain dehydrogenase/reductase family oxidoreductase	Polar flagella	VF0473	Motility	VFC0204	M4	GCA_046118675.1	99.41	0.03
GCA_046118675.1_04593	VFG022956(gb|WP_013829907)	30.5	1.69e-24	95.5	GCA_046118675.1	devR/dosR	response regulator transcription factor	DevRS	VF0317	Regulation	VFC0301	M4	GCA_046118675.1	99.41	0.03
GCA_046118675.1_04594	VFG042241(gb|AAG01454)	26.9	6.42e-11	63.5	GCA_046118675.1	hrpX	HrpX	T3SS	VF1283	Effector delivery system	VFC0086	M4	GCA_046118675.1	99.41	0.03
GCA_046118675.1_04606	VFG024105(gb|WP_008256883)	35.7	9.789999999999999e-30	108	GCA_046118675.1	ahpC	peroxiredoxin	AhpC	VF0306	Stress survival	VFC0282	M4	GCA_046118675.1	99.41	0.03
GCA_046118675.1_04631	VFG044396(gb|AAF33137)	33.6	3.76e-64	218	GCA_046118675.1	gb|AAF33137	(pdtorfM) putative aminotransferase	Unknown	Unknown	Pseudomonas stutzeri KC	Unknown	M4	GCA_046118675.1	99.41	0.03
GCA_046118675.1_04632	VFG043220(gb|WP_002211445)	44	7.3e-71	228	GCA_046118675.1	YPO_RS04530	sigma-54 dependent transcriptional regulator	Lateral flagella	VF1028	Others	VFC0346	M4	GCA_046118675.1	99.41	0.03
GCA_046118675.1_04634	VFG045332(gb|AHK25017)	29.5	5.81e-11	63.5	GCA_046118675.1	llsG	ABC transporter ATP-binding protein LlsG	LLS	VF0410	Exotoxin	VFC0235	M4	GCA_046118675.1	99.41	0.03
GCA_046118675.1_04638	VFG009818(gb|WP_014878477)	38.6	2.29e-50	178	GCA_046118675.1	phoR	Possible two component system response sensor kinase membrane associated PhoR	PhoP	VF0286	Regulation	VFC0301	M4	GCA_046118675.1	99.41	0.03
GCA_046118675.1_04639	VFG022905(gb|YP_001701425)	40.5	5.41e-53	171	GCA_046118675.1	phoP	Possible two component system response transcriptional positive regulator PhoP	PhoP	VF0286	Regulation	VFC0301	M4	GCA_046118675.1	99.41	0.03
GCA_046118675.1_04641	VFG005533(gb|WP_002262650)	43.5	3.31e-88	272	GCA_046118675.1	htrA/degP	trypsin-like peptidase domain-containing protein	Serine protease	VF1055	Exoenzyme	VFC0251	M4	GCA_046118675.1	99.41	0.03
GCA_046118675.1_04642	VFG050269(gb|NP_220257)	36.1	3.33e-44	150	GCA_046118675.1	yycJ	Zn-dependent hydrolase	TTSS secreted effectors	VF0711	Effector delivery system	VFC0086	M4	GCA_046118675.1	99.41	0.03
GCA_046118675.1_04645	VFG031721(gb|WP_198345043)	35.3	6.120000000000001e-37	141	GCA_046118675.1	senX3	sensor histidine kinase	SenX3	VF0857	Regulation	VFC0301	M4	GCA_046118675.1	99.41	0.03
GCA_046118675.1_04646	VFG031738(gb|YP_001704775)	49.3	1.56e-71	218	GCA_046118675.1	regX3	Sensory transduction protein RegX3	RegX3	VF0858	Regulation	VFC0301	M4	GCA_046118675.1	99.41	0.03
GCA_046118675.1_04658	VFG005950(gb|WP_148148887)	20.8	6.23e-09	57.4	GCA_046118675.1	STR_RS05230	glycosyltransferase family 4 protein	Capsule	VF0144	Immune modulation	VFC0258	M4	GCA_046118675.1	99.41	0.03
GCA_046118675.1_04661	VFG005950(gb|WP_148148887)	24.9	3.79e-13	70.5	GCA_046118675.1	STR_RS05230	glycosyltransferase family 4 protein	Capsule	VF0144	Immune modulation	VFC0258	M4	GCA_046118675.1	99.41	0.03
GCA_046118675.1_04663	VFG016985(gb|WP_011096785)	37	3.04e-08	52.4	GCA_046118675.1	pkn5	serine/threonine protein kinase	TTSS	VF0344	Effector delivery system	VFC0086	M4	GCA_046118675.1	99.41	0.03
GCA_046118675.1_04691	VFG022261(gb|WP_011854865)	25.2	9.65e-08	53.1	GCA_046118675.1	gb|WP_011854865	(mycP4) type VII secretion-associated serine protease mycosin	Unknown	Unknown	Mycobacterium sp. JLS	Unknown	M4	GCA_046118675.1	99.41	0.03
GCA_046118675.1_04714	VFG038725(gb|WP_005353663)	34.9	2.04e-46	155	GCA_046118675.1	B565_RS05765	CobQ/CobB/MinD/ParA family protein	Polar flagella	VF0473	Motility	VFC0204	M4	GCA_046118675.1	99.41	0.03

## Sheet: AMRFinder
Protein id	Element symbol	Element name	Scope	Type	Subtype	Class	Subclass	Method	Target length	Reference sequence length	% Coverage of reference	% Identity to reference	Alignment length	Closest reference accession	Closest reference name	HMM accession	HMM description	Assembly
GCA_046118675.1_00729	ant(6)	aminoglycoside 6-nucleotidyltransferase	core	AMR	AMR	AMINOGLYCOSIDE	STREPTOMYCIN	HMM	289	286	99.3	64.44	284	WP_087343787.1	aminoglycoside 6-nucleotidyltransferase	NF033084.2	aminoglycoside 6-nucleotidyltransferase	GCA_046118675.1
GCA_046118675.1_01321	bla	subclass B1 metallo-beta-lactamase	core	AMR	AMR	BETA-LACTAM	BETA-LACTAM	HMM	264	256	89.06	50.22	229	WP_063839880.1	subclass B1 metallo-beta-lactamase	NF033088.2	subclass B1 metallo-beta-lactamase	GCA_046118675.1
GCA_046118675.1_01352	bla	class A beta-lactamase	core	AMR	AMR	BETA-LACTAM	BETA-LACTAM	HMM	306	309	99.03	64.05	306	WP_011053164.1	class A beta-lactamase	NF012167.0	class A beta-lactamase	GCA_046118675.1
GCA_046118675.1_02863	tet	Tet(L)/Tet(K)/Tet(45) family tetracycline efflux MFS transporter	core	AMR	AMR	TETRACYCLINE	TETRACYCLINE	HMM	458	458	99.78	86.43	457	WP_003242953.1	Tet(L)/Tet(K)/Tet(45) family tetracycline efflux MFS transporter	NF012175.1	Tet(L)/Tet(K)/Tet(45) family tetracycline efflux MFS transporter	GCA_046118675.1
GCA_046118675.1_02874	satA	streptothricin N-acetyltransferase SatA	core	AMR	AMR	STREPTOTHRICIN	STREPTOTHRICIN	BLASTP	174	173	100	79.77	173	WP_003242546.1	streptothricin N-acetyltransferase SatA			GCA_046118675.1

## Sheet: MEROPS
qseqid	sseqid	pident	evalue	bitscore	GenomeID	Family_Name	Strain	Assembly	CheckM-Completeness-%	CheckM-Contamination-%
GCA_046118675.1_00015	MER0000448	57.1	6.100000000000001e-157	447	GCA_046118675.1	S11	M4	GCA_046118675.1	99.41	0.03
GCA_046118675.1_00017	MER0066916	53.1	6.86e-61	185	GCA_046118675.1	C26	M4	GCA_046118675.1	99.41	0.03
GCA_046118675.1_00057	MER0013579	89	1.68e-187	513	GCA_046118675.1	U57	M4	GCA_046118675.1	99.41	0.03
GCA_046118675.1_00085	MER0002602	95.2	5.14e-170	482	GCA_046118675.1	M41	M4	GCA_046118675.1	99.41	0.03
GCA_046118675.1_00091	MER0043394	57.1	7.260000000000001e-70	207	GCA_046118675.1	C26	M4	GCA_046118675.1	99.41	0.03
GCA_046118675.1_00118	MER0014135	48.7	5.53e-83	254	GCA_046118675.1	S16	M4	GCA_046118675.1	99.41	0.03
GCA_046118675.1_00170	MER0001243	46.2	5.38e-74	223	GCA_046118675.1	M24	M4	GCA_046118675.1	99.41	0.03
GCA_046118675.1_00216	MER0003800	76.2	1.21e-232	638	GCA_046118675.1	S12	M4	GCA_046118675.1	99.41	0.03
GCA_046118675.1_00232	MER0003327	42	7.77e-49	167	GCA_046118675.1	C44	M4	GCA_046118675.1	99.41	0.03
GCA_046118675.1_00292	MER0001424	95.8	2.28e-152	418	GCA_046118675.1	C15	M4	GCA_046118675.1	99.41	0.03
GCA_046118675.1_00303	MER0004954	78.9	9.56e-79	227	GCA_046118675.1	M15	M4	GCA_046118675.1	99.41	0.03
GCA_046118675.1_00321	MER0002664	62.2	3.32e-159	445	GCA_046118675.1	M20	M4	GCA_046118675.1	99.41	0.03
GCA_046118675.1_00338	MER0066174	87.4	8.63e-151	419	GCA_046118675.1	S09	M4	GCA_046118675.1	99.41	0.03
GCA_046118675.1_00391	MER0002655	81	9.66e-223	610	GCA_046118675.1	M20	M4	GCA_046118675.1	99.41	0.03
GCA_046118675.1_00488	MER0015462	76.8	7.25e-104	294	GCA_046118675.1	S54	M4	GCA_046118675.1	99.41	0.03
GCA_046118675.1_00550	MER0002007	38.1	8.63e-77	239	GCA_046118675.1	M20	M4	GCA_046118675.1	99.41	0.03
GCA_046118675.1_00552	MER0026469	33.5	1.44e-61	201	GCA_046118675.1	M20	M4	GCA_046118675.1	99.41	0.03
GCA_046118675.1_00591	MER0031288	35.1	1.34e-32	115	GCA_046118675.1	C26	M4	GCA_046118675.1	99.41	0.03
GCA_046118675.1_00611	MER1143079	29	5.69e-34	125	GCA_046118675.1	S12	M4	GCA_046118675.1	99.41	0.03
GCA_046118675.1_00645	MER0067221	45.2	1.03e-15	67.4	GCA_046118675.1	M79	M4	GCA_046118675.1	99.41	0.03
GCA_046118675.1_00673	MER0045886	49.3	1.33e-67	214	GCA_046118675.1	C26	M4	GCA_046118675.1	99.41	0.03
GCA_046118675.1_00695	MER0011806	48.9	7.34e-64	204	GCA_046118675.1	C44	M4	GCA_046118675.1	99.41	0.03
GCA_046118675.1_00788	MER0030938	79.8	4.47e-44	139	GCA_046118675.1	C60	M4	GCA_046118675.1	99.41	0.03
GCA_046118675.1_00800	MER0013450	51.6	2.71e-89	261	GCA_046118675.1	M24	M4	GCA_046118675.1	99.41	0.03
GCA_046118675.1_00815	MER0002601	63.3	9.43e-59	177	GCA_046118675.1	C56	M4	GCA_046118675.1	99.41	0.03
GCA_046118675.1_00849	MER0151381	51.5	8.14e-51	172	GCA_046118675.1	G02	M4	GCA_046118675.1	99.41	0.03
GCA_046118675.1_00873	MER0001513	83.9	1.63e-130	367	GCA_046118675.1	S01	M4	GCA_046118675.1	99.41	0.03
GCA_046118675.1_00877	MER0014065	34.3	7.57e-34	122	GCA_046118675.1	S33	M4	GCA_046118675.1	99.41	0.03
GCA_046118675.1_00996	MER0000474	31.6	1.68e-12	61.6	GCA_046118675.1	S14	M4	GCA_046118675.1	99.41	0.03
GCA_046118675.1_01008	MER0151381	53.3	1.96e-51	174	GCA_046118675.1	G02	M4	GCA_046118675.1	99.41	0.03
GCA_046118675.1_01073	MER0223878	70.3	1.75e-95	273	GCA_046118675.1	C60	M4	GCA_046118675.1	99.41	0.03
GCA_046118675.1_01090	MER0003805	92.9	3.18e-72	221	GCA_046118675.1	C40	M4	GCA_046118675.1	99.41	0.03
GCA_046118675.1_01095	MER0002450	85.7	1.67e-71	212	GCA_046118675.1	C40	M4	GCA_046118675.1	99.41	0.03
GCA_046118675.1_01159	MER0002007	40.7	1.93e-87	267	GCA_046118675.1	M20	M4	GCA_046118675.1	99.41	0.03
GCA_046118675.1_01170	MER0025084	84.2	2.7100000000000003e-213	583	GCA_046118675.1	M42	M4	GCA_046118675.1	99.41	0.03
GCA_046118675.1_01178	MER0003772	80.9	1.4699999999999998e-159	447	GCA_046118675.1	M48	M4	GCA_046118675.1	99.41	0.03
GCA_046118675.1_01179	MER0000311	97.8	1.4000000000000001e-185	512	GCA_046118675.1	S08	M4	GCA_046118675.1	99.41	0.03
GCA_046118675.1_01200	MER0006313	96	1.43e-104	293	GCA_046118675.1	S26	M4	GCA_046118675.1	99.41	0.03
GCA_046118675.1_01242	MER0018322	57.5	9.99e-45	140	GCA_046118675.1	I22	M4	GCA_046118675.1	99.41	0.03
GCA_046118675.1_01251	MER0011830	44.8	2.24e-54	176	GCA_046118675.1	T05	M4	GCA_046118675.1	99.41	0.03
GCA_046118675.1_01254	MER0045945	82.5	3.83e-130	368	GCA_046118675.1	C26	M4	GCA_046118675.1	99.41	0.03
GCA_046118675.1_01286	MER0001163	52.7	7.170000000000001e-100	305	GCA_046118675.1	M03	M4	GCA_046118675.1	99.41	0.03
GCA_046118675.1_01291	MER0066182	73.6	4.350000000000001e-21	84.3	GCA_046118675.1	M23	M4	GCA_046118675.1	99.41	0.03
GCA_046118675.1_01328	MER0066178	74.5	2.9600000000000003e-123	346	GCA_046118675.1	S09	M4	GCA_046118675.1	99.41	0.03
GCA_046118675.1_01352	MER0223899	89.1	2.1100000000000003e-59	182	GCA_046118675.1	S11	M4	GCA_046118675.1	99.41	0.03
GCA_046118675.1_01395	MER0127162	39.7	2e-36	123	GCA_046118675.1	M86	M4	GCA_046118675.1	99.41	0.03
GCA_046118675.1_01444	MER0004086	90.7	2.35e-92	273	GCA_046118675.1	S01	M4	GCA_046118675.1	99.41	0.03
GCA_046118675.1_01447	MER0005922	83.9	1.58e-170	469	GCA_046118675.1	M55	M4	GCA_046118675.1	99.41	0.03
GCA_046118675.1_01452	MER0016172	29.8	1.76e-31	116	GCA_046118675.1	S66	M4	GCA_046118675.1	99.41	0.03
GCA_046118675.1_01454	MER0004054	34.5	5.04e-16	70.1	GCA_046118675.1	C40	M4	GCA_046118675.1	99.41	0.03
GCA_046118675.1_01477	MER0000320	89.2	1.1699999999999999e-187	515	GCA_046118675.1	S08	M4	GCA_046118675.1	99.41	0.03
GCA_046118675.1_01500	MER0002637	49.1	1.09e-59	186	GCA_046118675.1	M48	M4	GCA_046118675.1	99.41	0.03
GCA_046118675.1_01544	MER0004931	46.3	5.4e-71	218	GCA_046118675.1	M24	M4	GCA_046118675.1	99.41	0.03
GCA_046118675.1_01564	MER0094392	77.7	7.24e-61	181	GCA_046118675.1	C82	M4	GCA_046118675.1	99.41	0.03
GCA_046118675.1_01579	MER0003770	89.6	2.2199999999999998e-250	679	GCA_046118675.1	M20	M4	GCA_046118675.1	99.41	0.03
GCA_046118675.1_01598	MER0002550	90.4	8.64e-106	297	GCA_046118675.1	S26	M4	GCA_046118675.1	99.41	0.03
GCA_046118675.1_01602	MER0001287	52.4	1.2899999999999999e-159	452	GCA_046118675.1	M29	M4	GCA_046118675.1	99.41	0.03
GCA_046118675.1_01624	MER0122661	97.3	2.9200000000000003e-248	672	GCA_046118675.1	S12	M4	GCA_046118675.1	99.41	0.03
GCA_046118675.1_01638	MER0001032	89.7	1.6500000000000001e-192	536	GCA_046118675.1	M04	M4	GCA_046118675.1	99.41	0.03
GCA_046118675.1_01672	MER0034332	52	2.6099999999999997e-23	89.7	GCA_046118675.1	S16	M4	GCA_046118675.1	99.41	0.03
GCA_046118675.1_01697	MER0000347	76.3	1.08e-283	810	GCA_046118675.1	S08	M4	GCA_046118675.1	99.41	0.03
GCA_046118675.1_01698	MER0001293	72.2	1.07e-82	244	GCA_046118675.1	A36	M4	GCA_046118675.1	99.41	0.03
GCA_046118675.1_01703	MER0003775	48.6	1.55e-137	393	GCA_046118675.1	M20	M4	GCA_046118675.1	99.41	0.03
GCA_046118675.1_01722	MER0005767	32.8	6.5e-35	128	GCA_046118675.1	M38	M4	GCA_046118675.1	99.41	0.03
GCA_046118675.1_01723	MER0060647	43.1	1.7800000000000002e-86	262	GCA_046118675.1	C26	M4	GCA_046118675.1	99.41	0.03
GCA_046118675.1_01789	MER0001626	91.4	1.37e-110	310	GCA_046118675.1	T01	M4	GCA_046118675.1	99.41	0.03
GCA_046118675.1_01812	MER0181656	38.4	3.28e-68	215	GCA_046118675.1	N06	M4	GCA_046118675.1	99.41	0.03
GCA_046118675.1_01830	MER0897124	98.3	8.55e-296	798	GCA_046118675.1	M50	M4	GCA_046118675.1	99.41	0.03
GCA_046118675.1_01845	MER0390687	94	3.38e-112	323	GCA_046118675.1	M16	M4	GCA_046118675.1	99.41	0.03
GCA_046118675.1_01853	MER0011947	92.7	1e-137	382	GCA_046118675.1	S14	M4	GCA_046118675.1	99.41	0.03
GCA_046118675.1_01861	MER0004423	92	4.93e-150	422	GCA_046118675.1	M16	M4	GCA_046118675.1	99.41	0.03
GCA_046118675.1_01869	MER0003802	75.3	4.05e-171	477	GCA_046118675.1	S12	M4	GCA_046118675.1	99.41	0.03
GCA_046118675.1_01904	MER0004123	82.7	3.29e-201	556	GCA_046118675.1	S08	M4	GCA_046118675.1	99.41	0.03
GCA_046118675.1_02169	MER1054487	44.2	1.03e-98	319	GCA_046118675.1	C44	M4	GCA_046118675.1	99.41	0.03
GCA_046118675.1_02177	MER0001978	39.9	3.66e-128	384	GCA_046118675.1	T03	M4	GCA_046118675.1	99.41	0.03
GCA_046118675.1_02181	MER0127156	77.9	1.9599999999999997e-95	271	GCA_046118675.1	I80	M4	GCA_046118675.1	99.41	0.03
GCA_046118675.1_02184	MER0000471	40	1.9e-96	296	GCA_046118675.1	S13	M4	GCA_046118675.1	99.41	0.03
GCA_046118675.1_02273	MER0151381	45.8	1.5199999999999998e-38	137	GCA_046118675.1	G02	M4	GCA_046118675.1	99.41	0.03
GCA_046118675.1_02324	MER0003808	84.1	1.8499999999999999e-69	212	GCA_046118675.1	C40	M4	GCA_046118675.1	99.41	0.03
GCA_046118675.1_02347	MER0004195	41.3	4.78e-41	141	GCA_046118675.1	S41	M4	GCA_046118675.1	99.41	0.03
GCA_046118675.1_02350	MER0014983	42	9.17e-26	95.9	GCA_046118675.1	M15	M4	GCA_046118675.1	99.41	0.03
GCA_046118675.1_02363	MER0003798	78.3	5.19e-258	703	GCA_046118675.1	M20	M4	GCA_046118675.1	99.41	0.03
GCA_046118675.1_02458	MER0002064	82.9	1.91e-304	826	GCA_046118675.1	M32	M4	GCA_046118675.1	99.41	0.03
GCA_046118675.1_02543	MER0057728	92	5.16e-137	379	GCA_046118675.1	M82	M4	GCA_046118675.1	99.41	0.03
GCA_046118675.1_02567	MER0000454	34.3	4.8199999999999996e-46	158	GCA_046118675.1	S11	M4	GCA_046118675.1	99.41	0.03
GCA_046118675.1_02580	MER0000592	85.1	5.32e-98	277	GCA_046118675.1	S26	M4	GCA_046118675.1	99.41	0.03
GCA_046118675.1_02595	MER0000454	85.2	5.38e-221	605	GCA_046118675.1	S11	M4	GCA_046118675.1	99.41	0.03
GCA_046118675.1_02614	MER0066184	69.2	1.94e-128	363	GCA_046118675.1	S09	M4	GCA_046118675.1	99.41	0.03
GCA_046118675.1_02657	MER0369336	91.4	6.4e-205	562	GCA_046118675.1	M20	M4	GCA_046118675.1	99.41	0.03
GCA_046118675.1_02694	MER0003459	90.4	5.4900000000000004e-157	440	GCA_046118675.1	S55	M4	GCA_046118675.1	99.41	0.03
GCA_046118675.1_02717	MER0004931	51.8	1.82e-77	234	GCA_046118675.1	M24	M4	GCA_046118675.1	99.41	0.03
GCA_046118675.1_02733	MER0031637	80.1	2.8300000000000002e-118	334	GCA_046118675.1	M73	M4	GCA_046118675.1	99.41	0.03
GCA_046118675.1_02734	MER0002554	69.6	8.03e-33	110	GCA_046118675.1	S26	M4	GCA_046118675.1	99.41	0.03
GCA_046118675.1_02755	MER0001505	45.5	1.61e-87	263	GCA_046118675.1	M14	M4	GCA_046118675.1	99.41	0.03
GCA_046118675.1_02826	MER0001292	65.6	2.81e-168	471	GCA_046118675.1	A25	M4	GCA_046118675.1	99.41	0.03
GCA_046118675.1_02906	MER0013876	37.7	1.6799999999999999e-46	160	GCA_046118675.1	U32	M4	GCA_046118675.1	99.41	0.03
GCA_046118675.1_02907	MER0004416	86.2	8.15e-182	499	GCA_046118675.1	U32	M4	GCA_046118675.1	99.41	0.03
GCA_046118675.1_02968	MER0003820	41.8	1.38e-24	87	GCA_046118675.1	C108	M4	GCA_046118675.1	99.41	0.03
GCA_046118675.1_02971	MER0002454	76.7	4.1900000000000005e-166	459	GCA_046118675.1	M50	M4	GCA_046118675.1	99.41	0.03
GCA_046118675.1_02981	MER0000869	57.6	1.04e-55	172	GCA_046118675.1	A24	M4	GCA_046118675.1	99.41	0.03
GCA_046118675.1_02996	MER0000485	57.1	7.1e-84	264	GCA_046118675.1	S16	M4	GCA_046118675.1	99.41	0.03
GCA_046118675.1_02997	MER0000495	29.4	8.39e-19	83.2	GCA_046118675.1	S16	M4	GCA_046118675.1	99.41	0.03
GCA_046118675.1_03141	MER0004410	41.4	3.77e-81	248	GCA_046118675.1	M42	M4	GCA_046118675.1	99.41	0.03
GCA_046118675.1_03205	MER0003812	87	5.09e-119	338	GCA_046118675.1	S49	M4	GCA_046118675.1	99.41	0.03
GCA_046118675.1_03231	MER0002601	58.3	8.52e-52	159	GCA_046118675.1	C56	M4	GCA_046118675.1	99.41	0.03
GCA_046118675.1_03257	MER0002040	40.2	1.82e-82	252	GCA_046118675.1	M42	M4	GCA_046118675.1	99.41	0.03
GCA_046118675.1_03268	MER0001361	36.5	2.84e-101	308	GCA_046118675.1	M20	M4	GCA_046118675.1	99.41	0.03
GCA_046118675.1_03319	MER0030932	79.5	8.939999999999999e-152	420	GCA_046118675.1	S09	M4	GCA_046118675.1	99.41	0.03
GCA_046118675.1_03342	MER0011509	30.6	2.67e-06	44.7	GCA_046118675.1	S33	M4	GCA_046118675.1	99.41	0.03
GCA_046118675.1_03398	MER0151381	53.3	1.96e-51	174	GCA_046118675.1	G02	M4	GCA_046118675.1	99.41	0.03
GCA_046118675.1_03410	MER0000474	31.6	1.68e-12	61.6	GCA_046118675.1	S14	M4	GCA_046118675.1	99.41	0.03
GCA_046118675.1_03506	MER0151381	53.3	1.96e-51	174	GCA_046118675.1	G02	M4	GCA_046118675.1	99.41	0.03
GCA_046118675.1_03518	MER0000474	31.6	1.68e-12	61.6	GCA_046118675.1	S14	M4	GCA_046118675.1	99.41	0.03
GCA_046118675.1_03607	MER0002455	43.4	1.2e-34	115	GCA_046118675.1	C56	M4	GCA_046118675.1	99.41	0.03
GCA_046118675.1_03633	MER0004146	24.1	6.99e-16	72.4	GCA_046118675.1	S33	M4	GCA_046118675.1	99.41	0.03
GCA_046118675.1_03693	MER0035089	70.2	1.6999999999999999e-174	491	GCA_046118675.1	M17	M4	GCA_046118675.1	99.41	0.03
GCA_046118675.1_03716	MER0011583	50.6	3.21e-76	241	GCA_046118675.1	S09	M4	GCA_046118675.1	99.41	0.03
GCA_046118675.1_03726	MER0025070	92.4	2.78e-86	252	GCA_046118675.1	M23	M4	GCA_046118675.1	99.41	0.03
GCA_046118675.1_03740	MER0026469	48.6	9.23e-124	361	GCA_046118675.1	M20	M4	GCA_046118675.1	99.41	0.03
GCA_046118675.1_03789	MER0004419	84.3	2.66e-140	404	GCA_046118675.1	M03	M4	GCA_046118675.1	99.41	0.03
GCA_046118675.1_03792	MER0004086	66	3.36e-66	206	GCA_046118675.1	S01	M4	GCA_046118675.1	99.41	0.03
GCA_046118675.1_03847	MER0181727	61.6	9.66e-113	322	GCA_046118675.1	M84	M4	GCA_046118675.1	99.41	0.03
GCA_046118675.1_03872	MER0066189	95	4.28e-176	481	GCA_046118675.1	S09	M4	GCA_046118675.1	99.41	0.03
GCA_046118675.1_03941	MER0030934	67	2.27e-167	473	GCA_046118675.1	S09	M4	GCA_046118675.1	99.41	0.03
GCA_046118675.1_03958	MER0000474	69.6	2.77e-94	270	GCA_046118675.1	S14	M4	GCA_046118675.1	99.41	0.03
GCA_046118675.1_03981	MER0038100	89	2.8300000000000002e-77	234	GCA_046118675.1	C40	M4	GCA_046118675.1	99.41	0.03
GCA_046118675.1_04000	MER0066192	71.9	3.72e-178	496	GCA_046118675.1	M38	M4	GCA_046118675.1	99.41	0.03
GCA_046118675.1_04028	MER0004195	88.2	2.9e-107	312	GCA_046118675.1	S41	M4	GCA_046118675.1	99.41	0.03
GCA_046118675.1_04167	MER0000474	31.6	1.68e-12	61.6	GCA_046118675.1	S14	M4	GCA_046118675.1	99.41	0.03
GCA_046118675.1_04179	MER0151381	53.3	1.96e-51	174	GCA_046118675.1	G02	M4	GCA_046118675.1	99.41	0.03
GCA_046118675.1_04199	MER0003986	78	1.44e-63	197	GCA_046118675.1	C40	M4	GCA_046118675.1	99.41	0.03
GCA_046118675.1_04226	MER0094876	40.7	1.59e-121	363	GCA_046118675.1	T03	M4	GCA_046118675.1	99.41	0.03
GCA_046118675.1_04277	MER0004801	70.2	9.31e-177	500	GCA_046118675.1	M38	M4	GCA_046118675.1	99.41	0.03
GCA_046118675.1_04329	MER0437468	37.7	1.15e-79	250	GCA_046118675.1	C26	M4	GCA_046118675.1	99.41	0.03
GCA_046118675.1_04363	MER0004698	86.3	1.09e-136	379	GCA_046118675.1	M50	M4	GCA_046118675.1	99.41	0.03
GCA_046118675.1_04394	MER0002961	79.6	0	931	GCA_046118675.1	M20	M4	GCA_046118675.1	99.41	0.03
GCA_046118675.1_04428	MER0000321	62.8	6.71e-198	563	GCA_046118675.1	S08	M4	GCA_046118675.1	99.41	0.03
GCA_046118675.1_04459	MER0000319	75	5.84e-143	412	GCA_046118675.1	S08	M4	GCA_046118675.1	99.41	0.03
GCA_046118675.1_04492	MER0020029	44.7	2.3e-95	283	GCA_046118675.1	C59	M4	GCA_046118675.1	99.41	0.03
GCA_046118675.1_04507	MER0001421	55	1.53e-147	421	GCA_046118675.1	M20	M4	GCA_046118675.1	99.41	0.03
GCA_046118675.1_04641	MER0016031	60.8	1.22e-66	206	GCA_046118675.1	S01	M4	GCA_046118675.1	99.41	0.03
GCA_046118675.1_04691	MER0081072	41.5	2.26e-57	183	GCA_046118675.1	S08	M4	GCA_046118675.1	99.41	0.03

## Sheet: BGCs
Genome_ID	HR-T2PKS	LAP	NI-siderophore	NRP-metallophore	NRPS	NRPS-like	PKS-like	RRE-containing	RiPP-like	T1PKS	T3PKS	betalactone	cyclic-lactone-autoinducer	lanthipeptide-class-i	lanthipeptide-class-ii	lanthipeptide-class-iii	lassopeptide	other	phosphonate	terpene	thiopeptide	transAT-PKS	transAT-PKS-like
GCA_046118675.1	0	1	0	2	10	0	2	2	1	0	3	1	0	0	0	0	0	2	2	4	0	7	0
